# Supplementary material for: The association between accelerated biological aging and the risk of osteoarthritis: a cross-sectional study
Source: Front Public Health. 2024 Sep 11;12:1451737. doi: 10.3389/fpubh.2024.1451737 (PMC11423293; doi:10.3389/fpubh.2024.1451737)
Supplement: Supplementary file 1 [file Data_Sheet_1.CSV]

V1	SEQN	RIDAGEYR	RIAGENDR	RIDRETH1	DMDEDUC2	INDFMPIR	SMQ020	SMQ040	SMQ050Q	SMQ050U	ALQ101	ALQ110	ALQ111	ALQ121	ALQ130	ALQ120Q	ALQ120U	BMXWT	BMXHT	BMXBMI	BMXWAIST	BPXSY1	BPXSY2	BPXSY3	BPXSY4	BPXDI1	BPXDI2	BPXDI3	BPXDI4	LBDTCSI	LBXTC	LBXGH	LBXSATSI	LBXSASSI	LBDHDDSI	LBDLDLSI	LBDTRSI	LBXSAL	LBDSALSI	LBXSCR	LBDSCRSI	LBXSAPSI	LBXSBU	LBDSBUSI	LBXSGL	LBDSGLSI	LBXCRP	LBXHSCRP	LBXPLTSI
5	31131	44	2	4	4	4.65	2	NA	NA	NA	2	1	NA	NA	NA	0	NA	75.2	156	30.9	96	144	140	134	NA	74	72	74	NA	2.72	105	6	14	16	1.01	1.267	0.971	3.5	35	0.8	70.72	74	6	2.14	87	4.83	2.44	NA	298
6	31132	70	1	3	5	5	2	NA	NA	NA	1	NA	NA	NA	1	4	1	69.5	167.6	24.74	96.5	138	130	124	NA	60	58	54	NA	3.8	147	7.1	31	29	1.53	1.94	0.734	5	50	1.2	106.08	48	25	8.93	155	8.6	0.05	NA	225
8	31134	73	1	3	3	NA	2	NA	NA	NA	1	NA	NA	NA	2	2	1	101.9	182.4	30.63	117.1	130	118	112	NA	68	68	66	NA	4.81	186	5.9	30	31	1.27	2.534	2.202	3.9	39	1.2	106.08	77	13	4.64	93	5.16	0.21	NA	222
18	31144	21	1	2	3	0.46	2	NA	NA	NA	1	NA	NA	NA	2	2	2	69.9	167.1	25.03	84.6	116	118	114	NA	74	72	72	NA	5.35	207	4.8	15	18	1.16	NA	NA	4.1	41	0.7	61.88	183	9	3.21	81	4.5	0.09	NA	225
23	31149	85	2	3	2	0.05	2	NA	NA	NA	2	2	NA	NA	NA	NA	NA	51.9	154.9	21.63	76.7	110	NA	NA	NA	0	NA	NA	NA	3.13	121	5.6	19	28	1.4	NA	NA	3.7	37	1.1	97.24	50	19	6.78	92	5.11	0.39	NA	198
27	31153	44	2	5	3	1.03	1	3	5	4	1	NA	NA	NA	NA	0	NA	109.3	167.2	39.1	117.4	120	118	124	NA	82	76	78	NA	5.12	198	4.6	17	19	1.29	2.508	2.89	3.9	39	0.5	44.2	75	18	6.43	88	4.88	0.79	NA	245
28	31154	62	1	4	3	1.56	1	1	NA	NA	1	NA	NA	NA	3	3	1	88.2	180.8	26.98	103.2	154	150	138	NA	80	76	70	NA	4.91	190	6.1	13	17	1.4	NA	NA	4.5	45	1.1	97.24	153	13	4.64	93	5.16	0.01	NA	293
29	31155	38	1	5	5	3.5	2	NA	NA	NA	2	2	NA	NA	NA	NA	NA	90.5	188	25.61	87.7	126	126	124	NA	62	68	60	NA	4.4	170	4.9	23	18	1.03	2.353	2.179	4.5	45	0.9	79.56	44	10	3.57	90	5	0.11	NA	286
32	31158	71	1	3	4	3.71	1	1	NA	NA	1	NA	NA	NA	2	4	1	69.2	178.8	21.65	85.5	154	NA	142	142	74	NA	72	74	5.15	199	5.9	16	22	1.84	2.845	0.994	4.3	43	1.1	97.24	51	11	3.93	105	5.83	0.04	NA	292
34	31160	39	2	3	2	1.91	2	NA	NA	NA	1	NA	NA	NA	1	3	2	92	161.7	35.19	115.6	134	130	126	NA	82	78	78	NA	5.09	197	5.1	25	23	1.03	NA	NA	4	40	0.9	79.56	56	12	4.28	82	4.55	0.3	NA	375
38	31164	54	1	3	4	5	2	NA	NA	NA	2	1	NA	NA	1	6	3	76.7	173.6	25.45	97.6	NA	NA	NA	130	NA	NA	NA	72	4.11	159	5.3	31	33	1.19	NA	NA	4.3	43	0.9	79.56	67	12	4.28	61	3.39	0.1	NA	244
41	31167	37	1	3	4	4.16	1	1	NA	NA	1	NA	NA	NA	2	1	3	129.9	194.2	34.44	121	144	146	140	NA	80	76	72	NA	5.22	202	5.9	33	20	0.96	2.586	3.669	4.2	42	0.9	79.56	27	16	5.71	99	5.5	0.06	NA	337
53	31179	71	1	3	3	0.44	1	3	43	4	1	NA	NA	NA	NA	0	NA	84.5	180	26.08	108.7	146	148	NA	138	82	86	NA	86	3.62	140	5.3	12	19	1.29	NA	NA	3.9	39	1.1	97.24	55	18	6.43	148	8.22	0.25	NA	261
57	31183	33	2	3	5	3.9	2	NA	NA	NA	1	NA	NA	NA	1	6	3	76.3	172.3	25.7	86	114	NA	100	NA	64	NA	64	NA	4.32	167	4.8	14	19	1.19	2.224	1.976	4.4	44	0.9	79.56	45	9	3.21	85	4.72	0.1	NA	294
61	31187	22	2	3	4	4.29	2	NA	NA	NA	2	2	NA	NA	NA	NA	NA	78.6	176.4	25.26	87.4	108	112	112	NA	62	64	64	NA	4.68	181	4.8	18	20	1.5	2.896	0.632	3.8	38	0.8	70.72	39	8	2.86	111	6.16	0.7	NA	293
64	31190	72	1	3	4	NA	2	NA	NA	NA	1	NA	NA	NA	1	2	3	84	174.8	27.49	103	146	140	144	NA	70	74	74	NA	4.45	172	5.5	NA	NA	1.06	NA	NA	4.6	46	1.1	97.24	64	12	4.28	82	4.55	0.03	NA	237
68	31194	47	2	1	1	1.02	2	NA	NA	NA	1	NA	NA	NA	3	2	2	85.6	152.3	36.9	115.2	126	120	122	NA	80	80	80	NA	5.4	209	9.3	104	58	1.06	NA	NA	3.9	39	0.7	61.88	70	11	3.93	162	8.99	0.62	NA	311
69	31195	73	1	3	4	5	1	3	42	4	1	NA	NA	NA	1	5	1	62.7	166	22.75	84.6	118	114	104	NA	64	66	58	NA	4.37	169	5.5	18	23	1.11	2.819	0.96	4	40	1.3	114.92	35	24	8.57	95	5.27	0.09	NA	336
73	31199	25	2	3	4	1	2	NA	NA	NA	1	NA	NA	NA	4	5	2	62.5	160.7	24.2	77	106	NA	108	NA	54	NA	60	NA	3.93	152	4.5	34	30	1.55	2.198	0.406	4.5	45	0.7	61.88	43	7	2.5	81	4.5	0.01	NA	233
79	31205	43	2	1	4	5	2	NA	NA	NA	2	1	NA	NA	NA	0	NA	87.7	166.8	31.52	110.3	138	134	138	NA	82	82	80	NA	4.22	163	6	28	29	1.11	2.457	1.434	4.5	45	0.8	70.72	78	9	3.21	119	6.61	1.01	NA	330
81	31207	20	2	4	4	0.1	2	NA	NA	NA	2	2	NA	NA	NA	NA	NA	43.7	151.2	19.12	66	124	114	112	NA	58	70	60	NA	4.22	163	5.2	12	18	1.63	2.121	1.005	4.4	44	0.8	70.72	47	4	1.43	78	4.33	0.06	NA	390
84	31210	33	1	3	3	1.04	1	1	NA	NA	1	NA	NA	NA	2	2	3	81.7	172.9	27.33	94.2	NA	140	NA	142	NA	104	NA	106	6.54	253	5.2	21	19	0.98	NA	NA	4.2	42	1	88.4	84	9	3.21	137	7.6	0.26	NA	328
95	31221	54	2	3	3	5	2	NA	NA	NA	2	1	NA	NA	NA	0	NA	81.5	150.4	36.03	103.5	120	122	124	NA	80	84	90	NA	5.92	229	5.1	25	22	1.6	4.06	0.587	4.5	45	0.7	61.88	92	14	5	95	5.27	0.29	NA	242
97	31223	61	1	1	2	1.68	2	NA	NA	NA	1	NA	NA	NA	1	1	3	85.2	167.9	30.22	103.2	NA	124	122	128	NA	66	70	66	6.13	237	5.2	17	18	1.03	4.474	1.366	4.1	41	1.1	97.24	59	15	5.36	109	6.05	0.72	NA	286
101	31227	64	1	3	5	5	2	NA	NA	NA	2	1	NA	NA	1	1	3	77	181.7	23.32	88.4	166	166	160	NA	86	86	78	NA	5.48	212	5.2	25	26	2.09	2.845	1.174	4.1	41	1	88.4	108	15	5.36	86	4.77	0.09	NA	147
102	31228	34	1	1	2	1.68	1	3	9	3	1	NA	NA	NA	2	7	1	61.5	163.8	22.92	88	122	120	122	NA	62	62	52	NA	5.02	194	5.7	22	19	1.66	3.026	0.745	4	40	0.6	53.04	90	11	3.93	119	6.61	1.38	NA	262
106	31232	56	2	4	3	1.17	2	NA	NA	NA	2	2	NA	NA	NA	NA	NA	80.2	166	29.1	106.3	158	154	NA	146	74	72	NA	78	4.76	184	6	18	23	0.93	NA	NA	4.1	41	0.6	53.04	94	7	2.5	96	5.33	0.06	NA	369
115	31241	40	1	2	2	2.73	1	3	18	3	2	1	NA	NA	NA	0	NA	84.7	161.9	32.31	108	128	132	NA	136	30	18	NA	22	7.11	275	5.4	29	20	0.96	5.25	1.976	4.4	44	0.8	70.72	63	7	2.5	91	5.05	0.48	NA	474
116	31242	58	1	3	5	5	2	NA	NA	NA	1	NA	NA	NA	1	5	3	90.7	179	28.31	101	110	122	118	NA	78	78	80	NA	4.53	175	4.3	27	25	0.98	2.767	1.671	4.2	42	1.1	97.24	69	13	4.64	92	5.11	0.07	NA	208
118	31244	23	1	3	5	2.16	1	3	1	3	1	NA	NA	NA	2	1	1	82.4	191.6	22.45	83	120	116	110	NA	56	58	68	NA	4.99	193	4.7	17	19	1.29	NA	NA	4.7	47	0.9	79.56	60	11	3.93	71	3.94	0.05	NA	141
122	31248	21	1	1	1	0.65	2	NA	NA	NA	1	NA	NA	NA	8	1	1	72.8	170.1	25.16	91	140	138	132	NA	74	64	76	NA	6	232	5.5	24	27	1.47	3.569	2.066	4.5	45	0.8	70.72	61	10	3.57	102	5.66	0.04	NA	369
128	31254	30	1	1	1	0	2	NA	NA	NA	1	NA	NA	NA	NA	0	NA	64.8	163.7	24.18	89.9	124	118	NA	112	62	68	NA	76	4.81	186	5.5	27	26	1.34	NA	NA	4.6	46	0.9	79.56	81	16	5.71	92	5.11	0.13	NA	206
132	31258	20	1	2	2	1.43	2	NA	NA	NA	2	2	NA	NA	NA	NA	NA	73	176.7	23.38	78.3	122	110	116	NA	62	64	62	NA	3.78	146	5.3	25	29	1.22	NA	NA	4.3	43	1.3	114.92	96	19	6.78	89	4.94	0.01	NA	314
136	31262	52	1	1	1	2.43	1	3	10	4	1	NA	NA	NA	12	1	1	82.1	171.9	27.78	104.7	128	NA	NA	NA	76	NA	NA	NA	7.63	295	6	28	25	1.03	5.56	2.281	4.5	45	0.9	79.56	66	12	4.28	96	5.33	0.38	NA	239
142	31268	40	2	3	3	0.38	1	1	NA	NA	1	NA	NA	NA	NA	0	NA	76.3	158	30.56	103.6	116	122	116	NA	68	64	64	NA	4.19	162	5.7	19	20	1.4	2.431	0.813	4.2	42	0.7	61.88	80	8	2.86	105	5.83	0.42	NA	294
147	31273	62	1	3	2	3.9	2	NA	NA	NA	1	NA	NA	NA	6	2	1	102.2	187.2	29.16	109.3	156	140	144	NA	98	96	84	NA	6.03	233	5.2	40	37	1.99	3.698	0.711	4.6	46	1	88.4	59	17	6.07	94	5.22	0.25	NA	202
150	31276	36	1	4	5	5	2	NA	NA	NA	1	NA	NA	NA	3	1	2	119.6	191.8	32.51	116.7	130	128	134	NA	86	82	82	NA	4.99	193	5.6	39	31	0.88	NA	NA	4.4	44	1	88.4	87	4	1.43	89	4.94	0.28	NA	329
152	31278	65	1	1	1	4.17	1	1	NA	NA	2	2	NA	NA	NA	NA	NA	69.7	163.7	26.01	96.6	144	136	136	NA	80	76	80	NA	6.57	254	5.7	17	19	1.06	NA	NA	4.2	42	1	88.4	83	10	3.57	82	4.55	0.28	NA	284
153	31279	76	2	3	2	1.17	2	NA	NA	NA	2	2	NA	NA	NA	NA	NA	53.6	153.7	22.69	78.3	124	118	120	NA	62	74	72	NA	5.04	195	6	13	15	1.55	NA	NA	3.4	34	0.7	61.88	48	12	4.28	92	5.11	0.1	NA	308
154	31280	60	2	3	3	2.3	1	3	26	4	1	NA	NA	NA	1	60	3	77.9	157.7	31.32	97.5	118	118	116	NA	74	70	70	NA	5.64	218	5.5	15	17	0.96	3.827	1.885	4	40	1	88.4	72	19	6.78	99	5.5	0.06	NA	300
158	31284	80	1	3	5	5	1	3	44	4	1	NA	NA	NA	1	7	1	61.2	170	21.18	85.7	88	88	86	NA	46	44	44	NA	5.64	218	5.2	NA	NA	2.04	3.103	1.073	4.4	44	1.1	97.24	47	22	7.85	97	5.38	0.03	NA	348
159	31285	57	2	3	5	3.57	2	NA	NA	NA	1	NA	NA	NA	2	1	2	81.2	156.3	33.24	88.5	110	110	106	NA	76	76	78	NA	7.53	291	5.4	29	22	1.06	NA	NA	4.5	45	0.9	79.56	74	15	5.36	99	5.5	0.21	NA	211
160	31286	27	1	1	4	0.9	2	NA	NA	NA	1	NA	NA	NA	1	2	3	58.2	174	19.22	74	130	134	128	NA	80	78	74	NA	4.86	188	5.1	17	25	1.89	2.56	0.892	4.5	45	1	88.4	98	10	3.57	95	5.27	0.02	NA	216
177	31303	33	2	2	1	1.71	2	NA	NA	NA	2	2	NA	NA	NA	NA	NA	78	159.2	30.78	96.1	114	104	106	NA	70	72	74	NA	5.82	225	4.9	18	20	0.91	NA	NA	4.6	46	0.7	61.88	71	11	3.93	84	4.66	0.05	NA	305
178	31304	53	1	1	1	NA	1	1	NA	NA	1	NA	NA	NA	1	2	3	96.6	176.1	31.15	115.3	164	164	160	NA	114	104	112	NA	7.11	275	5.9	58	67	1.63	4.396	2.36	3.8	38	0.8	70.72	131	8	2.86	133	7.38	0.68	NA	335
182	31308	59	1	4	4	3.66	1	1	NA	NA	1	NA	NA	NA	4	7	1	90.2	180.1	27.81	97.5	154	146	146	NA	0	0	0	NA	5.43	210	5.6	24	24	2.46	NA	NA	4.5	45	0.8	70.72	59	13	4.64	98	5.44	0.12	NA	222
183	31309	60	1	1	1	0.75	1	3	30	4	1	NA	NA	NA	12	50	3	89.3	167.1	31.98	112.6	148	138	146	NA	70	66	68	NA	5.92	229	5	19	19	0.98	NA	NA	4.1	41	0.9	79.56	88	12	4.28	96	5.33	0.32	NA	256
188	31314	28	1	1	4	5	2	NA	NA	NA	1	NA	NA	NA	NA	0	NA	87.8	179.7	27.19	92	112	116	116	NA	74	74	76	NA	5.09	197	5.3	38	29	0.98	NA	NA	4.8	48	0.9	79.56	97	21	7.5	70	3.89	0.21	NA	280
191	31317	24	1	4	4	0.21	2	NA	NA	NA	1	NA	NA	NA	2	1	2	108.8	182.6	32.63	117	122	NA	112	NA	66	NA	74	NA	4.42	171	4.3	27	43	1.4	NA	NA	4.2	42	1.2	106.08	94	6	2.14	90	5	0.63	NA	254
198	31324	47	2	4	4	3.9	2	NA	NA	NA	2	2	NA	NA	NA	NA	NA	83.2	166.7	29.94	99	NA	152	NA	NA	NA	98	NA	NA	5.07	196	5.6	59	35	1.19	3.491	0.869	3.9	39	0.9	79.56	60	14	5	95	5.27	0.02	NA	385
199	31325	27	1	3	2	1.63	2	NA	NA	NA	1	NA	NA	NA	3	2	3	152.2	188.9	42.65	141	122	120	118	NA	64	58	66	NA	4.58	177	5.1	26	21	0.8	2.664	2.45	4.2	42	1	88.4	81	11	3.93	90	5	0.85	NA	337
206	31332	68	1	4	2	2.49	1	3	10	1	1	NA	NA	NA	1	1	3	68.5	180.9	20.93	95.9	NA	120	128	116	NA	76	74	74	4.89	189	5.6	26	24	1.81	2.793	0.621	4.3	43	0.9	79.56	56	22	7.85	101	5.61	0.21	NA	194
207	31333	29	2	1	4	3.12	2	NA	NA	NA	2	1	NA	NA	3	1	3	103.8	159.4	40.85	117.4	122	118	NA	NA	72	72	NA	NA	4.34	168	5	18	16	1.47	NA	NA	4	40	0.6	53.04	44	14	5	92	5.11	1.1	NA	241
208	31334	55	2	4	5	0.31	2	NA	NA	NA	2	1	NA	NA	NA	0	NA	108.3	158.7	43	109.4	150	154	152	NA	80	86	92	NA	6.52	252	5.4	20	24	2.66	3.491	0.779	4	40	0.8	70.72	88	5	1.79	100	5.55	2.75	NA	198
211	31337	54	1	3	4	5	1	3	13	4	1	NA	NA	NA	2	6	3	110.4	174.4	36.3	120.3	132	130	134	NA	70	68	66	NA	5.61	217	6	32	25	1.4	3.698	1.106	4.2	42	1	88.4	84	11	3.93	118	6.55	0.2	NA	292
218	31344	55	2	3	5	5	2	NA	NA	NA	1	NA	NA	NA	1	1	2	89.1	166.4	32.18	102.6	NA	96	NA	NA	NA	72	NA	NA	5.46	211	5.3	30	28	1.22	3.595	1.434	4.3	43	1	88.4	42	11	3.93	99	5.5	0.17	NA	186
219	31345	67	2	3	2	2.5	1	1	NA	NA	1	NA	NA	NA	1	1	2	70.6	164.3	26.15	96.4	142	148	142	NA	80	80	86	NA	5.95	230	4.9	17	24	1.27	NA	NA	4.3	43	1.2	106.08	58	16	5.71	88	4.88	0.14	NA	232
222	31348	62	1	4	2	5	1	2	NA	NA	2	1	NA	NA	NA	0	NA	92.5	172.3	31.16	105.5	NA	140	132	134	NA	80	80	80	4.19	162	6	22	25	1.34	2.483	0.79	4.5	45	1.1	97.24	84	10	3.57	85	4.72	0.08	NA	202
241	31367	85	2	3	3	2.2	2	NA	NA	NA	1	NA	NA	NA	1	7	1	48.8	160.3	18.99	80.3	114	114	112	NA	62	64	58	NA	4.53	175	4.8	19	27	1.14	NA	NA	4.1	41	1	88.4	43	28	10	116	6.44	0.04	NA	210
246	31372	48	2	4	4	3.66	1	1	NA	NA	1	NA	NA	NA	2	1	2	66.4	161.6	25.43	85.3	110	104	104	NA	56	58	52	NA	4.01	155	5.4	13	19	1.14	NA	NA	3.7	37	0.9	79.56	58	12	4.28	76	4.22	0.29	NA	243
253	31379	79	2	4	2	0.75	2	NA	NA	NA	1	NA	NA	NA	NA	0	NA	94.1	166.3	34.03	120.4	144	148	140	NA	66	72	66	NA	4.24	164	5.8	78	86	1.4	NA	NA	3.9	39	0.8	70.72	59	10	3.57	59	3.28	0.86	NA	159
254	31380	69	1	4	2	2.02	1	1	NA	NA	1	NA	NA	NA	2	7	1	62.6	174.7	20.51	81	152	NA	138	154	0	NA	50	54	4.19	162	4.8	13	25	1.78	1.965	0.948	4	40	1.1	97.24	59	12	4.28	86	4.77	0.74	NA	255
256	31382	61	1	4	4	5	2	NA	NA	NA	1	NA	NA	NA	1	5	1	86	183.5	25.54	100	134	136	NA	NA	78	74	NA	NA	4.24	164	5.7	32	26	1.45	NA	NA	4.1	41	0.9	79.56	132	9	3.21	87	4.83	1.94	NA	278
260	31386	45	2	3	2	1.81	1	1	NA	NA	1	NA	NA	NA	6	2	1	66.2	162.7	25.01	100	108	106	108	NA	64	72	64	NA	5.84	226	5.3	27	31	1.53	NA	NA	5	50	0.7	61.88	91	5	1.79	88	4.88	0.61	NA	424
261	31387	40	2	4	3	0.48	1	1	NA	NA	1	NA	NA	NA	1	2	2	51.3	160.4	19.94	67.2	102	96	98	NA	40	48	44	NA	4.73	183	5.7	15	21	1.78	NA	NA	4.2	42	0.6	53.04	47	8	2.86	73	4.05	0.05	NA	288
262	31388	60	2	3	3	2.4	2	NA	NA	NA	1	NA	NA	NA	NA	0	NA	136.2	166.7	49.01	145.1	132	130	132	NA	68	66	68	NA	3.8	147	6.5	12	13	1.37	NA	NA	4	40	0.6	53.04	66	12	4.28	102	5.66	0.78	NA	232
265	31391	49	1	4	2	1.02	2	NA	NA	NA	1	NA	NA	NA	5	7	1	99.7	180.5	30.6	110.9	154	150	146	NA	92	98	94	NA	3.28	127	5.7	54	89	1.09	NA	NA	3.6	36	1	88.4	92	7	2.5	84	4.66	0.6	NA	209
270	31396	55	2	1	4	3.51	2	NA	NA	NA	1	NA	NA	NA	2	4	1	85.6	165	31.44	99.2	118	118	106	NA	58	56	56	NA	5.66	219	5.8	18	25	1.68	3.465	1.14	3.9	39	0.8	70.72	63	18	6.43	100	5.55	0.21	NA	242
277	31403	21	2	4	4	2.79	2	NA	NA	NA	2	1	NA	NA	1	3	3	70.3	155.3	29.15	89.7	130	122	128	NA	70	72	74	NA	4.01	155	5.6	17	18	0.96	2.457	1.298	3.5	35	0.8	70.72	89	12	4.28	96	5.33	1.39	NA	328
284	31410	42	1	3	5	3.54	2	NA	NA	NA	1	NA	NA	NA	1	2	1	82.4	182	24.88	93.2	122	122	120	NA	54	50	52	NA	4.86	188	4.8	15	18	1.42	3.077	0.779	4.7	47	1	88.4	23	10	3.57	90	5	0.1	NA	261
287	31413	34	1	2	3	1.9	1	3	7	3	1	NA	NA	NA	NA	0	NA	67.1	158.2	26.81	90.1	104	102	100	NA	48	46	50	NA	6	232	5.3	20	19	1.29	4.215	1.073	4.5	45	0.9	79.56	65	13	4.64	91	5.05	0.08	NA	350
303	31429	40	1	4	2	2.61	2	NA	NA	NA	1	NA	NA	NA	4	2	1	82.8	175.1	27.01	87.1	120	128	124	NA	86	84	84	NA	4.34	168	5.1	19	27	1.45	NA	NA	4.3	43	1.3	114.92	40	15	5.36	89	4.94	0.13	NA	275
306	31432	45	2	3	5	5	2	NA	NA	NA	1	NA	NA	NA	2	2	1	72.1	163.9	26.84	93.6	112	118	116	NA	74	70	66	NA	4.99	193	5.2	26	25	1.73	2.457	1.75	4.2	42	0.8	70.72	79	17	6.07	91	5.05	0.6	NA	365
309	31435	38	1	4	3	2	2	NA	NA	NA	2	2	NA	NA	NA	NA	NA	82	170.8	28.11	103.9	116	108	104	NA	60	58	58	NA	5.09	197	5.8	43	31	1.11	3.414	1.231	4.6	46	1	88.4	48	18	6.43	91	5.05	0.22	NA	205
311	31437	59	2	5	4	1.39	1	1	NA	NA	1	NA	NA	NA	4	7	1	62.3	154.1	26.24	96	134	128	128	NA	74	68	70	NA	5.56	215	5.3	18	19	1.71	3.284	1.242	4.5	45	0.6	53.04	66	13	4.64	91	5.05	0.1	NA	334
314	31440	30	1	1	4	5	1	3	3	4	1	NA	NA	NA	2	1	2	102.9	186.4	29.62	103.2	114	116	120	NA	74	70	72	NA	5.07	196	5.1	22	21	0.93	NA	NA	4.4	44	0.9	79.56	62	6	2.14	107	5.94	0.03	NA	254
315	31441	62	1	4	4	4.24	2	NA	NA	NA	1	NA	NA	NA	1	1	2	108.6	179.4	33.74	122.1	134	138	138	NA	92	98	96	NA	5.84	226	8.8	30	25	1.19	NA	NA	3.8	38	1.3	114.92	96	12	4.28	73	4.05	0.16	NA	376
316	31442	67	1	1	4	1.8	1	3	13	4	1	NA	NA	NA	NA	0	NA	82.5	167.6	29.37	104.6	134	136	132	NA	74	72	70	NA	6.96	269	11.3	12	19	0.8	NA	5.972	3.9	39	0.9	79.56	121	12	4.28	264	14.65	0.62	NA	289
326	31452	54	2	4	5	3.2	1	1	NA	NA	1	NA	NA	NA	1	2	3	79	166.6	28.46	99.8	122	116	120	NA	78	80	82	NA	5.48	212	6	24	34	1.14	3.258	2.348	3.9	39	0.7	61.88	103	9	3.21	110	6.11	0.06	NA	292
334	31460	37	1	4	4	1.24	2	NA	NA	NA	1	NA	NA	NA	3	1	1	115.5	182.5	34.68	112	126	132	NA	128	94	90	NA	92	4.29	166	6.1	22	22	1.14	NA	NA	3.8	38	1	88.4	49	10	3.57	121	6.72	1.21	NA	309
338	31464	64	1	3	5	5	1	1	NA	NA	1	NA	NA	NA	2	4	1	86.9	174.9	28.41	105.6	178	172	176	NA	86	90	78	NA	4.91	190	6.9	37	26	1.47	NA	NA	3.9	39	0.8	70.72	76	11	3.93	222	12.32	0.43	NA	198
342	31468	55	1	3	2	1.45	1	1	NA	NA	1	NA	NA	NA	1	7	1	100.7	178.7	31.53	115.2	152	146	144	NA	86	86	90	NA	6.83	264	6.2	95	46	1.14	NA	NA	4.5	45	0.9	79.56	54	13	4.64	118	6.55	0.32	NA	259
343	31469	74	2	3	5	5	1	3	43	4	1	NA	NA	NA	1	4	2	66.9	165.1	24.54	86.2	124	110	116	NA	68	62	66	NA	5.79	224	4.9	19	25	1.86	NA	NA	4.2	42	0.8	70.72	69	13	4.64	87	4.83	0.27	NA	287
344	31470	26	2	1	3	0.68	2	NA	NA	NA	2	2	NA	NA	NA	NA	NA	68.3	145	32.49	96.2	120	120	116	NA	70	78	70	NA	4.32	167	5.2	14	15	1.09	NA	NA	4	40	0.5	44.2	79	7	2.5	85	4.72	0.73	NA	401
346	31472	76	1	3	4	1.43	1	3	34	4	2	2	NA	NA	NA	NA	NA	87.4	164.5	32.3	111	NA	116	NA	104	NA	72	NA	64	4.11	159	6.1	16	19	1.03	2.172	1.953	3.7	37	1.8	159.12	55	25	8.93	90	5	0.64	NA	214
360	31486	50	1	3	2	3.9	1	1	NA	NA	2	1	NA	NA	1	1	3	55.5	167.7	19.73	78.6	112	110	112	NA	76	74	74	NA	6.28	243	5.6	16	20	2.3	NA	NA	4.6	46	1	88.4	48	12	4.28	81	4.5	0.06	NA	326
362	31488	38	1	3	4	1.5	1	3	5	4	1	NA	NA	NA	2	2	3	98.7	180.7	30.23	106.7	120	NA	118	120	70	NA	68	72	5.56	215	5.6	32	28	1.22	3.439	1.964	4.4	44	0.9	79.56	56	13	4.64	94	5.22	0.72	NA	370
365	31491	46	2	4	4	5	2	NA	NA	NA	2	1	NA	NA	2	10	3	107.5	166.6	38.73	110	130	124	122	NA	80	74	76	NA	5.35	207	5.3	18	20	1.29	3.569	1.05	3.7	37	0.8	70.72	79	15	5.36	90	5	0.89	NA	375
370	31496	51	2	1	4	NA	2	NA	NA	NA	1	NA	NA	NA	1	5	3	65.8	162.1	25.04	88.9	110	100	104	NA	70	64	70	NA	7.27	281	5.6	20	20	1.6	5.094	1.242	4.6	46	0.7	61.88	68	8	2.86	90	5	0.16	NA	228
371	31497	50	2	3	3	1.88	1	2	NA	NA	1	NA	NA	NA	NA	0	NA	57.5	157	23.33	73	NA	178	174	178	NA	102	100	104	6.47	250	5.2	15	21	1.78	NA	NA	4.2	42	1	88.4	84	16	5.71	71	3.94	0.04	NA	312
372	31498	63	2	1	1	1.33	2	NA	NA	NA	1	NA	NA	NA	1	2	3	54.3	155.7	22.4	82.9	NA	126	120	120	NA	66	62	64	6.65	257	6.1	22	24	2.28	NA	NA	4.4	44	0.7	61.88	71	15	5.36	83	4.61	0.17	NA	316
377	31503	47	1	3	4	1.49	2	NA	NA	NA	1	NA	NA	NA	2	2	1	92.5	174.4	30.41	103.3	124	122	122	NA	86	84	84	NA	4.76	184	5.4	24	20	0.8	2.948	2.19	4.1	41	1.2	106.08	57	16	5.71	95	5.27	0.13	NA	207
378	31504	46	1	3	5	5	1	3	9	4	1	NA	NA	NA	2	5	1	92.6	172.3	31.19	105	134	130	132	NA	82	82	80	NA	5.79	224	5.5	77	37	1.06	3.982	1.637	4.4	44	1	88.4	52	12	4.28	107	5.94	0.28	NA	172
380	31506	73	1	3	1	1.29	1	3	2	3	1	NA	NA	NA	NA	0	NA	70.1	167.4	25.02	95.3	112	98	106	NA	62	58	60	NA	3.52	136	5	16	17	1.03	1.836	1.434	4.5	45	1.2	106.08	65	27	9.64	95	5.27	0.21	NA	197
383	31509	35	1	3	4	0.94	1	2	NA	NA	1	NA	NA	NA	6	2	1	73.6	173.7	24.39	90.5	108	110	110	NA	46	42	48	NA	5.28	204	5.1	23	25	0.91	3.569	1.761	4.5	45	1	88.4	77	8	2.86	103	5.72	0.09	NA	226
384	31510	32	1	1	2	1.23	2	NA	NA	NA	1	NA	NA	NA	9	1	1	86.5	164.5	31.97	101.1	150	136	NA	140	84	86	NA	84	5.3	205	6.2	77	43	1.01	2.974	2.902	4.8	48	0.8	70.72	80	9	3.21	137	7.6	0.09	NA	243
386	31512	51	1	1	1	0.57	1	3	15	4	1	NA	NA	NA	12	2	2	81.7	161.5	31.32	105.6	142	140	140	NA	84	90	90	NA	5.77	223	6.3	36	23	1.06	3.181	3.353	4.1	41	0.7	61.88	90	13	4.64	103	5.72	0.3	NA	299
387	31513	65	1	4	3	2.27	1	3	34	4	1	NA	NA	NA	NA	0	NA	71.8	176	23.18	93.1	148	162	150	NA	96	96	90	NA	9.62	372	5.6	26	33	1.66	NA	NA	4.1	41	1.6	141.44	97	17	6.07	85	4.72	0.08	NA	249
392	31518	40	2	5	4	2.35	2	NA	NA	NA	1	NA	NA	NA	2	1	3	76.8	167.6	27.34	94	NA	124	126	124	NA	80	80	78	4.6	178	5.1	14	20	1.14	NA	NA	3.7	37	0.8	70.72	56	10	3.57	93	5.16	1.04	NA	377
393	31519	57	2	3	3	5	1	3	4	1	1	NA	NA	NA	2	2	3	120.9	161.7	46.24	131.5	132	128	122	NA	76	82	74	NA	4.55	176	8.9	32	23	1.68	1.94	2.055	3.8	38	0.8	70.72	114	11	3.93	204	11.32	0.8	NA	390
396	31522	28	1	3	3	5	1	1	NA	NA	1	NA	NA	NA	1	6	3	88.1	180.3	27.1	93.6	114	114	116	NA	90	88	82	NA	5.15	199	5.4	20	15	0.93	3.051	2.552	4	40	1.1	97.24	48	11	3.93	95	5.27	0.07	NA	260
398	31524	52	2	3	3	NA	2	NA	NA	NA	2	1	NA	NA	NA	0	NA	102.8	170.8	35.24	120.6	116	126	132	NA	72	74	72	NA	4.97	192	5.2	15	16	1.14	NA	NA	3.9	39	0.8	70.72	59	6	2.14	90	5	0.3	NA	242
401	31527	59	1	3	4	2.35	1	1	NA	NA	1	NA	NA	NA	2	3	1	61.3	169.5	21.34	87	124	126	124	NA	66	66	64	NA	6.23	241	5	19	25	1.58	4.215	0.982	4.6	46	1	88.4	65	8	2.86	102	5.66	0.24	NA	170
402	31528	20	1	1	3	1.49	2	NA	NA	NA	1	NA	NA	NA	4	6	3	67.8	164.5	25.06	88.6	116	116	122	NA	50	48	44	NA	3.98	154	5.2	30	27	1.06	NA	NA	4.6	46	0.9	79.56	80	9	3.21	91	5.05	0.04	NA	302
403	31529	42	2	3	3	4.22	1	1	NA	NA	1	NA	NA	NA	4	2	2	76.4	158.7	30.33	105.9	98	96	98	NA	52	54	62	NA	4.78	185	5	20	18	1.22	NA	NA	3.9	39	0.5	44.2	52	9	3.21	74	4.11	0.34	NA	375
404	31530	28	2	4	4	5	2	NA	NA	NA	2	1	NA	NA	NA	0	NA	92.4	165.2	33.86	105.2	118	118	116	NA	60	56	58	NA	4.76	184	5.2	17	21	1.53	3	0.497	4.1	41	0.9	79.56	53	7	2.5	99	5.5	0.09	NA	331
407	31533	20	2	1	4	1.56	2	NA	NA	NA	2	2	NA	NA	NA	NA	NA	58.4	168.4	20.59	71.9	92	94	94	NA	70	72	70	NA	3.8	147	5.3	17	20	1.89	NA	NA	4.2	42	0.7	61.88	56	14	5	83	4.61	0.01	NA	207
408	31534	23	1	4	2	0.53	1	1	NA	NA	1	NA	NA	NA	1	4	2	69.5	167.3	24.83	76.8	126	NA	126	NA	60	NA	66	NA	5.04	195	4.6	22	28	1.84	NA	NA	4.3	43	1.1	97.24	58	13	4.64	88	4.88	0.03	NA	270
419	31545	33	2	1	1	1.2	2	NA	NA	NA	2	1	NA	NA	NA	0	NA	60.5	168.2	21.38	81	114	NA	114	114	70	NA	70	70	3.59	139	5.6	15	23	1.34	1.914	0.756	4.7	47	0.6	53.04	54	11	3.93	114	6.33	0.07	NA	363
424	31550	23	1	3	4	1.9	1	1	NA	NA	2	1	NA	NA	2	2	3	164	186.5	47.15	145.1	132	132	136	NA	96	92	94	NA	5.09	197	4.5	60	41	1.03	3.026	2.258	4.1	41	1	88.4	55	12	4.28	95	5.27	0.23	NA	215
427	31553	48	1	1	3	2	1	3	20	4	1	NA	NA	NA	3	2	1	94.2	173.7	31.22	106.7	178	184	NA	180	118	120	NA	118	5.64	218	5.7	38	37	1.5	NA	NA	4.4	44	0.9	79.56	80	9	3.21	97	5.38	0.17	NA	301
433	31559	66	2	3	3	3.21	2	NA	NA	NA	2	2	NA	NA	NA	NA	NA	73.6	155.3	30.52	115	136	138	142	NA	76	70	74	NA	5.15	199	7	25	29	1.32	2.276	3.398	4	40	0.7	61.88	74	14	5	121	6.72	1.25	NA	172
437	31563	61	2	3	3	3.64	1	3	13	4	2	1	NA	NA	NA	0	NA	114.2	167.9	40.51	120.4	154	148	152	NA	82	74	66	NA	4.14	160	4.9	20	30	1.68	1.914	1.208	4.4	44	1.1	97.24	68	15	5.36	82	4.55	0.11	NA	228
441	31567	55	1	3	5	5	2	NA	NA	NA	1	NA	NA	NA	1	2	2	88.8	184	26.23	99.2	118	122	112	NA	74	76	72	NA	5.04	195	5.2	25	29	1.06	3.336	1.423	4.5	45	1.4	123.76	107	21	7.5	101	5.61	0.06	NA	220
444	31570	52	1	3	4	3.76	2	NA	NA	NA	1	NA	NA	NA	1	1	3	79.3	171.3	27.02	93.7	112	120	118	NA	66	68	72	NA	3.47	134	5.1	15	20	1.03	NA	NA	4.2	42	1.1	97.24	61	13	4.64	87	4.83	0.03	NA	239
451	31577	52	2	3	4	3.57	1	1	NA	NA	1	NA	NA	NA	2	335	3	57.4	167.8	20.39	76.8	108	106	118	NA	64	64	66	NA	4.84	187	5.5	16	20	1.45	3	0.835	4.1	41	0.9	79.56	44	11	3.93	79	4.39	0.01	NA	280
456	31582	37	1	4	4	3.21	2	NA	NA	NA	2	1	NA	NA	NA	0	NA	79	173.7	26.18	92.5	150	146	146	NA	84	82	84	NA	3.75	145	4.5	20	27	1.22	NA	NA	4.5	45	1	88.4	58	13	4.64	92	5.11	0.12	NA	301
459	31585	40	2	1	4	1.16	2	NA	NA	NA	2	2	NA	NA	NA	NA	NA	90.7	156.3	37.13	103.3	NA	138	138	136	NA	88	82	82	5.28	204	5.4	18	17	1.37	3.362	1.174	3.9	39	0.6	53.04	81	16	5.71	117	6.49	1.73	NA	347
461	31587	70	1	1	1	0.93	1	3	14	4	1	NA	NA	NA	NA	0	NA	78.9	174.2	26	102.5	120	120	118	NA	76	72	72	NA	4.32	167	5.1	10	16	1.29	NA	NA	3.5	35	0.8	70.72	66	14	5	97	5.38	0.38	NA	309
464	31590	49	1	1	2	0.95	2	NA	NA	NA	1	NA	NA	NA	1	1	3	75.5	169.8	26.19	94.7	110	102	98	NA	72	76	72	NA	5.64	218	5.7	21	21	1.27	NA	NA	4.4	44	1	88.4	51	7	2.5	83	4.61	0.56	NA	262
467	31593	58	2	1	3	5	1	2	NA	NA	2	1	NA	NA	2	4	2	76.8	163.8	28.62	98	160	162	154	NA	76	70	68	NA	4.73	183	5.4	28	29	1.03	2.405	2.834	4	40	0.7	61.88	81	9	3.21	111	6.16	0.44	NA	265
473	31599	42	1	3	5	2.9	2	NA	NA	NA	2	2	NA	NA	NA	NA	NA	96.4	169.1	33.71	114.2	132	126	124	NA	78	86	84	NA	7.99	309	5.2	24	19	1.01	NA	NA	4.3	43	1.1	97.24	71	9	3.21	104	5.77	0.15	NA	224
475	31601	82	2	3	4	3.12	2	NA	NA	NA	2	1	NA	NA	1	1	2	64.7	162.5	24.5	87	NA	NA	NA	108	NA	NA	NA	60	5.64	218	5	15	21	2.4	2.793	0.982	3.9	39	0.9	79.56	84	25	8.93	91	5.05	1.19	NA	233
477	31603	79	1	3	2	0.84	1	3	7	4	1	NA	NA	NA	1	7	1	71.6	156.8	29.12	109.7	NA	NA	152	136	NA	NA	0	0	5.3	205	5.3	24	37	1.37	2.689	2.732	4.3	43	1	88.4	104	5	1.79	106	5.88	1.17	NA	277
482	31608	40	1	4	5	0.6	2	NA	NA	NA	1	NA	NA	NA	NA	0	NA	155.2	181	47.37	138.2	120	118	120	NA	82	74	82	NA	4.58	177	5.8	22	20	1.19	NA	NA	4	40	1.1	97.24	75	13	4.64	76	4.22	1.88	NA	267
483	31609	44	1	1	2	1.49	1	3	1	4	1	NA	NA	NA	8	2	3	71.8	165.7	26.15	90.6	NA	116	110	114	NA	64	66	58	6.03	233	12.9	30	18	0.83	NA	NA	4	40	0.9	79.56	110	19	6.78	362	20.09	0.06	NA	257
484	31610	85	1	3	4	1.82	1	3	27	4	1	NA	NA	NA	1	5	1	85.7	174.4	28.18	110	172	NA	NA	NA	22	NA	NA	NA	3.7	143	5.9	46	59	1.16	1.784	1.66	3.9	39	1	88.4	159	20	7.14	115	6.38	3.81	NA	224
489	31615	47	2	1	4	1.78	1	3	12	4	1	NA	NA	NA	1	2	3	103.2	168.7	36.26	111.2	134	NA	NA	140	62	NA	NA	68	4.86	188	7.5	15	19	1.14	NA	NA	3.6	36	0.6	53.04	81	7	2.5	157	8.72	5.12	NA	361
493	31619	31	2	3	4	3.21	2	NA	NA	NA	1	NA	NA	NA	4	2	2	92.9	173.9	30.72	93.5	130	118	NA	120	74	76	NA	78	5.87	227	9.4	15	17	1.97	3.414	1.073	3.9	39	0.6	53.04	80	13	4.64	194	10.77	0.38	NA	374
494	31620	53	2	2	4	1.37	2	NA	NA	NA	2	1	NA	NA	1	1	1	50.4	148.7	22.79	71.5	148	148	140	NA	96	88	86	NA	5.2	201	5	23	24	1.94	NA	NA	4.4	44	0.8	70.72	57	17	6.07	92	5.11	0.01	NA	219
499	31625	63	1	1	1	1.74	1	1	NA	NA	1	NA	NA	NA	1	2	2	77.8	169.2	27.18	100	170	162	160	NA	64	72	68	NA	8.3	321	10.6	31	30	1.01	NA	9.292	4	40	1.1	97.24	142	20	7.14	325	18.04	0.34	NA	286
507	31633	85	2	3	2	2.2	2	NA	NA	NA	1	NA	NA	NA	NA	0	NA	63.3	146.3	29.57	97.4	NA	98	NA	NA	NA	74	NA	NA	7.63	295	5.5	15	24	2.07	4.991	1.242	4.3	43	0.9	79.56	76	20	7.14	111	6.16	0.25	NA	167
508	31634	67	1	1	1	NA	1	3	5	4	1	NA	NA	NA	1	1	3	90.8	166.6	32.71	118.6	128	NA	124	128	62	NA	62	64	5.56	215	6.5	22	29	0.83	NA	NA	4	40	0.6	53.04	83	10	3.57	254	14.1	0.15	NA	308
512	31638	22	2	3	5	4.56	1	2	NA	NA	1	NA	NA	NA	4	2	1	56.3	159.7	22.07	73.3	116	116	124	NA	56	56	62	NA	4.94	191	4.8	16	20	1.86	NA	NA	3.8	38	0.7	61.88	50	8	2.86	85	4.72	0.14	NA	303
523	31649	47	1	3	5	1.82	2	NA	NA	NA	1	NA	NA	NA	3	1	1	76.1	172.7	25.52	92.7	114	112	120	NA	74	72	66	NA	4.6	178	5	25	24	1.4	NA	NA	4.4	44	1	88.4	41	20	7.14	80	4.44	0.01	NA	217
531	31657	73	1	4	1	1.4	1	3	33	4	2	2	NA	NA	NA	NA	NA	67.2	172.1	22.69	83.5	NA	NA	NA	148	NA	NA	NA	42	4.37	169	5.4	36	33	1.73	NA	NA	4	40	1.1	97.24	83	17	6.07	95	5.27	0.02	NA	339
532	31658	46	2	4	4	3.57	2	NA	NA	NA	2	1	NA	NA	NA	0	NA	83.6	166.7	30.08	104.6	NA	112	116	114	NA	66	66	64	3.21	124	5.9	13	13	1.55	1.422	0.531	4.2	42	0.7	61.88	41	16	5.71	94	5.22	0.8	NA	351
536	31662	44	2	1	3	0.98	2	NA	NA	NA	2	1	NA	NA	2	2	3	62.7	158	25.12	83.7	132	122	118	NA	96	84	80	NA	3.9	151	5.6	14	19	1.32	NA	NA	4.1	41	0.8	70.72	78	12	4.28	83	4.61	0.05	NA	225
537	31663	76	1	3	3	2.27	1	3	20	4	2	2	NA	NA	NA	NA	NA	96	178.1	30.27	116.1	130	124	120	NA	74	76	72	NA	4.65	180	5.2	16	18	1.22	2.457	2.145	4	40	1.2	106.08	113	8	2.86	90	5	0.06	NA	214
540	31666	39	1	4	3	0.04	2	NA	NA	NA	1	NA	NA	NA	2	2	1	73.8	171.3	25.15	85.6	NA	138	128	134	NA	60	60	62	5.02	194	5.1	28	29	3	1.758	0.576	4.5	45	1.4	123.76	102	10	3.57	92	5.11	0.16	NA	303
542	31668	85	2	3	4	1.53	2	NA	NA	NA	2	2	NA	NA	NA	NA	NA	49.4	152.9	21.13	78.2	120	116	112	NA	36	34	40	NA	4.19	162	5.7	14	26	1.78	2.043	0.802	3.4	34	0.9	79.56	60	16	5.71	90	5	0.17	NA	294
543	31669	25	2	1	3	1.49	1	2	NA	NA	1	NA	NA	NA	3	2	2	64.5	161.1	24.85	80.1	104	100	102	NA	60	66	64	NA	4.01	155	5.1	16	15	1.63	NA	NA	4.1	41	0.7	61.88	50	10	3.57	98	5.44	0.23	NA	226
548	31674	28	2	3	4	3.72	1	3	2	4	1	NA	NA	NA	4	2	2	99.5	173.7	32.98	112.2	NA	NA	82	NA	NA	NA	50	NA	4.37	169	5.2	21	20	1.14	NA	NA	4.4	44	0.8	70.72	76	7	2.5	104	5.77	0.23	NA	416
553	31679	36	1	3	4	1.39	2	NA	NA	NA	1	NA	NA	NA	3	2	1	94.5	172.3	31.83	107.3	110	110	112	NA	74	72	70	NA	3.9	151	4.6	39	23	1.03	NA	NA	4.8	48	1.1	97.24	58	20	7.14	93	5.16	0.11	NA	270
554	31680	24	2	1	2	0.53	2	NA	NA	NA	1	NA	NA	NA	1	4	3	59.8	146.7	27.79	91.9	102	98	100	NA	60	68	66	NA	6.39	247	5.6	18	22	1.4	4.034	2.066	4.1	41	0.7	61.88	122	20	7.14	85	4.72	0.31	NA	303
564	31690	38	2	3	4	5	2	NA	NA	NA	1	NA	NA	NA	NA	0	NA	70.6	167.5	25.16	84.5	106	110	110	NA	58	52	46	NA	3.98	154	5.2	19	21	1.22	2.25	1.14	4	40	0.7	61.88	32	9	3.21	78	4.33	0.02	NA	224
565	31691	52	1	4	5	3.62	2	NA	NA	NA	2	1	NA	NA	1	1	3	74.8	189.1	20.92	75.6	136	136	140	NA	92	90	94	NA	5.53	214	5	18	17	2.92	NA	NA	4.3	43	1	88.4	50	10	3.57	81	4.5	0.01	NA	228
573	31699	31	1	4	4	2.65	2	NA	NA	NA	1	NA	NA	NA	3	11	3	76.3	167.7	27.13	88.2	116	116	118	NA	78	78	78	NA	4.68	181	5.3	36	29	1.16	NA	NA	4.4	44	1.2	106.08	61	9	3.21	91	5.05	0.11	NA	222
576	31702	22	1	5	4	1.46	2	NA	NA	NA	1	NA	NA	NA	2	10	3	59.9	158.8	23.75	78.2	122	118	122	NA	60	60	58	NA	4.03	156	5.2	19	18	1.22	2.586	0.519	4.5	45	0.8	70.72	67	10	3.57	101	5.61	0.01	NA	240
577	31703	44	1	4	5	2	1	3	15	4	1	NA	NA	NA	NA	0	NA	80.3	179.2	25.01	97.2	108	120	106	NA	68	74	76	NA	5.02	194	4.7	20	20	1.11	3.362	1.174	4.5	45	0.8	70.72	67	8	2.86	90	5	0.01	NA	188
580	31706	45	2	3	5	5	2	NA	NA	NA	1	NA	NA	NA	1	5	1	58.1	153.6	24.63	77.5	106	106	102	NA	70	62	68	NA	4.19	162	4.7	16	18	1.66	2.25	0.632	4.2	42	0.8	70.72	39	10	3.57	94	5.22	0.07	NA	276
581	31707	75	2	3	3	2.92	2	NA	NA	NA	1	NA	NA	NA	1	4	1	94.2	156.2	38.61	112.2	NA	134	138	132	NA	58	42	54	4.71	182	5.9	56	35	1.09	NA	NA	4	40	1.2	106.08	84	20	7.14	105	5.83	0.27	NA	365
583	31709	39	1	3	3	3.62	1	3	8	3	1	NA	NA	NA	5	2	1	88.3	173.2	29.44	101.7	116	112	102	NA	72	70	76	NA	4.22	163	4.9	34	26	0.72	NA	NA	4.2	42	0.9	79.56	69	12	4.28	92	5.11	0.04	NA	203
584	31710	42	1	3	4	2.83	1	3	7	3	1	NA	NA	NA	1	5	2	150	177	47.88	151.5	138	138	142	NA	92	92	96	NA	6.26	242	6.1	NA	NA	1.03	NA	NA	3.8	38	1	88.4	70	16	5.71	125	6.94	0.43	NA	267
585	31711	23	2	4	3	1.09	2	NA	NA	NA	2	1	NA	NA	NA	0	NA	115.5	167.3	41.27	115	112	112	116	NA	58	58	60	NA	4.37	169	5.3	16	21	1.37	NA	NA	3.7	37	0.7	61.88	64	11	3.93	85	4.72	0.56	NA	378
588	31714	21	1	1	2	1.19	1	2	NA	NA	1	NA	NA	NA	12	2	1	65.1	166.4	23.51	82.6	NA	104	108	NA	NA	68	62	NA	5.28	204	4.8	38	34	1.4	3.439	0.982	4.5	45	0.9	79.56	87	13	4.64	92	5.11	0.11	NA	356
595	31721	62	1	4	4	3.37	2	NA	NA	NA	2	1	NA	NA	NA	0	NA	97	172.8	32.49	104.5	152	160	158	NA	92	96	76	NA	5.69	220	5.6	42	43	1.22	4.06	0.892	4.3	43	1	88.4	43	8	2.86	97	5.38	0.82	NA	278
598	31724	37	2	5	5	5	2	NA	NA	NA	1	NA	NA	NA	2	1	1	47.4	157.2	19.18	71.7	100	NA	104	98	60	NA	60	66	6.23	241	5.5	21	27	1.81	NA	NA	4.6	46	0.7	61.88	54	14	5	77	4.27	0.04	NA	336
613	31739	27	1	3	4	1.5	1	1	NA	NA	1	NA	NA	NA	4	4	3	80.7	178.2	25.41	88.6	96	94	90	NA	62	62	70	NA	4.45	172	5.2	18	20	0.72	NA	NA	4.1	41	1.1	97.24	56	12	4.28	90	5	0.09	NA	331
615	31741	75	1	4	4	1.71	1	3	40	4	1	NA	NA	NA	NA	0	NA	89.6	180.5	27.5	109.7	156	NA	144	150	80	NA	76	70	4.14	160	7.1	29	39	0.93	NA	NA	4.3	43	1.2	106.08	118	15	5.36	126	6.99	0.57	NA	347
620	31746	77	2	3	1	1	2	NA	NA	NA	2	2	NA	NA	NA	NA	NA	68.1	156.9	27.66	96.1	114	110	114	NA	70	72	70	NA	4.5	174	6	15	21	1.4	2.121	2.145	4	40	1.5	132.6	65	19	6.78	117	6.49	0.42	NA	260
621	31747	37	1	3	5	5	2	NA	NA	NA	1	NA	NA	NA	2	2	2	89.8	165.4	32.83	99.8	140	134	140	NA	84	86	90	NA	5.77	223	5.2	106	64	1.22	NA	NA	4.3	43	0.8	70.72	68	13	4.64	99	5.5	0.24	NA	308
626	31752	51	1	1	2	3.03	1	1	NA	NA	1	NA	NA	NA	2	5	1	75	169.5	26.1	95.8	126	NA	128	NA	86	NA	88	NA	5.12	198	5.5	27	27	1.42	NA	NA	4.5	45	1	88.4	55	12	4.28	90	5	0.13	NA	274
636	31762	70	2	1	1	0.62	2	NA	NA	NA	2	2	NA	NA	NA	NA	NA	66.1	155.4	27.37	97.5	156	144	142	NA	74	68	66	NA	4.94	191	8.7	14	17	1.6	2.146	2.619	3.9	39	1	88.4	68	18	6.43	181	10.05	0.2	NA	384
638	31764	51	2	1	3	2.51	1	1	NA	NA	2	1	NA	NA	2	4	3	69.4	162.9	26.15	89.7	100	108	108	NA	58	64	70	NA	4.81	186	5.7	19	15	1.22	NA	NA	4.1	41	0.6	53.04	75	15	5.36	99	5.5	0.81	NA	261
639	31765	70	1	3	4	5	1	3	36	4	1	NA	NA	NA	3	2	1	95.7	164.8	35.24	117.8	128	132	136	NA	72	68	70	NA	4.84	187	5.4	21	22	1.78	2.534	1.14	4.1	41	1	88.4	59	9	3.21	97	5.38	0.17	NA	247
645	31771	32	1	1	2	1.16	1	3	4	1	1	NA	NA	NA	2	3	1	98.5	182.1	29.7	106.8	122	122	116	NA	70	62	70	NA	5.72	221	5.4	23	23	0.8	NA	NA	4.5	45	0.9	79.56	86	14	5	82	4.55	0.16	NA	225
653	31779	55	1	1	1	0.12	1	1	NA	NA	2	2	NA	NA	NA	NA	NA	61.6	161.4	23.65	85.5	100	100	96	NA	64	62	62	NA	6.03	233	5.5	15	21	0.96	4.189	1.931	4.1	41	1	88.4	90	12	4.28	87	4.83	0.24	NA	341
655	31781	58	2	4	4	1.45	1	1	NA	NA	1	NA	NA	NA	1	2	2	127.5	163.8	47.52	130.5	156	154	152	NA	74	82	88	NA	4.81	186	6.4	17	17	1.34	2.922	1.163	4	40	1	88.4	79	18	6.43	104	5.77	1.34	NA	416
659	31785	83	2	3	4	5	1	3	2	4	1	NA	NA	NA	NA	0	NA	55.2	165.7	20.1	71.7	182	170	NA	NA	52	46	NA	NA	4.45	172	5.7	17	30	1.81	NA	NA	3.8	38	1	88.4	68	15	5.36	86	4.77	0.98	NA	240
661	31787	58	1	3	4	1.04	1	1	NA	NA	1	NA	NA	NA	NA	0	NA	91.1	186.6	26.16	104.6	NA	166	NA	178	NA	104	NA	116	4.24	164	5.4	26	26	0.8	NA	NA	4.1	41	0.9	79.56	100	4	1.43	111	6.16	0.07	NA	169
663	31789	53	1	1	3	5	1	3	40	4	1	NA	NA	NA	7	1	1	81.3	170.6	27.93	102.2	136	134	134	NA	84	88	88	NA	6.1	236	5.7	28	25	1.09	NA	NA	3.5	35	1.2	106.08	92	14	5	113	6.27	0.11	NA	289
667	31793	27	2	1	1	0.93	2	NA	NA	NA	1	NA	NA	NA	1	1	3	54.8	142.1	27.14	82.1	118	122	114	NA	70	74	72	NA	4.47	173	4.8	18	20	1.11	NA	NA	4.5	45	0.6	53.04	66	7	2.5	80	4.44	0.06	NA	209
669	31795	60	2	1	1	1.55	2	NA	NA	NA	2	2	NA	NA	NA	NA	NA	62.6	159.2	24.7	82.2	124	122	114	NA	66	76	70	NA	5.3	205	5.2	35	27	1.24	3.233	1.784	3.6	36	0.8	70.72	47	11	3.93	94	5.22	0.08	NA	182
673	31799	47	2	3	5	5	2	NA	NA	NA	1	NA	NA	NA	2	3	2	64.6	167.4	23.05	87.2	132	130	120	NA	84	80	82	NA	5.38	208	5.3	14	22	2.17	NA	NA	4.5	45	0.8	70.72	63	13	4.64	94	5.22	0.1	NA	269
674	31800	60	2	3	3	5	2	NA	NA	NA	1	NA	NA	NA	2	5	2	64.1	165.7	23.35	88	104	96	NA	NA	58	56	NA	NA	6.44	249	5.4	104	60	1.55	4.189	1.535	4.1	41	0.9	79.56	57	9	3.21	90	5	0.25	NA	327
676	31802	60	2	3	3	4.07	1	3	30	4	1	NA	NA	NA	1	7	1	73.4	158.3	29.29	97.8	154	146	NA	NA	78	74	NA	NA	7.84	303	6	22	24	1.22	5.12	3.274	4.6	46	1	88.4	68	17	6.07	129	7.16	1.07	NA	270
678	31804	52	2	3	4	5	2	NA	NA	NA	2	1	NA	NA	NA	0	NA	67.4	160.3	26.23	97	112	110	106	NA	58	52	54	NA	6.52	252	5.2	NA	NA	1.22	NA	NA	4.2	42	0.6	53.04	128	13	4.64	145	8.05	0.93	NA	286
681	31807	57	2	2	5	5	2	NA	NA	NA	1	NA	NA	NA	1	1	1	113.6	157.5	45.79	131.3	118	NA	NA	NA	78	NA	NA	NA	5.82	225	5.3	24	16	1.73	3.362	1.569	4.4	44	0.8	70.72	52	18	6.43	110	6.11	0.56	NA	362
687	31813	47	2	1	4	0.39	1	1	NA	NA	1	NA	NA	NA	2	2	1	82.6	166.6	29.76	100.4	126	126	120	NA	74	76	72	NA	4.47	173	5.3	19	18	0.88	NA	NA	3.5	35	0.8	70.72	52	10	3.57	107	5.94	1.05	NA	224
688	31814	58	1	3	4	0.87	1	3	25	4	1	NA	NA	NA	NA	0	NA	114.7	197.1	29.53	118.7	110	98	100	NA	68	64	64	NA	5.64	218	5.2	12	20	1.45	NA	NA	3.9	39	1.1	97.24	117	11	3.93	121	6.72	0.43	NA	256
694	31820	58	1	1	2	2.36	2	NA	NA	NA	2	1	NA	NA	NA	0	NA	74.4	172.2	25.09	89.2	118	124	114	NA	70	68	70	NA	11.84	458	5.5	25	25	2.22	NA	NA	2.5	25	0.9	79.56	54	24	8.57	102	5.66	0.01	NA	340
701	31827	46	2	4	2	1.46	1	2	NA	NA	1	NA	NA	NA	2	1	2	70.8	165.1	25.97	86.4	NA	NA	140	NA	NA	NA	50	NA	3.85	149	8.4	20	23	1.73	1.758	0.768	3	30	0.8	70.72	62	8	2.86	218	12.1	0.17	NA	349
705	31831	46	1	3	3	4.26	2	NA	NA	NA	1	NA	NA	NA	1	2	3	108	180.8	33.04	113	122	130	126	NA	76	74	76	NA	5.07	196	5.1	32	27	1.06	NA	NA	4.5	45	1.1	97.24	73	15	5.36	92	5.11	0.11	NA	236
707	31833	41	1	1	1	1.33	2	NA	NA	NA	2	1	NA	NA	NA	0	NA	75.3	168.1	26.65	97	128	122	126	NA	70	74	72	NA	4.89	189	5.4	65	41	1.32	3.284	0.621	4.1	41	0.9	79.56	71	14	5	98	5.44	0.1	NA	328
717	31843	54	2	4	4	5	1	1	NA	NA	1	NA	NA	NA	2	3	2	68.1	153.6	28.86	88	158	160	154	NA	90	90	94	NA	4.65	180	5.6	20	26	1.53	NA	NA	4.3	43	0.9	79.56	98	9	3.21	106	5.88	0.35	NA	302
721	31847	35	2	3	4	3.26	1	1	NA	NA	1	NA	NA	NA	1	2	2	59.8	160.2	23.3	74.3	94	96	94	NA	58	52	54	NA	4.6	178	5.1	17	19	1.6	2.664	0.756	4	40	0.6	53.04	45	6	2.14	80	4.44	0.01	NA	178
726	31852	20	2	1	3	0.8	2	NA	NA	NA	2	1	NA	NA	2	1	3	66.8	158.5	26.59	89	116	110	110	NA	64	60	58	NA	4.94	191	4.6	19	23	1.03	NA	NA	4.2	42	0.5	44.2	67	13	4.64	80	4.44	0.04	NA	219
733	31859	46	2	3	4	5	2	NA	NA	NA	1	NA	NA	NA	1	14	3	71.4	163.2	26.81	84.2	114	110	112	NA	68	68	70	NA	5.07	196	5.4	17	20	2.09	NA	NA	3.9	39	0.9	79.56	54	8	2.86	102	5.66	0.65	NA	336
737	31863	29	2	4	4	5	2	NA	NA	NA	1	NA	NA	NA	3	3	1	63.5	172.7	21.29	79.4	108	114	114	NA	46	44	50	NA	4.16	161	5.1	12	23	1.6	NA	NA	4	40	0.8	70.72	45	8	2.86	74	4.11	0.12	NA	211
742	31868	22	1	4	4	3.64	1	3	6	3	1	NA	NA	NA	3	5	3	156.4	191.8	42.51	132.7	NA	130	NA	NA	NA	86	NA	NA	5.17	200	5.4	104	81	1.24	2.741	2.574	4.1	41	1.1	97.24	97	12	4.28	83	4.61	0.22	NA	389
744	31870	21	2	3	4	2.27	2	NA	NA	NA	2	2	NA	NA	NA	NA	NA	48.3	157.7	19.42	69.7	102	104	102	NA	66	62	66	NA	3.85	149	4.9	10	18	1.32	NA	NA	4.2	42	0.7	61.88	48	3	1.07	90	5	0.04	NA	319
745	31871	23	2	1	2	NA	2	NA	NA	NA	2	2	NA	NA	NA	NA	NA	92.5	159.4	36.41	118	NA	116	122	124	NA	66	68	72	7.32	283	5.8	28	23	1.03	NA	NA	3.7	37	0.8	70.72	86	14	5	88	4.88	0.78	NA	399
747	31873	32	1	4	3	3.27	2	NA	NA	NA	2	1	NA	NA	1	4	3	87.8	166.5	31.67	98.2	124	NA	120	122	78	NA	78	80	4.86	188	4.8	32	29	1.22	2.534	2.427	4.2	42	1.2	106.08	74	10	3.57	91	5.05	1.21	NA	352
748	31874	29	2	1	2	3.54	2	NA	NA	NA	1	NA	NA	NA	3	3	3	55.9	154	23.57	80.6	102	96	98	NA	68	60	58	NA	4.01	155	5.2	33	29	1.34	2.25	0.881	4.1	41	0.6	53.04	66	13	4.64	96	5.33	0.07	NA	183
751	31877	62	1	4	4	2.72	1	1	NA	NA	1	NA	NA	NA	2	1	2	80.8	174.8	26.44	107	NA	156	NA	150	NA	76	NA	84	5.53	214	5.7	16	15	1.03	3.181	2.856	3.1	31	5	442	91	50	17.85	88	4.88	0.39	NA	239
752	31878	55	1	1	4	5	1	2	NA	NA	1	NA	NA	NA	2	1	1	90.8	175.4	29.51	100.3	132	132	128	NA	84	72	68	NA	7.16	277	5.9	35	29	1.68	4.5	2.156	4.2	42	1.2	106.08	30	14	5	97	5.38	0.21	NA	263
767	31893	81	2	3	4	3.12	2	NA	NA	NA	1	NA	NA	NA	1	3	1	64.8	161.1	24.97	91	144	144	144	NA	80	82	84	NA	6.28	243	5.2	19	25	2.17	3.31	1.773	4.2	42	0.9	79.56	80	14	5	97	5.38	0.07	NA	309
771	31897	79	1	3	4	2.27	2	NA	NA	NA	1	NA	NA	NA	1	1	3	123.4	169	43.21	134.9	110	112	112	NA	74	66	64	NA	5.92	229	5.4	31	36	0.98	4.293	1.423	4.2	42	1	88.4	67	11	3.93	126	6.99	0.74	NA	327
772	31898	73	1	3	5	3.12	1	2	NA	NA	1	NA	NA	NA	NA	0	NA	76.3	176.7	24.44	96.4	100	NA	NA	NA	56	NA	NA	NA	4.76	184	5.2	19	21	1.34	2.974	0.948	4.1	41	0.7	61.88	76	9	3.21	90	5	0.13	NA	384
773	31899	40	1	3	1	0.41	2	NA	NA	NA	2	2	NA	NA	NA	NA	NA	65.9	164.7	24.29	94.3	124	128	122	NA	90	92	96	NA	3.96	153	8.6	48	31	0.96	2.379	1.355	4.8	48	0.8	70.72	100	6	2.14	116	6.44	0.12	NA	254
787	31913	48	2	3	4	5	1	1	NA	NA	1	NA	NA	NA	3	1	1	60.6	164.2	22.48	75.3	110	112	104	NA	68	72	70	NA	5.3	205	5.3	16	17	1.16	NA	NA	4.3	43	0.6	53.04	68	20	7.14	81	4.5	0.23	NA	266
788	31914	51	1	3	3	2.41	1	3	32	4	1	NA	NA	NA	2	5	1	60.5	165.6	22.06	83.8	96	96	104	NA	68	74	82	NA	5.61	217	4.6	38	43	1.94	3.258	0.881	4.6	46	0.9	79.56	63	15	5.36	80	4.44	0.19	NA	321
803	31929	20	2	4	4	1.42	2	NA	NA	NA	2	1	NA	NA	NA	0	NA	57.7	157.8	23.17	78.9	108	108	110	NA	80	80	78	NA	6.1	236	4.4	15	21	1.14	NA	NA	3.7	37	0.7	61.88	101	10	3.57	79	4.39	0.34	NA	560
811	31937	57	1	3	4	5	1	3	9	4	2	1	NA	NA	NA	0	NA	102.2	167.6	36.38	122.5	130	126	132	NA	68	68	70	NA	2.82	109	6.7	74	36	1.06	0.879	1.919	3.2	32	1.1	97.24	51	8	2.86	152	8.44	0.28	NA	319
818	31944	66	2	3	4	2.61	1	2	NA	NA	1	NA	NA	NA	1	12	3	72.1	160.8	27.88	106.4	142	NA	NA	NA	62	NA	NA	NA	4.22	163	6.1	28	24	1.01	1.577	3.534	3.9	39	0.7	61.88	91	9	3.21	101	5.61	1.38	NA	288
819	31945	67	1	3	1	1.41	1	1	NA	NA	1	NA	NA	NA	3	2	1	89.4	174.6	29.33	117.2	108	98	104	NA	52	58	58	NA	5.56	215	5.8	20	18	1.11	3.414	2.269	4.4	44	0.7	61.88	37	15	5.36	116	6.44	0.09	NA	221
821	31947	61	2	4	2	1.02	2	NA	NA	NA	1	NA	NA	NA	2	6	3	92.6	161.4	35.55	107.3	206	208	218	NA	104	114	118	NA	6.28	243	5.6	17	25	1.47	NA	NA	3.9	39	1.1	97.24	71	20	7.14	98	5.44	0.67	NA	210
827	31953	33	2	3	5	5	2	NA	NA	NA	1	NA	NA	NA	2	1	2	72	170.7	24.71	92.6	102	100	104	NA	68	66	68	NA	6.1	236	4.9	22	48	1.78	NA	NA	3.9	39	0.7	61.88	49	8	2.86	83	4.61	0.68	NA	307
832	31958	49	2	4	4	2.65	1	1	NA	NA	1	NA	NA	NA	1	7	1	85.7	170	29.65	104.6	138	138	132	NA	82	88	84	NA	3.47	134	5.4	44	50	2.15	NA	NA	4.1	41	0.6	53.04	75	7	2.5	94	5.22	0.01	NA	173
835	31961	29	1	4	3	0.21	2	NA	NA	NA	1	NA	NA	NA	3	3	1	62.4	173	20.85	76.4	134	128	132	NA	70	56	64	NA	4.37	169	5.9	15	19	1.58	NA	NA	4.2	42	1	88.4	60	16	5.71	91	5.05	0.05	NA	258
838	31964	77	1	3	5	1.52	1	3	5	4	2	1	NA	NA	1	4	1	113.9	190.7	31.32	125.1	144	154	148	NA	80	78	84	NA	7.11	275	5.4	21	24	1.16	NA	NA	4.5	45	1.1	97.24	48	18	6.43	100	5.55	0.06	NA	283
841	31967	63	2	4	2	1.75	1	3	20	4	2	1	NA	NA	NA	0	NA	93.3	165.7	33.98	105.3	122	124	124	NA	84	72	68	NA	7.47	289	5.9	15	17	2.2	4.681	1.287	3.8	38	0.8	70.72	82	13	4.64	100	5.55	0.79	NA	323
846	31972	73	2	3	2	4.55	1	1	NA	NA	1	NA	NA	NA	1	6	3	64	165.5	23.37	87.4	256	NA	NA	NA	0	NA	NA	NA	6.1	236	5.9	17	24	1.42	NA	NA	4.4	44	1	88.4	104	15	5.36	100	5.55	1.51	NA	344
847	31973	23	1	1	3	0.85	2	NA	NA	NA	1	NA	NA	NA	NA	0	NA	75	166.9	26.92	93.1	NA	124	126	126	NA	48	32	42	5.07	196	5.5	25	24	1.66	3.155	0.542	5.2	52	0.9	79.56	61	13	4.64	101	5.61	0.11	NA	195
849	31975	51	2	3	4	0.7	1	3	21	4	2	1	NA	NA	NA	0	NA	105.4	168.4	37.17	107.8	122	126	130	NA	76	72	72	NA	6.98	270	5.6	32	27	1.03	NA	NA	3.4	34	0.7	61.88	97	13	4.64	93	5.16	1.08	NA	366
852	31978	46	2	3	4	5	1	3	13	4	1	NA	NA	NA	NA	0	NA	92.7	164.7	34.17	101.4	132	134	136	NA	76	74	82	NA	5.84	226	5.4	11	20	1.53	3.879	0.971	4.2	42	0.8	70.72	50	13	4.64	85	4.72	0.07	NA	335
857	31983	22	1	1	2	NA	2	NA	NA	NA	1	NA	NA	NA	4	2	1	60.7	177.6	19.24	75.4	118	116	118	NA	80	82	84	NA	4.22	163	5	14	24	1.6	NA	NA	4.5	45	0.9	79.56	63	12	4.28	82	4.55	0.03	NA	274
863	31989	37	1	1	1	1.04	1	2	NA	NA	1	NA	NA	NA	3	2	2	76.2	165.6	27.79	94	122	122	120	NA	82	82	86	NA	6.49	251	5.6	32	26	1.03	4.732	1.581	4.5	45	0.9	79.56	78	16	5.71	97	5.38	0.14	NA	332
865	31991	33	2	1	4	1.15	2	NA	NA	NA	1	NA	NA	NA	NA	0	NA	54.6	157.8	21.93	84.1	86	86	90	NA	52	54	52	NA	4.45	172	5.2	16	19	1.66	2.508	0.61	4.2	42	0.6	53.04	37	8	2.86	99	5.5	0.08	NA	245
866	31992	81	1	3	4	1.97	1	3	30	4	1	NA	NA	NA	NA	0	NA	76	172.5	25.54	98.1	178	NA	NA	NA	56	NA	NA	NA	5.66	219	5.4	21	27	1.34	3.776	1.174	4.9	49	1	88.4	48	15	5.36	107	5.94	0.05	NA	260
867	31993	61	2	4	4	2.38	1	1	NA	NA	1	NA	NA	NA	NA	0	NA	53.2	155.3	22.06	82	156	148	146	NA	78	70	68	NA	6.62	256	6	14	21	1.68	NA	NA	4.2	42	0.8	70.72	123	12	4.28	85	4.72	0.44	NA	225
870	31996	28	2	1	2	1.39	2	NA	NA	NA	2	2	NA	NA	NA	NA	NA	65	152.4	27.99	87.7	NA	112	112	114	NA	68	74	68	6.03	233	4.6	54	38	1.66	3.698	1.456	4.1	41	0.6	53.04	112	10	3.57	89	4.94	0.34	NA	480
877	32003	77	2	3	3	4.59	2	NA	NA	NA	1	NA	NA	NA	1	6	3	78.9	158	31.61	92.4	152	138	144	NA	70	72	68	NA	4.86	188	6.1	26	31	1.16	NA	NA	4.6	46	1.1	97.24	78	22	7.85	79	4.39	0.14	NA	243
882	32008	62	1	5	3	2.65	2	NA	NA	NA	2	1	NA	NA	1	1	3	60.6	167.6	21.57	84	122	112	106	NA	72	74	70	NA	4.42	171	10.1	22	20	1.24	2.56	1.355	4.2	42	0.9	79.56	112	14	5	283	15.71	0.11	NA	212
886	32012	30	2	4	4	2.88	1	3	10	4	2	1	NA	NA	NA	0	NA	114.5	177.7	36.26	107.2	114	112	108	NA	64	64	68	NA	4.53	175	5.5	23	23	1.5	2.612	0.881	3.5	35	0.6	53.04	59	10	3.57	96	5.33	0.1	NA	279
887	32013	58	2	3	5	5	2	NA	NA	NA	2	1	NA	NA	NA	0	NA	63.4	166.7	22.81	82.2	124	120	132	NA	74	76	78	NA	4.78	185	5.5	16	23	1.53	2.767	1.061	4.1	41	1	88.4	68	9	3.21	86	4.77	0.1	NA	370
891	32017	59	2	1	1	2.08	2	NA	NA	NA	1	NA	NA	NA	1	2	2	58	152.1	25.07	87.2	108	110	106	NA	56	58	58	NA	6.9	267	5.8	17	20	1.4	NA	NA	4.4	44	0.6	53.04	79	15	5.36	82	4.55	0.2	NA	451
898	32024	47	1	3	2	5	1	3	8	4	1	NA	NA	NA	2	2	2	83.1	165.3	30.41	105.1	128	114	120	NA	78	64	66	NA	6.93	268	5.6	20	15	1.01	NA	NA	3.9	39	1	88.4	57	17	6.07	97	5.38	0.23	NA	296
904	32030	80	1	3	2	1.14	1	3	3	4	2	2	NA	NA	NA	NA	NA	61.1	169	21.39	83.3	124	124	126	NA	36	52	40	NA	5.25	203	6.1	15	29	2.59	2.353	0.655	4.2	42	0.9	79.56	57	18	6.43	118	6.55	0.03	NA	216
909	32035	60	1	4	4	3.03	1	3	12	4	2	1	NA	NA	NA	0	NA	92.6	185.7	26.85	97.9	134	136	132	NA	78	74	78	NA	4.22	163	8.6	95	125	1.14	2.56	1.14	4.3	43	1.5	132.6	47	21	7.5	84	4.66	0.8	NA	242
910	32036	44	2	3	3	3.44	2	NA	NA	NA	2	1	NA	NA	1	4	3	103.3	170.2	35.66	109.5	NA	132	132	128	NA	54	58	56	4.76	184	5.5	17	17	1.01	NA	NA	4.2	42	0.7	61.88	61	13	4.64	79	4.39	0.53	NA	368
911	32037	34	1	1	1	1.25	2	NA	NA	NA	1	NA	NA	NA	6	1	1	84.4	168.7	29.66	102.4	102	100	104	NA	72	66	70	NA	4.71	182	5.3	48	32	1.34	2.974	0.835	4.3	43	0.8	70.72	89	12	4.28	85	4.72	0.3	NA	223
912	32038	61	1	1	2	0.62	1	3	3	4	1	NA	NA	NA	1	4	3	84.1	160.8	32.53	108.2	108	112	122	NA	66	64	66	NA	7.55	292	8.4	28	29	0.98	NA	NA	4.1	41	1	88.4	71	22	7.85	197	10.94	0.32	NA	259
914	32040	25	1	3	5	5	2	NA	NA	NA	1	NA	NA	NA	1	2	1	68.3	175.7	22.12	80.4	100	114	NA	106	54	60	NA	62	3.18	123	4.8	20	29	1.22	1.707	0.542	4.8	48	0.9	79.56	65	10	3.57	81	4.5	0.02	NA	298
916	32042	66	2	4	2	3.37	2	NA	NA	NA	2	1	NA	NA	NA	0	NA	62.5	163.2	23.47	84.3	164	152	154	NA	86	84	80	NA	5.53	214	5.2	23	30	1.94	NA	NA	4.3	43	1	88.4	53	14	5	93	5.16	0.04	NA	319
918	32044	53	2	4	5	5	1	3	25	4	1	NA	NA	NA	1	12	3	78.6	169.9	27.23	89	150	174	154	NA	88	82	84	NA	6.47	250	5.5	12	22	2.09	NA	NA	4.5	45	1	88.4	57	12	4.28	90	5	0.04	NA	307
920	32046	33	2	4	4	4.69	2	NA	NA	NA	1	NA	NA	NA	1	2	1	76	153.8	32.13	83.5	NA	120	118	118	NA	68	66	72	4.81	186	4.7	14	23	1.97	2.612	0.508	3.9	39	0.8	70.72	54	6	2.14	91	5.05	0.1	NA	333
922	32048	29	2	3	4	5	2	NA	NA	NA	1	NA	NA	NA	3	6	2	73.6	171.7	24.97	80.1	122	114	116	NA	80	72	72	NA	7.19	278	5.3	16	22	1.4	NA	NA	3.7	37	0.8	70.72	51	7	2.5	108	6	0.65	NA	304
929	32055	30	2	1	3	1.61	2	NA	NA	NA	1	NA	NA	NA	1	4	3	77.1	162.2	29.31	105	106	108	106	NA	54	52	54	NA	4.29	166	5.4	21	16	1.27	NA	NA	4	40	0.6	53.04	62	10	3.57	92	5.11	0.2	NA	261
935	32061	79	2	3	3	5	1	3	45	4	1	NA	NA	NA	NA	0	NA	67.7	152.2	29.23	87.1	112	104	106	NA	48	58	52	NA	6.28	243	5.1	14	22	1.42	4.06	1.727	3.7	37	0.9	79.56	63	13	4.64	87	4.83	0.05	NA	195
936	32062	73	1	1	1	0.7	1	3	10	4	1	NA	NA	NA	1	7	1	93.1	169.9	32.25	109	NA	130	132	126	NA	52	48	56	3.03	117	7.3	36	28	0.67	1.603	1.66	4.2	42	1.1	97.24	68	18	6.43	273	15.15	1.5	NA	273
941	32067	22	2	3	3	1.53	1	3	9	3	1	NA	NA	NA	4	12	3	68.8	160.9	26.58	86	120	120	112	NA	82	78	84	NA	6	232	4.9	18	23	1.47	3.31	2.631	3.8	38	0.8	70.72	85	6	2.14	85	4.72	0.07	NA	319
953	32079	50	1	2	4	5	1	3	20	4	1	NA	NA	NA	3	1	1	85.8	175.1	27.98	99	114	120	114	NA	80	74	76	NA	5.3	205	7.4	52	32	0.98	NA	7.497	4.3	43	0.9	79.56	61	20	7.14	189	10.49	0.32	NA	243
955	32081	35	2	1	1	0.86	2	NA	NA	NA	2	1	NA	NA	1	1	3	78.5	163.3	29.44	96.4	112	112	NA	114	64	66	NA	66	5.84	226	5.4	24	21	1.09	NA	NA	4.1	41	0.7	61.88	72	12	4.28	98	5.44	0.43	NA	274
958	32084	79	1	3	1	1.97	1	3	43	4	1	NA	NA	NA	1	2	1	64.1	152.8	27.45	100	130	138	128	NA	64	62	64	NA	4.81	186	5.7	21	33	1.81	NA	NA	4.2	42	1	88.4	64	18	6.43	89	4.94	0.4	NA	219
960	32086	40	1	1	2	1.58	1	1	NA	NA	1	NA	NA	NA	4	2	2	71.6	171.9	24.23	88.7	106	112	114	NA	54	58	56	NA	3.52	136	5	20	20	0.96	2.069	1.061	5.1	51	0.7	61.88	68	15	5.36	89	4.94	0.05	NA	168
965	32091	30	1	1	2	2.45	1	2	NA	NA	1	NA	NA	NA	12	5	3	82	171.3	27.94	99.9	112	108	112	NA	66	66	66	NA	6.88	266	5.4	23	19	1.34	3.672	4.087	4.3	43	0.8	70.72	87	11	3.93	106	5.88	5.18	NA	222
967	32093	53	1	1	4	1.24	1	3	34	4	1	NA	NA	NA	5	7	1	78.1	173.2	26.03	97.9	124	126	126	NA	60	60	62	NA	4.01	155	5.2	99	92	1.22	NA	NA	4.2	42	0.8	70.72	71	7	2.5	93	5.16	0.05	NA	182
972	32098	21	2	5	3	2.61	2	NA	NA	NA	2	2	NA	NA	NA	NA	NA	52	150.9	22.84	75.1	108	100	NA	NA	64	70	NA	NA	3.85	149	5.2	12	18	1.4	2.276	0.406	4.2	42	0.7	61.88	48	8	2.86	95	5.27	0.11	NA	183
978	32104	33	1	3	2	2.48	2	NA	NA	NA	1	NA	NA	NA	1	5	2	94.8	187.8	26.88	104	128	128	130	NA	72	78	82	NA	7.01	271	4.8	35	23	1.03	NA	NA	4.5	45	1.1	97.24	65	10	3.57	110	6.11	0.16	NA	277
983	32109	32	1	2	2	4.25	1	3	1	4	1	NA	NA	NA	4	2	2	88.4	173.9	29.23	103.2	132	130	128	NA	86	78	78	NA	5.87	227	5.4	49	22	1.11	4.138	1.366	4.5	45	0.8	70.72	72	15	5.36	82	4.55	0.28	NA	376
984	32110	62	2	1	1	1.89	1	3	5	4	2	1	NA	NA	1	3	3	57.1	148.3	25.96	88.4	138	146	NA	144	86	82	NA	84	4.4	170	6.4	16	22	1.45	NA	NA	4.4	44	0.8	70.72	104	27	9.64	125	6.94	0.51	NA	399
986	32112	41	1	3	4	5	2	NA	NA	NA	1	NA	NA	NA	4	1	2	88.4	166.9	31.74	99.4	122	116	116	NA	72	70	72	NA	5.25	203	5	42	34	1.45	NA	NA	4.4	44	1.2	106.08	77	9	3.21	76	4.22	0.04	NA	228
987	32113	62	2	1	2	1.68	2	NA	NA	NA	1	NA	NA	NA	NA	0	NA	75.3	151.3	32.89	101.6	114	NA	106	NA	46	NA	54	NA	7.01	271	5.6	37	36	1.45	4.526	2.247	4	40	0.6	53.04	97	8	2.86	90	5	0.19	NA	218
988	32114	40	1	4	2	1.32	2	NA	NA	NA	2	2	NA	NA	NA	NA	NA	83.1	184.1	24.52	89.5	132	124	122	NA	72	68	74	NA	5.4	209	5.4	15	22	1.16	3.957	0.644	4.3	43	1.2	106.08	59	17	6.07	77	4.27	0.14	NA	251
996	32122	22	1	2	5	2.71	2	NA	NA	NA	1	NA	NA	NA	2	12	3	97.3	171.9	32.93	102.4	124	128	124	NA	56	64	64	NA	3.59	139	5.1	35	32	1.14	1.681	1.682	4.5	45	1	88.4	39	13	4.64	92	5.11	0.31	NA	319
1001	32127	49	2	3	5	5	1	1	NA	NA	2	1	NA	NA	NA	0	NA	51	153.3	21.7	74.5	116	112	114	NA	72	74	72	NA	5.17	200	5.1	15	18	1.6	NA	NA	4.3	43	0.7	61.88	67	10	3.57	85	4.72	0.26	NA	237
1003	32129	70	1	3	5	3.03	1	3	30	4	1	NA	NA	NA	1	2	1	98.3	175.1	32.06	155.7	124	120	124	NA	62	64	64	NA	4.16	161	4.9	NA	NA	1.37	NA	NA	4.1	41	0.8	70.72	76	18	6.43	86	4.77	0.8	NA	224
1004	32130	20	2	3	4	3.9	2	NA	NA	NA	2	1	NA	NA	1	5	3	55	158.1	22	64.2	106	92	96	NA	58	52	54	NA	3.7	143	5.2	12	13	1.37	1.94	0.835	4.4	44	0.9	79.56	30	10	3.57	77	4.27	0.14	NA	226
1007	32133	30	2	1	5	5	2	NA	NA	NA	1	NA	NA	NA	2	6	3	75	160	29.3	93.7	104	100	98	NA	70	66	62	NA	5.15	199	4.9	34	26	1.14	NA	NA	4.3	43	0.6	53.04	136	13	4.64	75	4.16	1.1	NA	319
1009	32135	38	2	3	5	4.6	2	NA	NA	NA	1	NA	NA	NA	3	2	3	83.6	162.9	31.5	89.6	104	96	94	NA	56	54	56	NA	6.03	233	5	16	17	1.63	3.801	1.276	4	40	0.7	61.88	64	15	5.36	81	4.5	0.67	NA	264
1010	32136	42	2	3	4	2.9	2	NA	NA	NA	2	2	NA	NA	NA	NA	NA	88.3	162.6	33.4	101.5	124	132	128	NA	78	72	68	NA	4.86	188	4.5	52	34	1.16	NA	NA	4	40	0.9	79.56	79	10	3.57	91	5.05	0.28	NA	380
1012	32138	47	2	3	4	5	2	NA	NA	NA	1	NA	NA	NA	1	5	1	65.8	160.8	25.45	84.8	122	124	124	NA	78	80	76	NA	5.82	225	5.3	18	23	1.24	3.982	1.287	4.2	42	0.8	70.72	55	11	3.93	88	4.88	0.28	NA	343
1015	32141	35	1	4	5	0.38	1	1	NA	NA	1	NA	NA	NA	14	10	3	75.4	181.2	22.96	92.5	102	104	102	NA	70	64	62	NA	5.74	222	5.1	23	19	1.03	4.086	1.344	4	40	1	88.4	90	9	3.21	94	5.22	0.17	NA	291
1019	32145	21	2	3	4	1.05	1	2	NA	NA	1	NA	NA	NA	7	3	1	68.7	171.8	23.28	83.9	104	104	100	NA	52	50	54	NA	4.42	171	5.1	16	24	1.99	NA	NA	4.4	44	0.6	53.04	69	10	3.57	105	5.83	0.36	NA	321
1024	32150	30	2	3	5	4.1	1	1	NA	NA	1	NA	NA	NA	6	1	2	106.7	167.2	38.17	108.2	124	126	116	NA	60	68	52	NA	6.44	249	5.1	14	11	1.22	4.655	1.231	4.5	45	0.7	61.88	51	18	6.43	98	5.44	0.26	NA	204
1027	32153	43	2	3	3	5	1	3	7	4	1	NA	NA	NA	1	2	2	81	167.7	28.8	96.4	116	122	112	NA	84	86	88	NA	4.55	176	4.6	21	24	1.37	NA	NA	4.4	44	0.7	61.88	55	11	3.93	89	4.94	0.23	NA	233
1028	32154	63	2	4	3	4.68	1	3	30	4	1	NA	NA	NA	1	1	1	92.8	152.9	39.69	108	130	122	NA	128	66	66	NA	74	5.35	207	5.2	15	17	2.3	NA	NA	3.8	38	1	88.4	105	14	5	82	4.55	0.51	NA	270
1035	32161	38	2	5	3	2.34	2	NA	NA	NA	1	NA	NA	NA	3	2	2	57.8	171.6	19.63	75.1	116	108	106	NA	76	74	72	NA	3.85	149	5.1	13	17	1.97	1.577	0.7	4.4	44	0.8	70.72	43	9	3.21	85	4.72	0.06	NA	314
1037	32163	47	2	1	1	1.68	2	NA	NA	NA	1	NA	NA	NA	1	1	1	77.8	155.3	32.26	97.1	122	NA	NA	122	76	NA	NA	78	5.43	210	5.3	20	21	1.94	3.258	0.485	4.2	42	0.7	61.88	70	10	3.57	92	5.11	0.18	NA	497
1038	32164	22	1	3	3	3.16	2	NA	NA	NA	1	NA	NA	NA	2	2	1	75	184.3	22.08	88	112	114	110	NA	64	66	62	NA	5.56	215	5.1	75	54	1.45	3.491	1.355	4.9	49	0.8	70.72	48	14	5	75	4.16	0.1	NA	319
1039	32165	40	1	1	1	0.43	2	NA	NA	NA	1	NA	NA	NA	2	2	2	74.8	166.5	26.98	93.8	110	106	110	NA	60	64	66	NA	5.09	197	5.8	23	26	0.78	NA	NA	4.1	41	1	88.4	74	12	4.28	90	5	1.87	NA	250
1042	32168	57	1	4	4	0.84	1	2	NA	NA	1	NA	NA	NA	3	2	2	90.1	184.6	26.44	99.1	NA	NA	136	144	NA	NA	46	54	5.82	225	5.2	17	19	1.11	3.905	1.761	4.2	42	1.1	97.24	90	11	3.93	105	5.83	0.61	NA	198
1049	32175	51	1	2	4	5	2	NA	NA	NA	1	NA	NA	NA	2	7	1	69.4	164.8	25.55	93.3	102	116	110	NA	80	78	78	NA	7.58	293	6	19	20	1.63	5.043	1.998	4.3	43	0.8	70.72	69	18	6.43	102	5.66	0.14	NA	263
1067	32193	76	1	3	4	3.13	1	3	1	4	1	NA	NA	NA	2	7	1	79.5	175.7	25.75	101.5	158	156	140	NA	66	56	60	NA	4.11	159	4.9	22	26	1.73	2.043	0.711	4.7	47	0.9	79.56	77	16	5.71	111	6.16	0.56	NA	202
1072	32198	21	2	3	4	5	1	1	NA	NA	1	NA	NA	NA	5	1	1	52.3	157.3	21.14	67.7	118	NA	NA	NA	68	NA	NA	NA	4.78	185	5	16	15	2.43	1.603	1.648	3.5	35	0.8	70.72	63	7	2.5	76	4.22	5.6	NA	263
1073	32199	27	2	3	4	2.73	2	NA	NA	NA	1	NA	NA	NA	4	1	3	53.5	166.2	19.37	72	112	110	112	NA	70	70	66	NA	4.84	187	4.8	23	22	1.6	2.741	1.084	4.6	46	0.8	70.72	38	13	4.64	75	4.16	0.2	NA	355
1074	32200	60	2	1	1	1.9	2	NA	NA	NA	1	NA	NA	NA	2	1	3	79	155.1	32.84	99.7	160	150	152	NA	62	64	60	NA	5.25	203	5.9	20	26	1.32	3.077	1.84	4.2	42	0.7	61.88	65	10	3.57	107	5.94	0.46	NA	263
1075	32201	53	2	3	4	4.05	1	3	23	4	1	NA	NA	NA	6	3	3	110	165.1	40.36	132.1	132	134	134	NA	82	86	68	NA	4.63	179	6.8	105	101	0.75	NA	NA	3.5	35	0.7	61.88	55	10	3.57	101	5.61	1.32	NA	259
1082	32208	36	2	1	3	3.63	2	NA	NA	NA	1	NA	NA	NA	2	2	1	64.4	167.7	22.9	86.4	110	110	110	NA	68	68	64	NA	5.02	194	5	14	20	2.25	2.276	1.095	4.4	44	0.8	70.72	59	10	3.57	86	4.77	0.21	NA	188
1085	32211	55	1	3	4	5	1	3	20	4	1	NA	NA	NA	1	6	3	79.9	169.9	27.68	99.5	140	NA	128	142	86	NA	92	84	6.39	247	5.4	21	23	1.19	NA	NA	5.2	52	1.2	106.08	68	10	3.57	82	4.55	0.1	NA	333
1086	32212	46	1	3	3	2.73	1	1	NA	NA	1	NA	NA	NA	4	3	1	100.2	179	31.27	112.7	130	130	130	NA	70	64	70	NA	6.57	254	5.9	133	68	0.88	4.81	1.931	4.3	43	0.8	70.72	70	10	3.57	98	5.44	0.22	NA	191
1088	32214	45	2	3	3	0.97	1	1	NA	NA	1	NA	NA	NA	7	1	2	80.6	166.6	29.04	95.4	106	106	106	NA	64	56	56	NA	5.46	211	5.3	12	18	1.6	3.362	1.05	4	40	0.9	79.56	55	6	2.14	90	5	0.29	NA	411
1095	32221	36	1	3	3	5	1	3	4	4	1	NA	NA	NA	7	1	1	91	173.7	30.16	102.5	128	120	114	NA	76	76	74	NA	5.4	209	5.5	27	20	0.98	3.181	2.698	4.2	42	1	88.4	56	14	5	91	5.05	0.29	NA	180
1097	32223	23	2	3	3	2.62	1	1	NA	NA	1	NA	NA	NA	6	2	2	50.8	155.5	21.01	75.3	124	124	NA	NA	62	56	NA	NA	3.75	145	4.9	10	17	1.73	1.836	0.384	4.1	41	0.8	70.72	82	7	2.5	79	4.39	0.01	NA	250
1099	32225	23	1	4	2	0.93	2	NA	NA	NA	1	NA	NA	NA	3	3	3	73.5	177.3	23.38	79.1	130	128	126	NA	60	58	60	NA	4.6	178	5	15	18	1.14	3.051	0.881	4.7	47	1.1	97.24	59	11	3.93	89	4.94	0.05	NA	234
1100	32226	40	1	4	5	5	1	3	15	4	1	NA	NA	NA	2	3	2	53	166.9	19.03	69.6	124	120	122	NA	64	66	66	NA	4.32	167	5.6	28	24	2.17	1.758	0.847	4.4	44	0.9	79.56	76	12	4.28	93	5.16	0.04	NA	236
1104	32230	59	1	3	5	4.29	2	NA	NA	NA	1	NA	NA	NA	2	1	1	90.8	187.6	25.8	97.4	112	112	114	NA	66	74	74	NA	4.01	155	5.7	30	31	1.27	2.379	0.79	4.1	41	1.1	97.24	42	21	7.5	99	5.5	0.42	NA	389
1113	32239	60	2	3	3	4.77	1	1	NA	NA	1	NA	NA	NA	2	2	1	54.8	161.1	21.11	81	130	130	116	NA	64	70	60	NA	6.49	251	5.1	20	23	1.29	3.879	2.879	4.7	47	0.7	61.88	73	13	4.64	79	4.39	0.13	NA	290
1114	32240	35	2	4	4	3.51	2	NA	NA	NA	2	1	NA	NA	1	4	3	93.8	166.8	33.71	107	120	118	114	NA	78	80	76	NA	5.84	226	5.7	18	25	1.24	NA	NA	3.7	37	0.8	70.72	55	5	1.79	83	4.61	0.12	NA	283
1115	32241	25	1	4	4	NA	1	1	NA	NA	1	NA	NA	NA	3	2	2	97.8	178	30.87	95.5	116	116	112	NA	68	64	62	NA	6	232	5.6	15	20	1.24	4.215	1.197	4.2	42	1.3	114.92	61	6	2.14	91	5.05	0.05	NA	211
1119	32245	61	1	3	5	5	2	NA	NA	NA	1	NA	NA	NA	1	2	2	115.3	183.5	34.24	119.1	112	100	104	NA	82	74	78	NA	4.89	189	5.1	22	20	1.73	2.845	0.655	4.2	42	1.5	132.6	73	18	6.43	84	4.66	0.33	NA	149
1123	32249	21	1	3	3	5	2	NA	NA	NA	1	NA	NA	NA	15	3	1	142.4	182.4	42.8	140.9	128	124	122	NA	96	92	92	NA	4.97	192	4.9	32	20	1.03	NA	NA	4.1	41	0.9	79.56	82	15	5.36	78	4.33	0.81	NA	327
1128	32254	65	1	3	5	2.81	2	NA	NA	NA	2	2	NA	NA	NA	NA	NA	81.6	176.5	26.19	104.4	134	NA	122	NA	78	NA	72	NA	7.42	287	5.2	19	28	1.01	NA	NA	4.5	45	1.1	97.24	66	10	3.57	83	4.61	0.08	NA	227
1130	32256	42	2	1	1	0.85	2	NA	NA	NA	1	NA	NA	NA	1	1	2	65.9	158.4	26.26	89.4	124	124	124	NA	74	78	72	NA	4.81	186	5.6	14	17	1.24	NA	NA	4.1	41	1	88.4	84	14	5	82	4.55	0.53	NA	246
1142	32268	65	1	3	3	1.63	1	1	NA	NA	1	NA	NA	NA	3	2	1	115.3	176.3	37.1	130	138	136	134	NA	72	74	68	NA	6.39	247	6	20	24	1.03	NA	NA	4.1	41	1.2	106.08	41	15	5.36	124	6.88	0.26	NA	332
1144	32270	57	2	3	4	2.71	2	NA	NA	NA	2	2	NA	NA	NA	NA	NA	131.8	163	49.61	134	136	118	126	NA	66	60	66	NA	4.14	160	5.7	16	17	1.11	NA	NA	4	40	0.7	61.88	63	12	4.28	116	6.44	0.77	NA	203
1146	32272	83	2	3	2	NA	1	3	17	4	1	NA	NA	NA	NA	0	NA	70.9	153.9	29.93	94.9	126	122	120	NA	52	50	46	NA	3.72	144	5.6	16	30	1.84	1.293	1.287	3.8	38	1.4	123.76	72	25	8.93	99	5.5	0.28	NA	251
1147	32273	28	1	1	1	1.33	2	NA	NA	NA	1	NA	NA	NA	12	2	1	67.9	162.3	25.78	91.1	116	NA	NA	NA	62	NA	NA	NA	5.46	211	5.6	14	21	2.09	NA	NA	4.5	45	1	88.4	77	14	5	93	5.16	3.7	NA	213
1153	32279	73	2	3	4	5	1	3	40	4	1	NA	NA	NA	2	7	1	83	169.4	28.92	103.7	NA	196	196	190	NA	76	70	72	5.74	222	5.2	NA	NA	1.45	NA	NA	4	40	0.8	70.72	49	11	3.93	88	4.88	0.46	NA	251
1157	32283	62	1	1	1	0.75	2	NA	NA	NA	1	NA	NA	NA	NA	0	NA	69.1	163.1	25.98	94.2	124	118	120	NA	56	58	56	NA	5.64	218	5.8	37	26	1.06	3.776	1.75	4.5	45	0.8	70.72	56	11	3.93	93	5.16	0.32	NA	294
1160	32286	21	2	1	3	NA	1	2	NA	NA	1	NA	NA	NA	5	1	1	74.1	158.6	29.46	94.2	114	118	108	NA	62	70	66	NA	4.37	169	5.2	16	20	1.14	NA	NA	4.1	41	0.7	61.88	80	11	3.93	78	4.33	0.53	NA	311
1161	32287	35	1	4	3	2.42	1	1	NA	NA	1	NA	NA	NA	5	1	1	152.5	184.3	44.9	138.6	148	NA	150	148	88	NA	86	82	5.48	212	8.6	34	27	0.88	3.672	2.01	4.3	43	0.9	79.56	77	11	3.93	189	10.49	0.97	NA	275
1164	32290	43	2	3	3	5	1	2	NA	NA	1	NA	NA	NA	4	3	2	85.5	164.8	31.48	105.8	106	108	108	NA	56	62	60	NA	4.99	193	5.1	14	19	0.88	NA	NA	4.4	44	1	88.4	81	13	4.64	83	4.61	0.33	NA	334
1169	32295	50	1	3	5	5	2	NA	NA	NA	1	NA	NA	NA	2	10	3	82.4	176.3	26.51	94.1	100	98	98	NA	66	68	62	NA	4.45	172	5.2	15	20	1.22	NA	NA	4.5	45	1	88.4	65	11	3.93	119	6.61	0.19	NA	255
1170	32296	43	1	3	5	3.11	2	NA	NA	NA	2	2	NA	NA	NA	NA	NA	131.9	177.3	41.96	132.9	128	128	122	NA	86	84	82	NA	4.84	187	5.5	32	24	1.03	2.689	2.416	3.6	36	1.1	97.24	86	10	3.57	100	5.55	0.7	NA	301
1172	32298	62	2	5	3	2.65	2	NA	NA	NA	2	1	NA	NA	NA	0	NA	57.1	157	23.17	85.2	NA	160	162	154	NA	52	76	70	7.27	281	6.2	19	26	1.14	NA	NA	4.3	43	0.7	61.88	67	14	5	106	5.88	0.69	NA	328
1177	32303	30	1	4	2	1.55	1	1	NA	NA	1	NA	NA	NA	2	1	1	66.5	179.4	20.66	72	118	114	114	NA	76	70	72	NA	4.81	186	5.2	20	25	2.12	2.069	1.377	4.4	44	1	88.4	56	7	2.5	81	4.5	0.08	NA	247
1178	32304	34	1	3	3	0.99	1	1	NA	NA	1	NA	NA	NA	3	2	2	73.8	172.5	24.8	90.2	140	128	NA	NA	70	68	NA	NA	9.03	349	5.7	37	32	1.68	NA	NA	4.6	46	0.9	79.56	83	11	3.93	98	5.44	0.09	NA	359
1186	32312	83	1	3	1	2.2	1	3	25	4	1	NA	NA	NA	1	2	1	60.2	174.9	19.68	89	152	134	146	NA	70	70	66	NA	5.17	200	5.5	25	30	1.68	NA	NA	4.6	46	1.1	97.24	37	21	7.5	104	5.77	0.06	NA	170
1190	32316	85	2	3	2	0.51	1	3	11	3	1	NA	NA	NA	NA	0	NA	66.5	170.8	22.8	88.5	160	152	152	NA	82	86	80	NA	4.65	180	5.3	13	20	1.73	NA	NA	3.9	39	0.9	79.56	64	16	5.71	80	4.44	0.15	NA	195
1195	32321	66	1	5	5	2.58	1	3	15	4	1	NA	NA	NA	NA	0	NA	87.6	185	25.6	99.8	102	102	104	NA	72	70	72	NA	3.88	150	5.2	41	33	1.01	2.069	1.739	4.3	43	1	88.4	52	13	4.64	98	5.44	0.03	NA	162
1198	32324	34	1	1	5	5	2	NA	NA	NA	1	NA	NA	NA	2	2	1	97.8	183.6	29.01	98.2	120	116	114	NA	72	64	66	NA	4.76	184	5.3	43	30	1.06	2.793	1.998	4.3	43	1	88.4	65	6	2.14	99	5.5	0.08	NA	274
1199	32325	36	1	2	1	2.73	1	3	8	4	1	NA	NA	NA	6	2	2	76.7	165.5	28	91.5	96	NA	96	98	48	NA	42	38	5.2	201	5.3	64	31	1.16	3.698	0.734	4.2	42	1	88.4	51	16	5.71	86	4.77	0.44	NA	393
1202	32328	81	2	3	4	1.14	1	3	44	4	1	NA	NA	NA	2	5	1	67.7	169	23.7	92.5	134	138	128	NA	64	58	50	NA	4.22	163	5.2	21	30	1.63	NA	NA	4.8	48	0.9	79.56	56	18	6.43	76	4.22	0.15	NA	252
1207	32333	45	2	3	3	1.22	1	3	13	4	1	NA	NA	NA	1	2	1	81.6	160.8	31.56	98	114	NA	108	NA	72	NA	70	NA	6.59	255	5.9	19	22	1.42	NA	NA	4	40	0.7	61.88	104	5	1.79	92	5.11	1.27	NA	342
1212	32338	35	2	1	2	1.08	2	NA	NA	NA	2	1	NA	NA	1	2	3	63.4	160.5	24.61	84.6	114	114	118	NA	62	66	72	NA	4.78	185	5.3	20	17	1.58	NA	NA	3.7	37	0.7	61.88	50	9	3.21	98	5.44	0.4	NA	369
1219	32345	24	2	3	5	1.43	2	NA	NA	NA	1	NA	NA	NA	1	2	2	66.6	162.9	25.1	82.2	106	104	104	NA	62	70	68	NA	4.24	164	4.3	14	20	1.53	NA	NA	3.8	38	0.7	61.88	46	7	2.5	70	3.89	0.17	NA	224
1223	32349	32	2	4	4	0.56	2	NA	NA	NA	2	1	NA	NA	1	1	2	90.8	156.7	36.98	106.3	114	114	112	NA	58	66	68	NA	4.29	166	5	15	18	1.4	2.715	0.418	4	40	0.8	70.72	58	8	2.86	94	5.22	1.56	NA	439
1229	32355	63	1	1	1	0.95	1	1	NA	NA	1	NA	NA	NA	12	2	1	96.9	172.4	32.6	112.9	116	114	112	NA	70	74	74	NA	4.81	186	5.3	16	16	1.03	2.689	2.36	4.2	42	0.7	61.88	72	13	4.64	100	5.55	0.25	NA	276
1231	32357	31	1	4	4	4.13	1	1	NA	NA	1	NA	NA	NA	2	1	1	80.5	183.1	24.01	88.3	114	116	NA	118	60	62	NA	56	3.34	129	4.8	46	38	1.27	NA	NA	3.5	35	1.1	97.24	282	9	3.21	86	4.77	2.9	NA	562
1232	32358	53	1	1	1	1.4	1	1	NA	NA	1	NA	NA	NA	NA	0	NA	75.3	176.1	24.28	98.2	136	126	124	NA	72	76	70	NA	5.28	204	5.4	15	19	1.32	NA	NA	4.4	44	1.1	97.24	61	19	6.78	105	5.83	2.79	NA	250
1233	32359	41	2	4	4	1.65	2	NA	NA	NA	2	1	NA	NA	NA	0	NA	105.7	165.1	38.78	117.3	NA	126	126	NA	NA	76	78	NA	4.78	185	5.5	17	18	1.29	NA	NA	3.5	35	0.9	79.56	81	12	4.28	84	4.66	0.7	NA	376
1234	32360	55	2	3	3	5	1	1	NA	NA	1	NA	NA	NA	1	7	3	62.8	160.2	24.47	82.8	116	110	108	NA	68	62	66	NA	6.67	258	5.3	17	26	1.4	4.526	1.637	4.5	45	0.8	70.72	75	15	5.36	85	4.72	0.06	NA	278
1235	32361	24	1	1	3	0.62	2	NA	NA	NA	2	1	NA	NA	8	1	3	75.8	172.7	25.41	95.7	122	116	120	NA	60	66	60	NA	3.93	152	5.5	154	90	1.19	1.888	1.874	4.5	45	0.7	61.88	113	13	4.64	99	5.5	0.1	NA	192
1242	32368	42	2	4	4	3.94	2	NA	NA	NA	2	1	NA	NA	1	1	2	75.6	172.9	25.29	87.5	146	NA	NA	148	72	NA	NA	80	5.15	199	9.5	13	17	2.12	NA	NA	3.7	37	0.7	61.88	64	9	3.21	73	4.05	0.05	NA	190
1244	32370	31	1	3	5	1.86	2	NA	NA	NA	1	NA	NA	NA	1	1	1	83.4	184.6	24.47	97.1	116	112	116	NA	76	76	86	NA	4.78	185	5.1	23	22	1.16	NA	NA	4.5	45	1	88.4	88	15	5.36	86	4.77	0.14	NA	215
1251	32377	72	2	3	3	2.76	1	3	8	3	1	NA	NA	NA	1	21	3	60.2	168.8	21.13	82.6	154	NA	NA	NA	54	NA	NA	NA	4.71	182	5	10	22	0.85	NA	NA	3.2	32	0.9	79.56	168	13	4.64	100	5.55	4.7	NA	456
1255	32381	32	2	5	5	1.24	1	3	6	4	1	NA	NA	NA	1	2	2	76.3	159.6	29.95	89.1	114	108	108	NA	56	58	60	NA	5.43	210	5.1	16	20	1.68	3.388	0.779	4.2	42	0.8	70.72	58	13	4.64	84	4.66	0.43	NA	279
1256	32382	38	2	3	5	4.1	2	NA	NA	NA	1	NA	NA	NA	1	30	3	58.9	158.9	23.33	72.5	140	134	134	NA	80	82	90	NA	4.53	175	5	52	38	2.15	2.172	0.429	4.8	48	0.9	79.56	58	11	3.93	80	4.44	0.06	NA	200
1259	32385	28	1	1	1	0.61	2	NA	NA	NA	2	1	NA	NA	2	1	3	71.4	162.6	27.01	89.9	122	120	118	NA	70	72	68	NA	4.47	173	4.8	16	20	1.29	NA	NA	4.3	43	1.1	97.24	96	10	3.57	100	5.55	0.06	NA	311
1260	32386	34	1	3	5	5	1	1	NA	NA	1	NA	NA	NA	2	5	1	87.6	188	24.78	87.7	112	112	112	NA	64	64	68	NA	4.76	184	4.9	24	26	1.66	2.586	1.118	4.6	46	0.9	79.56	62	10	3.57	90	5	0.04	NA	295
1262	32388	55	1	5	3	3.34	1	1	NA	NA	1	NA	NA	NA	5	6	3	72.9	167.8	25.89	99.5	114	114	116	NA	66	64	66	NA	5.72	221	5.6	13	16	0.78	NA	5.679	4	40	0.9	79.56	106	14	5	84	4.66	1.52	NA	334
1263	32389	28	1	3	4	1.52	1	1	NA	NA	1	NA	NA	NA	2	2	2	81.2	181.6	24.62	85	110	108	112	NA	76	84	86	NA	5.09	197	4.9	13	16	1.6	NA	NA	4.6	46	1.2	106.08	66	9	3.21	82	4.55	0.09	NA	197
1270	32396	20	1	2	2	0.95	2	NA	NA	NA	1	NA	NA	NA	6	1	1	63.3	167	22.7	78.2	124	126	126	NA	70	72	80	NA	4.97	192	4.4	35	27	1.09	NA	NA	4.9	49	1	88.4	112	10	3.57	67	3.72	0.08	NA	412
1280	32406	50	1	3	4	5	1	3	7	4	1	NA	NA	NA	3	6	1	67.1	172.7	22.5	83.6	124	118	118	NA	80	78	74	NA	4.6	178	4.9	27	26	1.45	NA	NA	4.1	41	1.3	114.92	48	15	5.36	86	4.77	0.23	NA	308
1283	32409	24	2	1	1	1.54	2	NA	NA	NA	1	NA	NA	NA	4	2	2	61.4	149.2	27.58	96.8	104	112	106	NA	60	66	68	NA	4.78	185	5.1	11	14	1.29	NA	NA	4.4	44	0.6	53.04	38	13	4.64	87	4.83	0.14	NA	367
1288	32414	78	2	3	3	1.97	2	NA	NA	NA	1	NA	NA	NA	NA	0	NA	64.9	168.5	22.86	92.5	142	140	138	NA	52	44	52	NA	4.22	163	7.8	27	26	1.32	2.327	1.264	4.5	45	0.9	79.56	45	12	4.28	178	9.88	0.14	NA	221
1293	32419	29	2	1	4	1.17	2	NA	NA	NA	1	NA	NA	NA	2	1	2	72.4	154.8	30.21	100.5	120	120	114	NA	76	74	78	NA	5.97	231	5.4	54	28	1.42	NA	NA	4.2	42	1	88.4	78	10	3.57	88	4.88	0.82	NA	322
1302	32428	63	2	3	3	3.5	1	3	23	4	1	NA	NA	NA	1	1	1	50.5	158	20.23	76.1	118	126	122	NA	72	70	64	NA	5.77	223	5.9	25	30	2.15	3.233	0.835	4.1	41	0.8	70.72	127	16	5.71	88	4.88	0.29	NA	238
1303	32429	21	1	3	4	5	2	NA	NA	NA	1	NA	NA	NA	5	3	1	75.2	164.2	27.89	90.5	118	112	118	NA	58	64	62	NA	4.45	172	4.8	89	43	1.01	NA	NA	4.6	46	1	88.4	57	17	6.07	95	5.27	0.1	NA	386
1310	32436	51	2	3	3	4.24	1	1	NA	NA	2	1	NA	NA	1	2	3	57.3	155.8	23.61	79.6	104	108	96	NA	64	66	66	NA	4.24	164	5.7	19	21	1.63	NA	NA	4.4	44	0.8	70.72	65	9	3.21	87	4.83	0.06	NA	337
1311	32437	25	1	4	4	5	2	NA	NA	NA	1	NA	NA	NA	1	1	2	114.8	189.7	31.9	102.3	112	NA	NA	NA	56	NA	NA	NA	2.74	106	5	24	29	1.03	NA	NA	4.1	41	1	88.4	63	19	6.78	96	5.33	0.28	NA	241
1314	32440	72	1	3	2	1.19	2	NA	NA	NA	1	NA	NA	NA	2	6	3	118.9	180.6	36.45	131.1	128	122	124	NA	78	76	80	NA	4.29	166	5.4	19	24	1.09	NA	NA	3.9	39	1.8	159.12	70	19	6.78	130	7.22	0.6	NA	243
1315	32441	38	2	3	4	2	1	3	7	4	1	NA	NA	NA	1	5	1	105	168.8	36.85	113.5	110	114	112	NA	64	66	70	NA	6.88	266	5.7	16	18	1.19	4.732	2.089	4.4	44	0.9	79.56	63	17	6.07	93	5.16	1.1	NA	361
1316	32442	72	1	1	1	2.73	1	3	50	4	1	NA	NA	NA	2	7	1	64.3	164.6	23.73	91.7	154	148	148	NA	56	56	56	NA	6.26	242	5.2	29	32	2.35	3.62	0.621	4.3	43	1	88.4	82	17	6.07	92	5.11	0.12	NA	262
1317	32443	69	2	3	4	3.11	2	NA	NA	NA	2	2	NA	NA	NA	NA	NA	110.7	162.2	42.08	123	172	170	156	NA	86	86	82	NA	4.29	166	6.6	19	19	1.6	1.603	2.371	3.7	37	0.6	53.04	100	9	3.21	141	7.83	0.33	NA	337
1326	32452	74	1	3	5	5	1	3	30	4	1	NA	NA	NA	2	7	1	81.8	177.4	25.99	105.1	150	144	146	NA	62	64	64	NA	6	232	5.6	27	26	1.37	4.06	1.231	4.5	45	1.1	97.24	80	13	4.64	116	6.44	0.25	NA	251
1329	32455	85	1	3	5	3.79	2	NA	NA	NA	1	NA	NA	NA	1	2	1	64.2	171.8	21.75	94.1	136	NA	NA	NA	24	NA	NA	NA	4.58	177	5	28	28	1.99	2.276	0.677	3.8	38	0.8	70.72	241	16	5.71	91	5.05	2.36	NA	363
1333	32459	62	2	3	4	0.82	1	1	NA	NA	1	NA	NA	NA	NA	0	NA	48.1	156.8	19.56	81.6	146	142	138	NA	80	74	78	NA	5.77	223	5.6	14	24	2.22	NA	NA	4.1	41	1.1	97.24	68	13	4.64	84	4.66	0.1	NA	211
1341	32467	48	2	3	3	NA	2	NA	NA	NA	1	NA	NA	NA	2	7	1	71.7	172.1	24.21	78.1	136	118	118	NA	84	80	80	NA	6.21	240	5.1	24	30	2.43	3.465	0.655	4.6	46	0.9	79.56	58	18	6.43	84	4.66	0.05	NA	268
1351	32477	41	2	4	4	2.38	2	NA	NA	NA	2	2	NA	NA	NA	NA	NA	72.3	157.6	29.11	83.3	102	104	108	NA	62	62	64	NA	5.38	208	5.6	19	21	1.68	NA	NA	4.7	47	0.8	70.72	71	8	2.86	81	4.5	0.44	NA	232
1352	32478	27	2	3	5	5	2	NA	NA	NA	1	NA	NA	NA	1	3	1	72.9	171.5	24.79	83	114	112	106	NA	90	88	86	NA	4.16	161	5	15	22	1.4	NA	NA	4	40	0.8	70.72	55	12	4.28	80	4.44	0.41	NA	191
1357	32483	40	1	1	1	0.47	1	3	6	4	1	NA	NA	NA	6	1	1	76.1	172.9	25.46	97.2	132	134	138	NA	70	68	72	NA	6.03	233	5.1	63	58	1.32	3.31	3.026	4.6	46	0.8	70.72	77	16	5.71	95	5.27	0.12	NA	236
1362	32488	50	2	3	4	5	2	NA	NA	NA	2	2	NA	NA	NA	NA	NA	104.5	167.8	37.11	117.5	118	120	118	NA	84	78	80	NA	5.02	194	5.5	21	22	1.06	NA	NA	4.3	43	0.9	79.56	74	15	5.36	92	5.11	0.18	NA	272
1364	32490	22	2	1	1	1.81	2	NA	NA	NA	2	2	NA	NA	NA	NA	NA	50.3	151.8	21.83	79.8	108	112	114	NA	54	50	50	NA	4.55	176	4.8	16	17	1.55	NA	NA	4.6	46	0.7	61.88	56	12	4.28	52	2.89	0.08	NA	180
1368	32494	37	1	3	3	1.95	2	NA	NA	NA	1	NA	NA	NA	4	5	2	92.5	184	27.32	98	120	114	114	NA	74	72	76	NA	5.56	215	5.2	29	22	1.27	3.129	2.518	4.1	41	0.9	79.56	56	13	4.64	88	4.88	0.13	NA	285
1377	32503	29	2	2	2	1.75	2	NA	NA	NA	1	NA	NA	NA	3	1	1	58.7	157.7	23.6	86.7	112	110	112	NA	76	80	78	NA	6	232	5.4	18	24	2.07	NA	NA	4.1	41	0.7	61.88	81	5	1.79	102	5.66	0.24	NA	309
1378	32504	58	1	4	4	NA	1	3	15	4	1	NA	NA	NA	3	365	3	76.7	170	26.54	97	140	NA	132	NA	74	NA	66	NA	3.26	126	5.1	103	145	1.58	NA	NA	3.7	37	0.9	79.56	88	15	5.36	101	5.61	0.04	NA	73
1380	32506	25	1	3	4	4.83	1	3	6	4	1	NA	NA	NA	2	3	2	82.1	175.6	26.63	97.2	132	128	132	NA	108	106	108	NA	6.13	237	4.9	38	28	1.06	NA	NA	4.8	48	1.1	97.24	79	11	3.93	89	4.94	0.08	NA	187
1391	32517	61	1	3	4	1.29	1	1	NA	NA	1	NA	NA	NA	1	1	2	56.9	168.2	20.11	79.9	112	122	NA	110	64	64	NA	62	4.32	167	6.1	27	23	1.03	NA	NA	4.3	43	1.1	97.24	66	15	5.36	114	6.33	0.06	NA	284
1394	32520	38	1	4	3	1	2	NA	NA	NA	1	NA	NA	NA	1	1	1	79.5	168.2	28.1	95.5	132	136	134	NA	72	78	74	NA	3.28	127	5.9	24	23	1.03	NA	NA	4.9	49	1	88.4	78	10	3.57	82	4.55	0.28	NA	227
1397	32523	35	1	3	3	3.5	2	NA	NA	NA	1	NA	NA	NA	4	4	1	91.9	176.1	29.63	99.2	106	104	106	NA	62	64	66	NA	4.84	187	5.1	24	21	1.27	NA	NA	4.1	41	1.2	106.08	60	14	5	75	4.16	0.1	NA	261
1400	32526	51	2	3	4	3.9	1	3	8	4	1	NA	NA	NA	1	5	3	56.7	164	21.08	77.8	112	NA	NA	124	82	NA	NA	82	4.73	183	5.2	52	48	1.89	NA	NA	4.5	45	0.9	79.56	107	10	3.57	94	5.22	0.04	NA	402
1405	32531	55	1	3	4	0.08	1	1	NA	NA	1	NA	NA	NA	4	2	1	83.6	179.3	26	101.9	NA	140	NA	142	NA	80	NA	76	7.11	275	5.4	19	21	1.47	NA	NA	4.7	47	0.8	70.72	58	10	3.57	90	5	0.17	NA	269
1417	32543	26	2	3	5	5	2	NA	NA	NA	1	NA	NA	NA	2	2	1	63.5	162.1	24.17	83.3	116	114	118	NA	74	70	72	NA	4.65	180	5.1	23	25	2.09	NA	NA	4.2	42	0.8	70.72	121	8	2.86	62	3.44	0.53	NA	401
1422	32548	64	1	3	2	5	1	3	10	4	1	NA	NA	NA	3	7	1	81.6	188.9	22.87	92.7	NA	152	138	136	NA	74	76	70	6.28	243	5.4	19	19	1.76	3.931	1.276	4.3	43	0.9	79.56	79	14	5	101	5.61	0.04	NA	321
1424	32550	56	1	3	3	3.5	2	NA	NA	NA	1	NA	NA	NA	NA	0	NA	68.3	179.4	21.22	86	122	NA	122	120	88	NA	82	86	5.95	230	5.3	24	29	1.71	3.776	0.994	4.4	44	0.9	79.56	72	11	3.93	94	5.22	0.31	NA	274
1426	32552	26	2	4	3	1.74	2	NA	NA	NA	2	2	NA	NA	NA	NA	NA	98.6	162.2	37.48	121.4	112	122	114	NA	60	58	58	NA	4.91	190	5.1	18	19	1.5	3.103	0.655	4.1	41	0.7	61.88	87	7	2.5	91	5.05	0.36	NA	457
1430	32556	41	2	3	5	5	1	3	2	4	1	NA	NA	NA	3	2	2	72	163.4	26.97	93.5	144	146	140	NA	96	88	88	NA	4.55	176	5	15	25	1.58	2.457	1.106	4.5	45	0.6	53.04	56	10	3.57	75	4.16	1.06	NA	471
1438	32564	43	1	4	3	4.97	1	1	NA	NA	1	NA	NA	NA	1	1	3	99.9	175.4	32.47	108.3	142	NA	142	136	72	NA	74	60	4.91	190	5.5	19	23	0.83	NA	NA	4.2	42	1.3	114.92	74	9	3.21	70	3.89	0.19	NA	238
1439	32565	48	2	1	3	4.04	2	NA	NA	NA	1	NA	NA	NA	1	3	3	58.2	161.1	22.42	78.1	114	120	116	NA	72	76	74	NA	5.25	203	4.8	17	19	1.16	NA	NA	4.3	43	0.7	61.88	53	12	4.28	91	5.05	0.08	NA	241
1440	32566	43	1	4	3	5	2	NA	NA	NA	1	NA	NA	NA	3	2	1	90.2	170.8	30.92	107.4	124	128	126	NA	88	90	92	NA	4.73	183	5	35	29	1.16	2.405	2.552	4.1	41	1.1	97.24	65	14	5	104	5.77	0.3	NA	292
1444	32570	38	1	3	4	5	2	NA	NA	NA	1	NA	NA	NA	2	1	2	92	181.4	27.96	98.4	116	120	116	NA	84	74	78	NA	5.38	208	4.7	35	28	0.93	NA	NA	4.5	45	1	88.4	58	11	3.93	87	4.83	0.09	NA	231
1447	32573	46	1	4	4	4.08	2	NA	NA	NA	1	NA	NA	NA	3	2	2	88.5	171.9	29.95	102.7	134	128	128	NA	78	74	80	NA	5.02	194	5	16	16	1.34	3.258	0.926	4.4	44	0.8	70.72	57	9	3.21	97	5.38	0.22	NA	305
1449	32575	24	2	3	4	2.34	1	3	7	4	1	NA	NA	NA	4	2	2	70.6	172.1	23.84	86.5	120	124	118	NA	74	70	72	NA	3.34	129	4.9	15	23	1.53	NA	NA	4.4	44	0.9	79.56	66	12	4.28	77	4.27	0.11	NA	288
1451	32577	45	1	3	4	4.16	1	1	NA	NA	1	NA	NA	NA	NA	0	NA	139.2	190.9	38.2	136.6	118	120	118	NA	78	76	78	NA	4.11	159	5.6	35	25	0.72	NA	5.272	3.9	39	1	88.4	72	17	6.07	118	6.55	0.53	NA	142
1457	32583	28	2	4	4	2.98	2	NA	NA	NA	1	NA	NA	NA	1	14	3	78.4	161.8	29.95	94.5	110	112	106	NA	68	68	74	NA	5.09	197	5.2	41	35	1.45	NA	NA	4	40	0.9	79.56	82	6	2.14	73	4.05	0.36	NA	288
1462	32588	65	1	3	5	5	2	NA	NA	NA	1	NA	NA	NA	1	6	1	84.4	187.7	23.96	98.3	92	92	88	NA	66	66	64	NA	5.77	223	4.8	15	24	1.73	NA	NA	4.6	46	1.3	114.92	66	16	5.71	76	4.22	0.03	NA	269
1465	32591	52	2	4	2	3.87	2	NA	NA	NA	1	NA	NA	NA	4	2	2	96.3	152.8	41.25	112	106	106	NA	106	72	74	NA	74	6.65	257	5.5	20	21	1.27	NA	NA	4.1	41	0.8	70.72	76	13	4.64	98	5.44	2.06	NA	346
1466	32592	51	1	3	3	3.79	2	NA	NA	NA	1	NA	NA	NA	2	6	1	80.7	176.6	25.88	92.2	132	132	132	NA	84	78	86	NA	5.25	203	5.1	30	27	1.24	NA	NA	4.7	47	0.9	79.56	61	10	3.57	84	4.66	0.16	NA	212
1470	32596	29	2	4	2	3.12	2	NA	NA	NA	2	1	NA	NA	NA	0	NA	92.5	163.7	34.52	104.8	122	118	122	NA	66	64	66	NA	5.74	222	5.7	22	21	1.11	3.672	2.066	3.8	38	0.7	61.88	72	8	2.86	93	5.16	0.74	NA	170
1479	32605	39	1	4	2	1.49	2	NA	NA	NA	1	NA	NA	NA	2	3	3	94	159.5	36.95	117.7	124	120	126	NA	64	58	60	NA	4.78	185	5.7	12	23	0.7	NA	NA	3.9	39	0.8	70.72	65	10	3.57	110	6.11	0.89	NA	147
1483	32609	45	1	1	2	0.98	2	NA	NA	NA	1	NA	NA	NA	3	4	3	102.9	161.2	39.6	119.7	132	124	126	NA	82	78	72	NA	5.46	211	6	43	34	0.85	NA	NA	4	40	0.8	70.72	86	9	3.21	104	5.77	0.37	NA	271
1487	32613	22	1	1	3	NA	1	3	4	3	1	NA	NA	NA	9	1	2	60.3	167.9	21.39	80	128	NA	126	128	88	NA	78	88	4.81	186	4.7	27	24	1.34	2.896	1.242	4.5	45	0.9	79.56	70	16	5.71	87	4.83	0.14	NA	327
1490	32616	24	2	3	2	0.19	2	NA	NA	NA	1	NA	NA	NA	2	3	3	58.6	158	23.47	79.5	94	90	96	NA	48	54	50	NA	4.01	155	4.6	12	16	0.96	NA	NA	4	40	1	88.4	72	11	3.93	91	5.05	0.17	NA	294
1493	32619	52	1	1	1	3.41	2	NA	NA	NA	1	NA	NA	NA	5	1	1	80.2	169.4	27.95	103	136	134	134	NA	96	100	92	NA	6.7	259	5.5	31	30	1.6	4.474	1.332	4.5	45	1.3	114.92	68	15	5.36	108	6	0.71	NA	302
1495	32621	23	1	1	1	1.06	1	3	2	4	1	NA	NA	NA	8	2	3	69.5	159.2	27.42	88.4	136	NA	136	134	52	NA	50	50	7.27	281	5.6	106	58	1.03	NA	NA	4.5	45	1	88.4	68	16	5.71	98	5.44	0.19	NA	246
1498	32624	74	2	3	4	1.89	1	3	30	4	1	NA	NA	NA	1	1	3	66	151.8	28.64	94	136	136	134	NA	72	72	66	NA	4.29	166	6.3	27	31	1.47	NA	NA	4.1	41	0.9	79.56	64	9	3.21	53	2.94	0.13	NA	215
1500	32626	33	2	3	4	3.31	2	NA	NA	NA	1	NA	NA	NA	NA	0	NA	64.4	163.4	24.12	89.5	110	104	102	NA	70	68	70	NA	7.4	286	5	39	38	1.76	NA	NA	4	40	0.8	70.72	78	12	4.28	102	5.66	0.24	NA	437
1501	32627	45	2	3	4	1.21	1	3	15	4	1	NA	NA	NA	1	2	1	64.5	168.8	22.64	76	102	NA	98	96	64	NA	62	66	4.37	169	5.2	18	24	1.86	NA	NA	4.1	41	0.7	61.88	40	8	2.86	86	4.77	0.07	NA	322
1503	32629	71	2	3	3	3.03	2	NA	NA	NA	2	2	NA	NA	NA	NA	NA	54.6	157.5	22.01	69.8	168	194	198	NA	104	92	90	NA	6.59	255	5	26	26	2.04	NA	NA	4.5	45	0.8	70.72	66	16	5.71	104	5.77	0.06	NA	358
1504	32630	60	1	5	5	1.52	1	3	7	4	1	NA	NA	NA	1	5	2	69.3	171	23.7	87.1	118	120	110	NA	62	68	52	NA	6.1	236	5.7	36	25	1.03	4.37	1.524	4.1	41	1.3	114.92	55	15	5.36	106	5.88	0.12	NA	314
1508	32634	34	1	4	3	1.99	2	NA	NA	NA	2	1	NA	NA	NA	0	NA	81.4	179.4	25.29	89	122	126	NA	NA	56	54	NA	NA	3.7	143	4.8	21	21	1.01	NA	NA	4.2	42	1.4	123.76	61	11	3.93	93	5.16	0.08	NA	208
1510	32636	41	2	5	4	3.08	2	NA	NA	NA	2	2	NA	NA	NA	NA	NA	53	155.2	22	74.6	114	112	NA	NA	82	74	NA	NA	3.23	125	5.4	13	19	1.14	NA	NA	4	40	0.8	70.72	54	7	2.5	84	4.66	0.15	NA	366
1514	32640	39	1	3	3	NA	2	NA	NA	NA	2	2	NA	NA	NA	NA	NA	94.7	174.4	31.14	106	122	118	116	NA	66	64	68	NA	4.6	178	5.3	38	30	1.06	NA	NA	4.5	45	1.2	106.08	82	16	5.71	56	3.11	0.1	NA	240
1515	32641	50	1	1	4	2.3	1	3	14	4	1	NA	NA	NA	12	1	1	84.2	178.2	26.52	95.1	118	112	114	NA	58	62	60	NA	3.88	150	6.9	20	24	1.11	NA	NA	4.5	45	0.6	53.04	37	14	5	201	11.16	0.19	NA	178
1524	32650	31	1	4	4	4.17	2	NA	NA	NA	1	NA	NA	NA	3	2	2	82.4	172.7	27.63	100.2	120	118	118	NA	60	60	56	NA	5.25	203	4.6	22	28	1.09	NA	NA	4.4	44	1.2	106.08	46	10	3.57	63	3.5	0.06	NA	380
1525	32651	39	2	1	2	0.82	2	NA	NA	NA	1	NA	NA	NA	NA	0	NA	64.7	149.8	28.83	93.1	124	126	126	NA	66	68	72	NA	6.15	238	5.9	33	35	1.16	NA	NA	4	40	0.6	53.04	101	6	2.14	104	5.77	0.3	NA	279
1527	32653	20	1	1	2	0.7	1	2	NA	NA	1	NA	NA	NA	6	1	2	89	176	28.73	99.8	120	NA	114	116	48	NA	52	54	4.58	177	4.9	45	38	1.24	2.922	0.903	4.5	45	0.8	70.72	113	10	3.57	94	5.22	2.31	NA	294
1529	32655	31	2	1	4	3.63	2	NA	NA	NA	1	NA	NA	NA	4	6	3	61.6	157.4	24.86	81.9	102	102	104	NA	58	62	62	NA	5.12	198	5	29	25	1.71	3.155	0.565	4.4	44	0.7	61.88	34	12	4.28	80	4.44	0.07	NA	321
1530	32656	20	2	2	4	1.87	2	NA	NA	NA	2	1	NA	NA	1	2	3	63.4	167.9	22.49	77.3	102	100	100	NA	62	62	56	NA	3.9	151	5	10	16	1.4	NA	NA	4.2	42	0.8	70.72	56	11	3.93	78	4.33	0.05	NA	436
1540	32666	85	1	3	3	1.89	2	NA	NA	NA	2	2	NA	NA	NA	NA	NA	80.1	171.4	27.27	104.6	126	124	122	NA	58	58	60	NA	3.88	150	5.3	16	22	1.06	NA	NA	4	40	1.5	132.6	64	17	6.07	92	5.11	0.15	NA	266
1542	32668	34	2	3	2	3.47	1	1	NA	NA	1	NA	NA	NA	12	2	1	65.5	165.1	24.03	80.6	114	110	108	NA	66	66	60	NA	6	232	5.2	19	22	1.68	3.75	1.219	4.3	43	0.8	70.72	96	10	3.57	76	4.22	0.2	NA	327
1548	32674	26	2	5	5	1.57	2	NA	NA	NA	1	NA	NA	NA	2	2	1	46.4	153	19.82	72.7	NA	104	104	106	NA	82	72	76	4.55	176	5.4	12	17	1.84	NA	NA	4.2	42	0.7	61.88	45	11	3.93	91	5.05	0.01	NA	354
1551	32677	53	2	1	4	3.12	2	NA	NA	NA	2	1	NA	NA	NA	0	NA	72.3	150.5	31.92	104.5	160	156	156	NA	94	94	94	NA	4.89	189	8.8	66	44	1.06	NA	NA	4.4	44	0.8	70.72	66	14	5	322	17.87	0.35	NA	303
1554	32680	33	1	3	5	5	1	3	12	4	1	NA	NA	NA	2	1	2	100.1	173.7	33.18	105.6	120	118	112	NA	70	70	74	NA	4.71	182	5.4	35	27	1.09	NA	NA	4.3	43	1.1	97.24	67	9	3.21	102	5.66	1.12	NA	269
1555	32681	67	2	3	5	0.98	2	NA	NA	NA	1	NA	NA	NA	1	1	1	70.7	166.9	25.38	86.5	146	138	134	NA	70	68	72	NA	5.38	208	5.6	17	16	2.15	NA	NA	4.3	43	0.8	70.72	75	11	3.93	99	5.5	0.05	NA	287
1558	32684	67	2	4	3	1.53	1	2	NA	NA	2	1	NA	NA	NA	0	NA	91.7	166.1	33.24	99.4	152	144	138	NA	88	70	70	NA	6.8	263	6.3	16	23	2.2	NA	NA	4.5	45	1	88.4	59	20	7.14	123	6.83	0.08	NA	295
1563	32689	31	2	3	2	0.78	1	1	NA	NA	1	NA	NA	NA	4	2	1	60.8	160.1	23.72	87.9	110	112	112	NA	62	64	62	NA	4.84	187	5	25	21	1.06	NA	NA	4.3	43	0.7	61.88	61	11	3.93	99	5.5	0.14	NA	251
1564	32690	56	2	3	5	5	2	NA	NA	NA	1	NA	NA	NA	2	6	3	71.6	163.4	26.82	96.6	110	100	112	NA	68	68	66	NA	5.64	218	5.2	17	27	1.63	NA	NA	4.3	43	0.8	70.72	54	15	5.36	75	4.16	0.14	NA	356
1567	32693	21	2	1	4	0.79	1	3	1	4	1	NA	NA	NA	5	7	3	58	153.7	24.55	80.5	108	106	114	NA	62	66	70	NA	2.97	115	5.3	14	18	1.09	1.422	0.994	4	40	0.6	53.04	68	12	4.28	80	4.44	0.06	NA	254
1571	32697	67	1	3	3	4.8	1	3	13	4	1	NA	NA	NA	NA	0	NA	99.5	171.1	33.99	128	130	128	134	NA	66	64	68	NA	4.06	157	5.6	NA	NA	1.34	NA	NA	3.9	39	1	88.4	82	15	5.36	115	6.38	0.25	NA	338
1577	32703	71	1	3	5	3.64	1	3	34	4	1	NA	NA	NA	NA	0	NA	79.9	167.4	28.51	104.3	170	170	152	NA	66	64	62	NA	4.22	163	5.3	33	31	1.16	2.25	1.739	4.6	46	0.9	79.56	66	17	6.07	97	5.38	0.05	NA	165
1580	32706	43	1	1	2	0.6	1	1	NA	NA	1	NA	NA	NA	6	2	1	94.8	179.9	29.29	107.2	NA	106	NA	NA	NA	62	NA	NA	5.48	212	5.1	17	19	1.27	3.801	0.892	4.3	43	1	88.4	78	9	3.21	94	5.22	0.17	NA	315
1582	32708	53	2	4	3	5	2	NA	NA	NA	2	2	NA	NA	NA	NA	NA	92.9	160.8	35.93	113.4	160	NA	158	NA	78	NA	68	NA	6.05	234	5.3	27	33	1.84	3.801	0.926	4.4	44	0.9	79.56	49	11	3.93	105	5.83	0.09	NA	248
1583	32709	47	2	3	4	1.25	2	NA	NA	NA	1	NA	NA	NA	1	3	3	108.7	156.6	44.32	128.2	154	154	NA	NA	94	92	NA	NA	5.25	203	5.6	19	18	1.5	3.207	1.208	4.1	41	0.7	61.88	88	11	3.93	101	5.61	1.03	NA	298
1585	32711	60	2	1	1	0	2	NA	NA	NA	1	NA	NA	NA	NA	0	NA	78	149.9	34.71	98.8	114	110	108	NA	78	80	74	NA	5.59	216	5.3	22	27	1.86	3.414	0.689	3.9	39	0.7	61.88	79	11	3.93	77	4.27	0.08	NA	252
1587	32713	45	2	5	5	4.42	2	NA	NA	NA	2	2	NA	NA	NA	NA	NA	59.5	153.4	25.29	81.2	96	100	106	NA	76	78	78	NA	5.84	226	5.4	17	20	1.29	NA	NA	3.8	38	0.7	61.88	44	8	2.86	100	5.55	0.17	NA	343
1588	32714	26	2	3	5	2.76	1	3	6	4	1	NA	NA	NA	1	2	1	51.9	163.8	19.34	72.5	94	98	96	NA	56	58	54	NA	3.44	133	4.9	15	20	1.91	1.19	0.723	4.9	49	0.8	70.72	61	11	3.93	87	4.83	0.01	NA	303
1591	32717	42	2	1	2	1.13	2	NA	NA	NA	2	1	NA	NA	1	1	3	74	165.5	27.02	95.4	108	112	104	NA	70	62	70	NA	5.28	204	5.4	21	20	1.19	3.414	1.445	3.8	38	0.6	53.04	72	8	2.86	88	4.88	0.13	NA	336
1596	32722	28	1	1	1	2.07	2	NA	NA	NA	1	NA	NA	NA	20	1	2	69.4	153.4	29.49	93	136	132	132	NA	64	68	66	NA	6.05	234	5.3	29	28	1.29	NA	NA	4.3	43	0.9	79.56	99	10	3.57	99	5.5	0.57	NA	199
1598	32724	23	1	3	5	5	1	3	2	3	1	NA	NA	NA	4	4	1	80.6	175.8	26.08	88.5	134	130	132	NA	76	84	84	NA	7.84	303	4.9	65	42	1.27	NA	NA	4.6	46	1.3	114.92	90	14	5	80	4.44	0.04	NA	228
1605	32731	31	1	4	4	3.72	2	NA	NA	NA	2	1	NA	NA	2	7	3	83	179.5	25.76	85.7	116	116	114	NA	60	70	64	NA	5.22	202	5.9	26	34	1.68	NA	NA	4.7	47	1.4	123.76	52	8	2.86	84	4.66	0.06	NA	235
1606	32732	61	2	3	5	5	1	3	30	4	1	NA	NA	NA	3	5	1	94.8	178	29.92	107.5	118	118	116	NA	70	76	68	NA	6.57	254	5.4	23	23	2.61	NA	NA	4.1	41	0.9	79.56	91	18	6.43	89	4.94	0.22	NA	264
1607	32733	40	2	3	5	5	1	3	10	4	1	NA	NA	NA	2	5	1	58.4	153.2	24.88	85.3	110	120	114	NA	62	60	64	NA	5.33	206	4.7	124	110	1.86	NA	NA	4.5	45	0.7	61.88	153	13	4.64	84	4.66	0.08	NA	391
1608	32734	22	1	1	3	0.68	1	1	NA	NA	1	NA	NA	NA	4	2	3	51.3	164.9	18.87	67.6	100	NA	96	96	62	NA	58	54	4.97	192	5.5	33	31	1.6	NA	NA	4.7	47	0.8	70.72	92	13	4.64	65	3.61	0.03	NA	215
1612	32738	20	1	3	2	2.25	1	1	NA	NA	1	NA	NA	NA	20	4	1	106.9	180.1	32.96	108.7	122	128	128	NA	56	58	66	NA	4.01	155	4.8	50	25	1.45	2.121	0.96	4.3	43	1	88.4	40	12	4.28	92	5.11	0.25	NA	271
1619	32745	43	2	5	3	2.04	1	1	NA	NA	2	1	NA	NA	NA	0	NA	68	167.6	24.21	87.3	100	102	94	NA	56	60	56	NA	4.76	184	5.1	12	17	1.01	3.051	1.502	4.4	44	0.7	61.88	67	5	1.79	87	4.83	0.09	NA	442
1630	32756	69	1	3	3	3.35	1	3	35	4	1	NA	NA	NA	1	3	1	126.6	177.5	40.18	128.8	132	134	142	NA	74	76	82	NA	6.36	246	5.4	30	21	1.55	3.336	3.195	4	40	0.9	79.56	57	20	7.14	124	6.88	0.38	NA	320
1633	32759	38	2	2	5	3.31	2	NA	NA	NA	1	NA	NA	NA	2	1	3	58.3	154.2	24.52	81	110	106	110	NA	76	74	76	NA	5.9	228	4.9	18	20	1.66	NA	NA	4.4	44	0.6	53.04	48	15	5.36	92	5.11	0.31	NA	322
1635	32761	85	1	3	5	4.7	1	3	72	4	2	1	NA	NA	NA	0	NA	80.6	177.1	25.7	104.4	120	116	124	NA	70	64	66	NA	2.74	106	5.8	95	88	1.5	NA	NA	3.9	39	1.5	132.6	78	18	6.43	118	6.55	0.12	NA	243
1641	32767	36	1	3	3	3.34	1	1	NA	NA	1	NA	NA	NA	14	2	1	98.2	200.7	24.38	90.7	112	116	116	NA	56	58	58	NA	6.39	247	5.3	32	30	1.45	NA	NA	4.1	41	1	88.4	83	16	5.71	90	5	0.04	NA	230
1642	32768	28	2	3	3	1.78	2	NA	NA	NA	2	2	NA	NA	NA	NA	NA	69.3	162.5	26.24	86	98	94	96	NA	68	64	70	NA	5.07	196	4.6	20	26	1.24	NA	NA	4.9	49	0.8	70.72	51	13	4.64	91	5.05	0.09	NA	300
1653	32779	39	1	5	4	4.13	1	3	1	4	1	NA	NA	NA	3	20	3	86.7	185	25.33	93	106	112	94	NA	78	78	68	NA	4.42	171	4.7	31	20	1.76	2.172	1.05	4.5	45	0.9	79.56	72	9	3.21	91	5.05	0.08	NA	338
1655	32781	26	2	4	4	1.01	2	NA	NA	NA	2	2	NA	NA	NA	NA	NA	52.9	158.5	21.06	73.5	100	108	102	NA	78	68	72	NA	4.27	165	5	11	20	1.37	NA	NA	4.3	43	0.7	61.88	48	8	2.86	84	4.66	0.02	NA	291
1665	32791	28	2	3	5	2.74	2	NA	NA	NA	1	NA	NA	NA	4	3	2	73	164	27.14	89.6	NA	110	102	NA	NA	74	72	NA	7.78	301	15.6	35	26	2.2	3.62	4.268	3.8	38	0.8	70.72	110	13	4.64	209	11.6	1.81	NA	341
1673	32799	31	1	3	5	5	1	3	4	4	1	NA	NA	NA	3	3	1	77.8	175.4	25.29	91.2	102	108	104	NA	82	86	84	NA	5.17	200	5.3	26	20	0.83	2.405	4.211	4.1	41	0.9	79.56	59	15	5.36	84	4.66	0.37	NA	424
1676	32802	34	2	3	5	5	1	2	NA	NA	1	NA	NA	NA	4	3	1	68.4	166.5	24.67	83.3	110	110	102	NA	74	74	74	NA	6.9	267	5.2	20	34	2.12	NA	NA	4.4	44	1	88.4	72	15	5.36	87	4.83	0.32	NA	491
1678	32804	80	1	3	2	1.13	1	3	63	4	1	NA	NA	NA	1	1	3	90.9	175.7	29.45	110.8	144	132	126	NA	58	60	58	NA	4.16	161	5.7	NA	NA	1.66	2.172	0.745	4.3	43	1.4	123.76	90	25	8.93	99	5.5	0.4	NA	220
1686	32812	49	2	4	2	2.4	1	1	NA	NA	1	NA	NA	NA	5	7	1	66.9	169	23.42	89.1	136	152	140	NA	78	74	74	NA	4.91	190	5.6	34	38	2.33	2.146	0.937	4.2	42	0.9	79.56	100	11	3.93	100	5.55	0.2	NA	271
1691	32817	66	2	3	5	5	1	3	1	4	1	NA	NA	NA	1	1	1	52	151.1	22.78	87.4	128	124	132	NA	80	72	80	NA	4.78	185	5.2	18	25	1.81	NA	NA	4.1	41	0.7	61.88	57	13	4.64	91	5.05	0.09	NA	349
1695	32821	60	2	3	5	4.55	2	NA	NA	NA	2	2	NA	NA	NA	NA	NA	89.5	150.8	39.36	115.7	146	154	148	NA	82	70	70	NA	4.6	178	6	32	25	1.53	NA	NA	4.2	42	0.9	79.56	91	10	3.57	124	6.88	0.4	NA	311
1699	32825	37	1	4	4	3.79	1	3	1	4	1	NA	NA	NA	6	5	1	111.6	180.6	34.22	107.7	136	132	140	NA	80	80	78	NA	3.36	130	6.2	25	29	1.16	1.603	1.287	4.2	42	1.1	97.24	70	13	4.64	101	5.61	0.11	NA	299
1703	32829	21	1	3	4	2.09	1	1	NA	NA	1	NA	NA	NA	3	20	2	75.9	184.3	22.35	86.9	122	118	124	NA	62	64	60	NA	3.67	142	5.4	13	16	1.32	1.888	1.027	3.7	37	1	88.4	76	10	3.57	73	4.05	1.65	NA	430
1709	32835	33	1	1	4	1.16	2	NA	NA	NA	1	NA	NA	NA	4	2	1	95.6	173.1	31.91	106.2	144	158	150	NA	44	42	46	NA	4.76	184	6.3	24	23	1.09	3	1.479	4.1	41	0.9	79.56	82	14	5	104	5.77	0.12	NA	268
1710	32836	39	2	4	4	NA	2	NA	NA	NA	1	NA	NA	NA	2	10	3	90.5	178.1	28.53	92.9	110	114	114	NA	62	58	60	NA	5.48	212	5.1	22	21	2.2	NA	NA	3.9	39	0.8	70.72	86	10	3.57	87	4.83	0.26	NA	292
1711	32837	33	1	4	4	2.8	2	NA	NA	NA	1	NA	NA	NA	1	3	3	113.8	182.2	34.28	113.9	134	132	130	NA	58	66	68	NA	4.24	164	5.1	19	22	1.16	NA	NA	4.5	45	0.9	79.56	64	10	3.57	102	5.66	0.38	NA	226
1712	32838	22	1	1	3	1.81	1	1	NA	NA	1	NA	NA	NA	3	2	2	63.8	167.2	22.82	81.8	126	124	124	NA	44	48	46	NA	4.06	157	5.4	25	31	1.4	NA	NA	4.9	49	1.1	97.24	99	17	6.07	75	4.16	0.04	NA	204
1731	32857	42	2	4	3	1.34	1	1	NA	NA	1	NA	NA	NA	4	5	1	79.5	167.3	28.4	103.5	98	106	106	NA	80	80	84	NA	4.53	175	5.3	23	21	2.15	NA	NA	4.3	43	1.1	97.24	67	13	4.64	78	4.33	0.41	NA	287
1742	32868	41	2	5	3	0	1	1	NA	NA	1	NA	NA	NA	6	7	1	121.8	169	42.65	132.6	152	150	146	NA	84	86	82	NA	6.44	249	5	55	49	2.15	3.931	0.802	3.9	39	0.7	61.88	60	8	2.86	111	6.16	0.58	NA	428
1759	32885	48	2	3	4	3.57	1	3	15	4	1	NA	NA	NA	3	1	1	79.3	164.6	29.27	96.2	116	118	110	NA	74	70	70	NA	3.8	147	5	32	24	1.78	1.784	0.519	3.6	36	0.9	79.56	50	14	5	107	5.94	0.14	NA	243
1763	32889	27	2	1	1	5	2	NA	NA	NA	2	2	NA	NA	NA	NA	NA	64.8	143.3	31.56	94	92	NA	NA	NA	72	NA	NA	NA	4.32	167	5.1	30	19	0.78	NA	NA	4.1	41	0.7	61.88	80	14	5	100	5.55	1.17	NA	250
1765	32891	59	1	4	2	5	2	NA	NA	NA	1	NA	NA	NA	2	2	2	96.8	168.1	34.26	117.8	NA	140	NA	136	NA	74	NA	88	5.02	194	5.8	13	16	1.4	NA	NA	4	40	1	88.4	43	13	4.64	127	7.05	0.49	NA	263
1766	32892	34	1	3	4	2.93	1	1	NA	NA	1	NA	NA	NA	10	5	1	94.4	179.3	29.36	110.5	140	134	132	NA	86	78	76	NA	6.7	259	5.2	31	34	0.88	NA	NA	4.6	46	1	88.4	75	18	6.43	90	5	1.06	NA	230
1771	32897	54	2	3	3	2.02	1	1	NA	NA	2	1	NA	NA	2	1	3	58.6	164.7	21.6	78	86	NA	96	NA	72	NA	70	NA	5.38	208	5.4	12	21	1.97	NA	NA	4.1	41	0.8	70.72	70	8	2.86	84	4.66	0.16	NA	262
1774	32900	30	1	3	4	0.41	2	NA	NA	NA	2	2	NA	NA	NA	NA	NA	105.7	181.5	32.09	115.4	106	106	104	NA	72	80	66	NA	4.71	182	5.1	37	28	1.32	2.896	1.05	4.2	42	0.7	61.88	57	8	2.86	89	4.94	0.52	NA	311
1775	32901	24	1	4	5	2.33	2	NA	NA	NA	2	2	NA	NA	NA	NA	NA	96.8	172.7	32.46	105.4	NA	130	NA	128	NA	76	NA	72	6	232	5.6	53	35	1.29	NA	NA	4	40	1	88.4	88	9	3.21	79	4.39	0.18	NA	312
1782	32908	62	2	4	3	0.93	1	1	NA	NA	2	2	NA	NA	NA	NA	NA	79.5	162	30.29	101.1	152	142	152	NA	88	84	84	NA	5.56	215	6.2	33	27	1.29	3.75	1.129	4.2	42	0.8	70.72	117	17	6.07	103	5.72	0.73	NA	199
1784	32910	39	1	3	3	3.25	2	NA	NA	NA	1	NA	NA	NA	2	6	3	162	185.2	47.23	152.3	100	104	106	NA	68	64	76	NA	4.27	165	6	33	22	1.09	1.888	2.845	4.3	43	0.8	70.72	40	13	4.64	94	5.22	0.65	NA	183
1791	32917	49	2	4	5	3.97	2	NA	NA	NA	2	1	NA	NA	NA	0	NA	91.4	153.7	38.69	107.8	146	150	152	NA	82	82	76	NA	5.53	214	5.8	18	17	1.94	NA	NA	4.1	41	0.8	70.72	57	12	4.28	96	5.33	1.71	NA	354
1792	32918	64	2	4	2	NA	1	1	NA	NA	1	NA	NA	NA	NA	0	NA	93.8	164.6	34.62	112.5	146	138	138	NA	58	56	56	NA	4.45	172	7.5	11	11	1.53	2.353	1.242	3.5	35	0.6	53.04	86	14	5	134	7.44	1.75	NA	360
1793	32919	31	1	3	2	5	1	3	11	4	1	NA	NA	NA	2	3	1	67	167.9	23.77	85.5	122	128	122	NA	72	68	70	NA	4.84	187	5.2	19	22	1.53	NA	NA	4.6	46	1	88.4	57	13	4.64	93	5.16	0.02	NA	298
1795	32921	23	1	1	2	0.45	1	1	NA	NA	1	NA	NA	NA	10	1	1	61.8	167.8	21.95	80	116	112	110	NA	62	58	60	NA	4.06	157	4.9	20	19	1.78	NA	NA	4.7	47	0.9	79.56	98	9	3.21	91	5.05	0.04	NA	359
1796	32922	31	2	3	5	1.45	1	1	NA	NA	1	NA	NA	NA	7	24	3	74.6	162.9	28.11	92	110	112	110	NA	78	78	80	NA	4.86	188	4.9	37	31	1.32	NA	NA	3.9	39	0.7	61.88	75	12	4.28	118	6.55	0.39	NA	355
1799	32925	43	1	1	2	0.71	1	1	NA	NA	1	NA	NA	NA	10	2	1	82.9	176.8	26.52	96.8	NA	120	122	128	NA	66	66	66	6.54	253	5.3	31	27	1.16	NA	NA	4.3	43	0.9	79.56	67	16	5.71	92	5.11	0.29	NA	312
1800	32926	70	1	3	5	5	1	3	30	4	1	NA	NA	NA	2	3	1	91.8	179.9	28.36	108.3	138	140	138	NA	68	72	70	NA	4.01	155	6.4	25	27	1.42	NA	NA	4.7	47	1.7	150.28	88	29	10.35	114	6.33	0.25	NA	347
1804	32930	29	2	3	2	5	2	NA	NA	NA	1	NA	NA	NA	5	2	3	52.6	160.5	20.42	73	94	NA	NA	NA	56	NA	NA	NA	4.32	167	5.3	23	23	1.86	NA	NA	4.8	48	0.6	53.04	38	6	2.14	78	4.33	0.04	NA	230
1805	32931	38	1	1	1	1.81	1	1	NA	NA	1	NA	NA	NA	5	2	2	110.8	164.8	40.8	118.8	146	NA	148	144	78	NA	70	80	3.65	141	10	85	62	0.72	1.733	2.608	4	40	0.8	70.72	113	8	2.86	398	22.09	1.06	NA	190
1806	32932	74	1	3	1	2.73	2	NA	NA	NA	1	NA	NA	NA	NA	0	NA	59.5	162.4	22.56	81	130	122	120	NA	68	64	66	NA	4.01	155	5.2	16	18	1.37	NA	NA	4.1	41	1.2	106.08	90	19	6.78	98	5.44	0.02	NA	181
1812	32938	79	2	3	3	1.17	1	3	45	4	2	1	NA	NA	NA	0	NA	65.2	156.8	26.52	98.4	NA	142	148	144	NA	70	74	80	5.77	223	5.4	19	26	2.25	NA	NA	4.1	41	0.9	79.56	68	16	5.71	79	4.39	0.18	NA	284
1817	32943	63	2	4	2	3.12	1	2	NA	NA	1	NA	NA	NA	2	1	1	51.4	158.4	20.49	85.1	150	152	162	NA	94	90	96	NA	6.03	233	4.9	25	23	1.42	NA	NA	4.4	44	0.7	61.88	69	10	3.57	114	6.33	0.73	NA	297
1820	32946	39	1	3	4	3	2	NA	NA	NA	1	NA	NA	NA	2	3	1	96.5	184.3	28.41	99.6	116	110	116	NA	66	62	62	NA	5.43	210	5	33	21	0.8	NA	5.622	4.5	45	1.1	97.24	47	14	5	112	6.22	0.05	NA	188
1821	32947	48	1	3	4	5	1	1	NA	NA	1	NA	NA	NA	4	1	2	72.4	174.3	23.83	95.9	108	108	102	NA	62	58	62	NA	5.46	211	4.6	20	20	1.09	NA	NA	4.3	43	1.2	106.08	45	10	3.57	58	3.22	0.08	NA	203
1824	32950	44	1	4	2	1.24	1	1	NA	NA	1	NA	NA	NA	3	2	1	62.6	171	21.41	72.6	NA	142	NA	NA	NA	50	NA	NA	4.76	184	5.7	21	27	1.14	NA	NA	3.7	37	1.1	97.24	86	10	3.57	101	5.61	0.17	NA	215
1828	32954	73	2	3	3	0.91	1	3	16	4	1	NA	NA	NA	NA	0	NA	77	157.3	31.12	99	112	142	140	NA	74	66	70	NA	5.82	225	6.1	15	19	1.29	3.207	2.868	3.9	39	1	88.4	72	25	8.93	154	8.55	1.52	NA	162
1832	32958	45	2	3	4	5	1	3	8	4	1	NA	NA	NA	2	2	1	65.3	165.3	23.9	85.6	94	102	94	NA	64	60	62	NA	4.19	162	5.5	16	23	1.94	1.965	0.621	4.2	42	0.7	61.88	51	9	3.21	90	5	1.36	NA	307
1833	32959	51	2	4	4	5	1	1	NA	NA	1	NA	NA	NA	2	1	1	82.8	164.9	30.45	104.7	112	110	106	NA	64	62	66	NA	5.95	230	5.1	18	23	1.45	NA	NA	4.3	43	0.9	79.56	74	20	7.14	91	5.05	0.3	NA	287
1834	32960	42	2	4	2	1.49	2	NA	NA	NA	2	2	NA	NA	NA	NA	NA	123.4	165.1	45.27	116.3	134	138	NA	NA	100	94	NA	NA	7.16	277	5.1	20	21	1.11	NA	NA	4	40	0.6	53.04	56	10	3.57	104	5.77	0.63	NA	206
1836	32962	40	2	3	4	3.26	2	NA	NA	NA	1	NA	NA	NA	1	12	3	111.7	174.9	36.52	111.6	NA	94	96	92	NA	72	68	70	5.77	223	5.3	14	17	1.01	NA	NA	3.9	39	0.8	70.72	50	12	4.28	82	4.55	0.51	NA	356
1837	32963	32	1	1	2	1.55	1	3	18	3	1	NA	NA	NA	3	5	1	78.8	164.3	29.19	95.7	136	126	132	NA	70	74	70	NA	4.19	162	5.3	42	23	0.91	2.379	1.998	4.3	43	0.8	70.72	49	15	5.36	94	5.22	0.09	NA	269
1838	32964	30	2	4	5	5	2	NA	NA	NA	1	NA	NA	NA	1	1	3	73.3	166.4	26.47	95.9	98	96	98	NA	70	72	74	NA	4.81	186	5.3	26	27	1.91	2.483	0.892	4.3	43	0.9	79.56	93	9	3.21	81	4.5	0.07	NA	317
1839	32965	40	1	1	4	1.71	1	3	10	4	1	NA	NA	NA	3	3	2	82.7	176	26.7	97.7	NA	112	110	106	NA	82	66	72	5.66	219	5.2	36	28	1.22	NA	NA	4.3	43	1.2	106.08	84	17	6.07	92	5.11	0.07	NA	258
1843	32969	78	1	4	3	3.11	2	NA	NA	NA	2	1	NA	NA	NA	0	NA	74.3	171.4	25.29	93.3	142	NA	132	130	56	NA	30	32	4.6	178	4.6	24	22	1.16	3.077	0.768	4.2	42	1	88.4	67	13	4.64	103	5.72	0.07	NA	232
1851	32977	37	1	3	1	3.36	1	1	NA	NA	1	NA	NA	NA	1	3	3	61.8	181.7	18.72	71.5	144	130	NA	NA	76	76	NA	NA	3.65	141	5.4	23	18	1.6	1.758	0.621	4.7	47	1	88.4	48	10	3.57	81	4.5	0.02	NA	287
1853	32979	50	1	3	3	3	1	3	30	4	1	NA	NA	NA	1	30	3	78	171.9	26.4	94	128	136	126	NA	88	86	90	NA	5.69	220	5.1	NA	NA	1.29	NA	NA	4.4	44	1.1	97.24	95	18	6.43	94	5.22	3.33	NA	185
1854	32980	47	1	1	5	5	1	2	NA	NA	1	NA	NA	NA	5	2	1	123.3	189.1	34.48	124.5	122	124	112	NA	68	68	64	NA	4.16	161	5.5	65	48	1.03	NA	NA	4.1	41	0.9	79.56	58	9	3.21	93	5.16	0.37	NA	249
1860	32986	45	2	4	5	5	2	NA	NA	NA	2	2	NA	NA	NA	NA	NA	99.1	164	36.85	105.9	102	92	NA	98	68	68	NA	70	3.44	133	5.4	35	25	1.34	NA	NA	4.2	42	0.7	61.88	66	13	4.64	91	5.05	0.43	NA	249
1862	32988	39	1	3	4	3.42	1	2	NA	NA	1	NA	NA	NA	5	250	3	110.6	180.2	34.06	111.3	118	116	118	NA	66	68	64	NA	6.47	250	5.1	NA	NA	1.32	NA	NA	4.4	44	1.2	106.08	53	14	5	71	3.94	0.07	NA	240
1863	32989	66	2	1	1	0.94	2	NA	NA	NA	2	2	NA	NA	NA	NA	NA	66	152.6	28.34	93.3	132	138	NA	NA	50	52	NA	NA	4.03	156	7.2	22	24	1.06	NA	NA	4.2	42	0.6	53.04	94	14	5	205	11.38	1.72	NA	318
1865	32991	64	2	3	4	1.52	1	3	10	4	2	1	NA	NA	2	2	3	91.8	165.5	33.52	106.5	124	124	118	NA	68	66	70	NA	7.27	281	5.7	20	23	1.29	4.37	3.489	4.2	42	0.8	70.72	93	14	5	95	5.27	1.59	NA	333
1876	33002	67	2	3	3	3.57	2	NA	NA	NA	1	NA	NA	NA	NA	0	NA	60.4	156.8	24.57	90.2	126	118	120	NA	66	64	66	NA	3.98	154	5.2	13	23	2.07	NA	NA	4.2	42	1	88.4	83	11	3.93	88	4.88	0.03	NA	220
1879	33005	58	2	3	5	3.79	2	NA	NA	NA	1	NA	NA	NA	2	2	2	91.9	165.4	33.59	106	142	126	130	NA	84	76	78	NA	4.65	180	5.3	36	24	1.32	NA	NA	4.4	44	0.6	53.04	75	14	5	102	5.66	0.49	NA	232
1880	33006	80	1	3	4	2.27	2	NA	NA	NA	2	1	NA	NA	1	1	3	101.3	176.4	32.55	115.6	124	122	116	NA	66	66	64	NA	3.65	141	5.4	18	23	1.24	NA	NA	4.5	45	1.4	123.76	69	37	13.21	104	5.77	0.07	NA	217
1885	33011	27	2	3	4	0.84	1	1	NA	NA	1	NA	NA	NA	3	3	1	73.2	172.2	24.69	92.9	106	104	108	NA	68	72	70	NA	4.91	190	4.5	16	19	1.32	2.845	1.648	3.9	39	0.8	70.72	32	9	3.21	75	4.16	0.21	NA	198
1894	33020	39	1	3	4	1.93	1	1	NA	NA	1	NA	NA	NA	6	7	1	104.6	173.9	34.59	117.4	136	134	136	NA	80	84	76	NA	5.69	220	5.2	45	68	1.6	2.793	2.845	4	40	0.9	79.56	333	7	2.5	127	7.05	0.5	NA	165
1897	33023	29	1	1	4	3.85	1	3	10	4	1	NA	NA	NA	8	2	1	85.1	172	28.77	101.2	108	106	106	NA	64	62	58	NA	4.81	186	5	39	32	0.91	NA	NA	4.4	44	1	88.4	125	10	3.57	94	5.22	0.1	NA	300
1900	33026	36	1	3	5	5	2	NA	NA	NA	1	NA	NA	NA	3	2	1	84.4	184.5	24.79	101.8	128	NA	132	NA	64	NA	58	NA	4.63	179	5	32	28	1.5	NA	NA	4.7	47	0.9	79.56	61	19	6.78	81	4.5	0.09	NA	307
1902	33028	27	1	1	3	1.54	2	NA	NA	NA	1	NA	NA	NA	6	5	2	90.8	168.8	31.87	103.8	NA	124	NA	122	NA	56	NA	50	5.38	208	5.2	45	39	0.72	NA	NA	4.4	44	0.9	79.56	99	14	5	97	5.38	1.67	NA	239
1903	33029	24	1	1	4	3.5	2	NA	NA	NA	1	NA	NA	NA	2	2	2	81.4	171.5	27.68	87.6	102	100	106	NA	62	64	56	NA	4.24	164	5.3	33	27	1.01	NA	NA	4.6	46	1	88.4	80	15	5.36	77	4.27	0.03	NA	327
1911	33037	35	1	3	5	3.67	2	NA	NA	NA	1	NA	NA	NA	2	2	2	99.4	189.2	27.77	98.6	NA	130	134	140	NA	62	66	70	6	232	5.4	28	22	1.09	NA	NA	4.3	43	1.1	97.24	64	12	4.28	100	5.55	0.07	NA	264
1913	33039	26	1	1	2	2.71	1	3	5	4	1	NA	NA	NA	1	1	2	86.8	176.8	27.77	102.5	114	112	106	NA	58	56	58	NA	4.78	185	5.3	64	31	1.11	3.362	0.666	4.2	42	0.9	79.56	72	12	4.28	88	4.88	0.44	NA	270
1916	33042	28	1	3	2	2.27	1	1	NA	NA	2	1	NA	NA	NA	0	NA	111.7	180.6	34.25	116.6	114	118	114	NA	68	70	72	NA	6.1	236	5.1	151	63	0.75	NA	NA	4.3	43	0.8	70.72	49	10	3.57	132	7.33	0.04	NA	252
1920	33046	30	2	3	4	1.5	2	NA	NA	NA	1	NA	NA	NA	3	1	3	85.3	168.8	29.94	92	104	112	110	NA	74	70	60	NA	4.37	169	5.2	18	20	1.58	2.508	0.61	4.6	46	0.8	70.72	70	10	3.57	95	5.27	0.28	NA	222
1921	33047	58	2	5	5	5	1	3	35	4	1	NA	NA	NA	1	7	1	106.8	169.7	37.09	106.7	148	154	144	NA	84	78	78	NA	6.88	266	5.3	31	33	1.29	NA	NA	4.4	44	1	88.4	85	10	3.57	89	4.94	0.15	NA	296
1929	33055	39	1	3	5	5	2	NA	NA	NA	2	1	NA	NA	1	5	3	111	177.5	35.23	114.2	108	108	NA	110	76	78	NA	72	5.56	215	8.1	34	24	0.75	NA	NA	4.6	46	1	88.4	75	23	8.21	158	8.77	0.42	NA	234
1933	33059	38	2	1	1	1.16	2	NA	NA	NA	2	2	NA	NA	NA	NA	NA	64.4	165.1	23.63	84.6	98	100	94	NA	78	72	76	NA	3.8	147	5.2	22	17	1.01	NA	NA	4	40	0.7	61.88	61	9	3.21	95	5.27	0.66	NA	282
1934	33060	28	1	1	3	1.49	1	1	NA	NA	1	NA	NA	NA	12	1	2	80.6	167.2	28.83	89	128	122	122	NA	74	72	70	NA	4.6	178	5.4	42	30	1.4	NA	NA	4.5	45	0.9	79.56	95	11	3.93	92	5.11	0.04	NA	267
1935	33061	50	2	4	5	5	2	NA	NA	NA	1	NA	NA	NA	2	3	1	63.4	167.6	22.57	81.3	118	118	118	NA	74	82	74	NA	4.76	184	5.5	16	24	1.97	2.405	0.824	3.9	39	1	88.4	64	8	2.86	76	4.22	0.04	NA	306
1941	33067	38	2	4	3	3.63	2	NA	NA	NA	1	NA	NA	NA	1	5	3	93.5	179.3	29.08	107.5	106	96	96	NA	66	60	60	NA	5.38	208	5.5	12	20	1.5	NA	NA	3.5	35	0.9	79.56	51	9	3.21	108	6	0.11	NA	211
1945	33071	69	2	3	2	0.91	2	NA	NA	NA	2	2	NA	NA	NA	NA	NA	80.5	161.9	30.71	97.7	158	NA	162	148	72	NA	70	72	4.55	176	7	17	24	1.45	NA	NA	4.2	42	0.8	70.72	96	14	5	122	6.77	0.49	NA	304
1946	33072	33	2	3	5	5	2	NA	NA	NA	1	NA	NA	NA	1	1	1	57.8	172.6	19.4	75.8	106	110	NA	108	80	82	NA	82	5.66	219	4.6	19	21	1.97	3.026	1.49	4	40	0.8	70.72	65	7	2.5	73	4.05	0.61	NA	300
1950	33076	54	1	1	1	1.71	1	3	10	4	1	NA	NA	NA	2	2	2	71.7	165.7	26.11	103.5	94	102	92	NA	56	60	56	NA	8.43	326	9.6	36	35	1.22	NA	6.616	4.7	47	0.7	61.88	80	16	5.71	213	11.82	0.14	NA	309
1954	33080	44	1	3	5	3.63	2	NA	NA	NA	1	NA	NA	NA	2	7	1	100	183.3	29.76	110	132	128	124	NA	76	72	76	NA	4.45	172	5.5	86	59	1.19	2.638	1.366	4.2	42	0.9	79.56	67	9	3.21	121	6.72	0.17	NA	248
1955	33081	42	1	3	2	0.6	2	NA	NA	NA	2	1	NA	NA	NA	0	NA	89.9	176.9	28.73	102.5	120	120	110	NA	68	62	66	NA	5.4	209	5.4	19	22	1.24	3.62	1.197	4.2	42	1	88.4	62	12	4.28	109	6.05	0.14	NA	238
1960	33086	56	1	3	5	2.3	1	3	23	4	1	NA	NA	NA	NA	0	NA	89.9	184.1	26.52	104.4	116	120	122	NA	74	78	70	NA	5.2	201	5.4	31	26	0.8	NA	NA	4.4	44	0.9	79.56	20	10	3.57	90	5	0.45	NA	255
1962	33088	46	2	3	4	5	2	NA	NA	NA	1	NA	NA	NA	1	2	1	68	166.5	24.53	85.7	124	NA	130	146	82	NA	88	80	5.28	204	5.1	17	20	1.71	3.026	1.163	4.5	45	0.9	79.56	39	12	4.28	90	5	0.25	NA	292
1966	33092	32	2	3	4	2.43	2	NA	NA	NA	1	NA	NA	NA	3	3	3	110	168.6	38.7	120.6	116	112	110	NA	64	72	78	NA	5.12	198	5.7	21	23	1.01	NA	NA	4.3	43	0.8	70.72	69	10	3.57	88	4.88	0.36	NA	333
1967	33093	74	1	3	3	3.03	2	NA	NA	NA	2	1	NA	NA	1	2	3	137.7	173.5	45.74	140	126	118	118	NA	60	60	62	NA	4.5	174	5.8	22	26	0.98	3.026	1.084	4.3	43	1	88.4	81	15	5.36	105	5.83	0.05	NA	157
1969	33095	31	1	4	4	1.09	2	NA	NA	NA	2	2	NA	NA	NA	NA	NA	82.5	161.8	31.51	97.5	112	112	106	NA	70	70	66	NA	4.42	171	5.6	32	27	1.22	NA	NA	4.3	43	1.2	106.08	44	11	3.93	81	4.5	0.09	NA	298
1973	33099	51	2	3	5	4.7	2	NA	NA	NA	1	NA	NA	NA	2	1	1	70.1	158.9	27.76	87.2	112	108	112	NA	60	64	78	NA	3.62	140	5.5	23	39	1.14	2.198	0.632	3.9	39	0.8	70.72	80	10	3.57	77	4.27	0.07	NA	222
1981	33107	57	2	4	5	5	2	NA	NA	NA	2	2	NA	NA	NA	NA	NA	82.8	151.4	36.12	91.7	150	150	NA	152	86	86	NA	80	6.18	239	5.8	20	22	1.5	4.319	0.779	3.9	39	0.8	70.72	99	13	4.64	101	5.61	0.29	NA	316
1982	33108	81	2	3	2	NA	2	NA	NA	NA	2	2	NA	NA	NA	NA	NA	50.3	154	21.21	80.5	138	NA	NA	NA	72	NA	NA	NA	4.06	157	5.7	17	25	1.42	NA	NA	4.1	41	1	88.4	98	16	5.71	93	5.16	0.26	NA	248
1983	33109	30	1	1	4	4.04	2	NA	NA	NA	1	NA	NA	NA	7	1	2	86.2	176.4	27.7	100.2	128	128	122	NA	80	76	80	NA	4.86	188	5.3	46	31	0.83	NA	NA	4.3	43	1	88.4	51	14	5	106	5.88	0.11	NA	283
1988	33114	64	1	3	4	1.36	1	3	27	4	1	NA	NA	NA	NA	0	NA	89.8	178.3	28.25	99.4	118	118	116	NA	76	68	72	NA	5.33	206	7.3	17	21	1.24	3.62	1.016	4.7	47	0.9	79.56	72	14	5	164	9.1	0.18	NA	244
1995	33121	49	1	4	3	1.88	1	1	NA	NA	1	NA	NA	NA	NA	0	NA	75.1	180.2	23.13	87.9	132	134	136	NA	64	70	70	NA	6.34	245	5.8	22	20	1.42	4.344	1.231	4.7	47	0.9	79.56	73	11	3.93	94	5.22	0.19	NA	187
2004	33130	27	1	3	2	0.3	1	1	NA	NA	1	NA	NA	NA	2	6	2	68.5	182.6	20.54	82	118	124	124	NA	62	66	50	NA	4.24	164	4.6	22	25	1.55	2.483	0.429	4.7	47	0.9	79.56	63	14	5	57	3.16	0.06	NA	213
2005	33131	33	2	1	3	2.25	2	NA	NA	NA	1	NA	NA	NA	6	4	3	115.8	160.2	45.12	126.7	114	118	112	NA	68	70	68	NA	5.07	196	5.4	19	23	1.5	NA	NA	4.1	41	0.8	70.72	89	11	3.93	100	5.55	0.75	NA	366
2008	33134	42	1	1	4	1.08	1	3	13	4	1	NA	NA	NA	3	10	3	70	163.3	26.25	91.8	110	108	112	NA	66	68	66	NA	5.84	226	5	34	27	1.14	NA	NA	3.9	39	0.9	79.56	77	16	5.71	86	4.77	0.1	NA	171
2013	33139	34	2	1	1	NA	2	NA	NA	NA	1	NA	NA	NA	2	4	3	77.8	159.4	30.62	96	104	102	104	NA	48	52	50	NA	4.55	176	5.5	39	26	1.45	2.689	0.926	3.9	39	0.6	53.04	84	5	1.79	77	4.27	0.2	NA	384
2014	33140	42	1	5	1	0.6	1	3	20	4	1	NA	NA	NA	6	7	1	85.7	162.5	32.45	109.6	128	128	126	NA	78	84	84	NA	5.4	209	5.8	22	34	1.29	NA	NA	4.2	42	0.9	79.56	134	14	5	102	5.66	0.33	NA	228
2035	33161	33	1	4	3	1.62	1	1	NA	NA	2	1	NA	NA	2	2	3	143.2	174.7	46.92	128.3	148	148	140	NA	98	100	94	NA	5.12	198	5.5	20	19	1.03	3.388	1.547	3.8	38	0.9	79.56	92	9	3.21	92	5.11	1.43	NA	336
2036	33162	51	1	1	3	2.8	2	NA	NA	NA	2	1	NA	NA	NA	0	NA	93.9	159.1	37.1	120.7	130	132	126	NA	64	60	64	NA	4.11	159	5.3	18	23	0.88	NA	NA	4	40	1	88.4	59	18	6.43	99	5.5	0.74	NA	261
2037	33163	21	2	4	4	2.49	2	NA	NA	NA	2	2	NA	NA	NA	NA	NA	61.7	167.4	22.02	72.2	114	NA	114	NA	60	NA	76	NA	4.5	174	5.1	10	18	1.78	2.431	0.644	4.9	49	0.7	61.88	49	11	3.93	84	4.66	0.01	NA	218
2040	33166	27	1	3	5	3.01	1	3	4	4	1	NA	NA	NA	7	2	1	98.9	176.6	31.71	109.2	120	116	114	NA	70	70	78	NA	6.49	251	5.2	36	29	1.14	NA	NA	4.8	48	1.1	97.24	97	18	6.43	76	4.22	0.27	NA	270
2042	33168	52	1	3	3	0	1	1	NA	NA	1	NA	NA	NA	5	5	1	83.3	180.6	25.54	107	98	108	106	NA	74	68	74	NA	4.91	190	4.5	17	22	1.76	NA	NA	4.3	43	0.8	70.72	98	9	3.21	80	4.44	0.25	NA	210
2043	33169	20	2	4	4	3.98	2	NA	NA	NA	2	2	NA	NA	NA	NA	NA	105	177.6	33.29	107.1	128	120	114	NA	48	46	54	NA	3.21	124	5.3	73	55	1.03	1.836	0.745	4	40	0.8	70.72	60	9	3.21	84	4.66	0.42	NA	207
2044	33170	42	2	1	3	1.61	1	3	1	4	1	NA	NA	NA	3	1	2	59.4	150.2	26.33	87.1	106	106	104	NA	66	70	68	NA	5.56	215	5.2	32	26	1.81	NA	NA	4.4	44	0.7	61.88	89	7	2.5	81	4.5	0.28	NA	285
2051	33177	40	2	3	5	5	2	NA	NA	NA	1	NA	NA	NA	1	4	3	63.8	168.2	22.55	73.8	106	104	112	NA	74	68	64	NA	5.51	213	5.4	17	21	1.81	NA	NA	4.5	45	1	88.4	42	13	4.64	91	5.05	0.04	NA	192
2055	33181	40	2	5	5	1.17	2	NA	NA	NA	1	NA	NA	NA	1	2	3	81.9	171.3	27.91	104.1	NA	128	130	126	NA	70	68	74	5.51	213	6.2	46	31	0.93	NA	NA	4.4	44	1.1	97.24	66	10	3.57	139	7.72	0.25	NA	324
2057	33183	26	1	1	3	3.59	2	NA	NA	NA	2	2	NA	NA	NA	NA	NA	86.6	164.2	32.12	95.3	NA	124	126	124	NA	98	96	94	5.02	194	5.4	57	28	1.06	NA	NA	4.3	43	0.9	79.56	92	11	3.93	89	4.94	0.46	NA	417
2058	33184	77	1	1	1	0.39	2	NA	NA	NA	2	1	NA	NA	NA	0	NA	71.7	160.5	27.83	94	186	178	182	NA	82	94	104	NA	5.38	208	5.6	25	27	1.01	NA	NA	4.1	41	1.2	106.08	72	25	8.93	104	5.77	0.36	NA	212
2060	33186	38	1	1	1	NA	2	NA	NA	NA	1	NA	NA	NA	2	7	1	61	162	23.24	88.4	118	116	114	NA	68	74	70	NA	5.92	229	5.8	34	31	1.16	4.034	1.592	4.1	41	0.8	70.72	81	11	3.93	83	4.61	0.39	NA	359
2064	33190	32	1	3	3	0.37	1	1	NA	NA	1	NA	NA	NA	20	1	1	69.2	182.7	20.73	78	130	130	132	NA	72	68	68	NA	4.94	191	5	19	19	1.63	2.845	1.016	4.5	45	0.9	79.56	61	12	4.28	97	5.38	0.1	NA	264
2065	33191	47	1	5	3	0.88	1	1	NA	NA	1	NA	NA	NA	1	5	1	65.8	166	23.88	88.6	126	132	122	NA	80	76	76	NA	6.83	264	6.3	31	29	1.06	NA	NA	4.5	45	1	88.4	50	18	6.43	183	10.16	0.24	NA	231
2066	33192	47	2	3	4	1.2	1	1	NA	NA	1	NA	NA	NA	3	5	2	82.3	163.9	30.64	108.3	152	164	160	NA	84	88	86	NA	4.91	190	5	32	28	2.22	1.991	1.524	4.2	42	0.8	70.72	94	9	3.21	94	5.22	0.64	NA	202
2071	33197	85	2	3	4	5	1	3	20	4	1	NA	NA	NA	1	3	3	67.2	160.3	26.15	95.1	114	104	100	NA	48	46	52	NA	3.96	153	5.7	14	24	1.22	1.81	2.043	4.5	45	1.6	141.44	75	34	12.14	98	5.44	1.53	NA	262
2072	33198	34	2	2	4	1.33	1	3	2	4	1	NA	NA	NA	3	4	2	85.8	158.8	34.02	109.8	114	108	100	NA	62	68	70	NA	5.04	195	5.1	18	23	1.4	2.043	3.489	3.6	36	0.6	53.04	74	7	2.5	96	5.33	0.66	NA	247
2074	33200	50	2	4	2	1.52	1	1	NA	NA	2	1	NA	NA	NA	0	NA	114.9	166.7	41.35	124.9	140	140	138	NA	0	0	0	NA	5.07	196	4.7	12	19	1.34	3.181	1.174	3.9	39	0.8	70.72	53	6	2.14	94	5.22	0.75	NA	552
2076	33202	43	1	3	4	4.04	1	3	23	4	1	NA	NA	NA	2	2	2	110.9	177.7	35.12	119.8	154	NA	158	154	94	NA	90	90	4.94	191	5.5	80	55	0.85	2.586	3.297	4	40	0.8	70.72	78	15	5.36	114	6.33	0.51	NA	255
2080	33206	32	2	3	5	1.88	2	NA	NA	NA	2	2	NA	NA	NA	NA	NA	63	175.5	20.45	86.1	106	NA	102	112	64	NA	66	56	4.16	161	5.2	18	18	1.89	1.888	0.858	4.2	42	1	88.4	55	19	6.78	83	4.61	0.13	NA	307
2087	33213	50	2	4	4	4.08	1	3	15	4	1	NA	NA	NA	1	1	1	49.7	145	23.64	67.9	98	106	102	NA	60	68	66	NA	5.66	219	5.6	17	25	1.78	3.569	0.655	4.3	43	0.8	70.72	48	15	5.36	100	5.55	0.69	NA	331
2088	33214	62	1	4	4	5	1	3	12	4	1	NA	NA	NA	2	2	1	97.8	183.6	29.01	98.5	124	126	NA	126	68	66	NA	64	5.22	202	5.9	25	27	2.07	2.612	1.185	4.5	45	1.2	106.08	68	15	5.36	95	5.27	0.26	NA	181
2091	33217	24	1	3	5	0.63	1	3	4	4	1	NA	NA	NA	5	3	2	81.4	188.7	22.86	85.2	112	116	106	NA	60	68	56	NA	3.9	151	5	31	25	1.22	2.379	0.689	4.6	46	0.9	79.56	60	16	5.71	83	4.61	0.04	NA	198
2095	33221	40	1	1	1	0.88	2	NA	NA	NA	1	NA	NA	NA	3	7	1	83.1	164	30.9	107.3	138	136	144	NA	82	86	90	NA	3.78	146	7.9	54	28	1.09	NA	NA	4.4	44	0.7	61.88	65	6	2.14	274	15.21	0.58	NA	94
2099	33225	23	2	1	4	NA	1	1	NA	NA	1	NA	NA	NA	5	1	1	116.5	165.3	42.64	115.8	NA	NA	108	108	NA	NA	56	68	4.47	173	5.4	32	21	1.22	2.353	1.998	3.5	35	0.7	61.88	48	7	2.5	88	4.88	0.41	NA	305
2101	33227	21	2	1	4	0.4	2	NA	NA	NA	2	2	NA	NA	NA	NA	NA	84.5	158.4	33.68	111.9	102	NA	NA	NA	68	NA	NA	NA	4.47	173	5.3	30	21	1.19	NA	NA	4.1	41	0.6	53.04	44	7	2.5	82	4.55	1.72	NA	288
2104	33230	41	1	4	3	3.9	1	1	NA	NA	1	NA	NA	NA	1	4	1	118.1	184.7	34.62	122.3	112	NA	122	114	70	NA	60	62	5.3	205	5.5	34	29	0.91	2.922	3.206	4.7	47	1.1	97.24	72	11	3.93	96	5.33	0.56	NA	347
2109	33235	66	1	3	5	3.74	1	1	NA	NA	1	NA	NA	NA	NA	0	NA	86.5	182.2	26.06	103	134	132	130	NA	74	68	66	NA	4.09	158	6.2	14	29	1.03	2.224	1.784	4.8	48	1.1	97.24	64	11	3.93	106	5.88	0.19	NA	325
2114	33240	46	1	3	5	5	2	NA	NA	NA	1	NA	NA	NA	1	1	1	93.7	188.2	26.45	98.5	112	104	120	NA	76	78	78	NA	5.53	214	4.5	17	25	1.11	NA	NA	4.4	44	1	88.4	47	13	4.64	84	4.66	0.03	NA	238
2120	33246	73	2	3	4	3.41	2	NA	NA	NA	1	NA	NA	NA	1	2	2	87.2	157.4	35.2	120.8	148	144	138	NA	70	70	72	NA	7.19	278	5.7	23	16	1.78	NA	NA	4.4	44	1	88.4	68	13	4.64	86	4.77	0.52	NA	182
2121	33247	55	2	3	5	4.52	2	NA	NA	NA	1	NA	NA	NA	1	3	1	71.4	161.6	27.34	98.3	122	120	120	NA	76	78	80	NA	4.42	171	5.2	24	26	1.66	2.172	1.287	4.5	45	0.8	70.72	65	12	4.28	91	5.05	0.02	NA	238
2123	33249	30	1	1	3	NA	1	1	NA	NA	2	1	NA	NA	10	2	3	60.8	153.6	25.77	85.6	118	NA	130	124	82	NA	84	86	6.13	237	5.2	41	30	1.06	NA	NA	4.9	49	1	88.4	67	15	5.36	104	5.77	0.05	NA	265
2130	33256	38	1	3	5	5	2	NA	NA	NA	1	NA	NA	NA	1	5	1	81.6	179.5	25.33	92.2	106	110	106	NA	58	58	50	NA	6.75	261	5	40	31	1.29	4.862	1.298	4.6	46	1	88.4	42	14	5	88	4.88	0.06	NA	193
2135	33261	51	1	3	3	5	1	3	28	4	1	NA	NA	NA	1	5	1	78.9	169.2	27.56	100.8	146	140	136	NA	80	78	90	NA	4.81	186	5.2	27	19	1.29	NA	NA	4.4	44	0.9	79.56	55	8	2.86	86	4.77	0.28	NA	216
2137	33263	61	1	1	1	0.63	1	1	NA	NA	1	NA	NA	NA	NA	0	NA	52.5	164.2	19.47	75.4	136	134	NA	136	94	78	NA	88	6.1	236	5.5	16	23	1.34	NA	NA	4.3	43	0.8	70.72	80	8	2.86	93	5.16	0.06	NA	299
2139	33265	85	1	3	4	4.39	1	3	60	4	1	NA	NA	NA	1	3	1	73.1	165.1	26.82	100.1	146	138	NA	128	76	66	NA	66	5.53	214	5	29	33	2.4	2.689	0.96	4.3	43	0.9	79.56	159	13	4.64	89	4.94	0.04	NA	215
2144	33270	36	1	3	2	1.77	1	1	NA	NA	1	NA	NA	NA	10	2	1	66.1	175.4	21.49	82	92	104	104	NA	70	72	74	NA	5.04	195	4.9	14	21	1.97	2.508	1.219	4.2	42	0.9	79.56	75	11	3.93	85	4.72	0.18	NA	276
2145	33271	68	1	4	1	0.91	1	3	7	4	2	1	NA	NA	NA	0	NA	71.3	176	23.02	90.4	112	118	112	NA	72	74	68	NA	5.51	213	5.8	13	22	1.6	NA	NA	4.3	43	1.1	97.24	51	11	3.93	92	5.11	0.04	NA	230
2146	33272	32	1	3	4	4.66	2	NA	NA	NA	1	NA	NA	NA	1	72	3	93	177	29.68	93.7	106	112	120	NA	70	68	72	NA	4.68	181	4.8	25	24	1.01	3.103	1.253	4.5	45	1.2	106.08	54	21	7.5	72	4	0.04	NA	168
2157	33283	43	1	3	3	4.08	2	NA	NA	NA	2	1	NA	NA	NA	0	NA	73.7	174.5	24.2	86.7	104	94	96	NA	60	58	54	NA	4.76	184	5.3	24	24	1.58	NA	NA	4.6	46	1	88.4	72	12	4.28	70	3.89	0.05	NA	263
2159	33285	81	1	3	1	3.86	2	NA	NA	NA	2	2	NA	NA	NA	NA	NA	70.8	171.2	24.16	93.7	112	106	106	NA	44	44	38	NA	4.34	168	6	19	25	1.14	NA	NA	4	40	1.2	106.08	71	21	7.5	131	7.27	0.94	NA	702
2161	33287	44	2	4	4	0.3	1	3	9	3	1	NA	NA	NA	2	3	3	72.4	162.7	27.35	96	96	96	102	NA	72	72	70	NA	5.3	205	5.3	12	19	1.29	3.646	0.802	3.9	39	1.2	106.08	67	11	3.93	83	4.61	0.38	NA	286
2165	33291	79	1	3	5	1.14	1	3	36	4	1	NA	NA	NA	2	7	1	71.1	175.2	23.16	87.4	106	110	106	NA	64	58	62	NA	4.4	170	5.6	13	23	1.66	NA	NA	4.1	41	1.2	106.08	67	17	6.07	108	6	0.92	NA	292
2174	33300	48	2	1	2	1.6	1	3	12	4	2	1	NA	NA	NA	0	NA	60.1	156.7	24.48	83.7	NA	NA	120	NA	NA	NA	72	NA	3.28	127	5.5	11	18	1.63	1.267	0.824	4.1	41	0.7	61.88	72	9	3.21	99	5.5	0.14	NA	234
2191	33317	28	2	3	5	5	2	NA	NA	NA	2	1	NA	NA	NA	0	NA	77.2	168.5	27.19	101.5	NA	108	NA	110	NA	76	NA	74	5.09	197	5	20	22	1.19	2.689	2.676	4.1	41	0.9	79.56	71	11	3.93	86	4.77	0.67	NA	378
2195	33321	63	1	3	4	3.41	2	NA	NA	NA	1	NA	NA	NA	2	7	1	87.6	182.7	26.24	98	154	140	146	NA	80	82	78	NA	5.87	227	4.4	23	21	1.29	3.569	2.179	4.6	46	1.4	123.76	65	16	5.71	103	5.72	0.07	NA	194
2201	33327	20	1	3	4	5	1	1	NA	NA	1	NA	NA	NA	3	6	2	73.2	190.9	20.09	77.4	NA	NA	106	NA	NA	NA	74	NA	3.28	127	4.9	20	19	1.06	NA	NA	4.6	46	0.8	70.72	65	15	5.36	93	5.16	0.7	NA	378
2202	33328	52	1	4	3	1.42	1	1	NA	NA	2	1	NA	NA	NA	0	NA	76.3	183.6	22.63	89.1	NA	138	140	NA	NA	90	88	NA	5.28	204	6.6	17	28	1.16	3.905	0.474	4.4	44	1	88.4	55	9	3.21	88	4.88	0.91	NA	260
2218	33344	27	1	4	3	5	2	NA	NA	NA	2	2	NA	NA	NA	NA	NA	106.3	176.6	34.08	106.4	132	NA	NA	134	74	NA	NA	74	5.53	214	5.5	24	22	1.11	3.931	1.095	4	40	1.1	97.24	64	11	3.93	88	4.88	0.06	NA	350
2219	33345	46	2	3	5	1.02	1	3	2	4	1	NA	NA	NA	2	3	3	116.9	156.4	47.79	115.8	160	148	152	NA	78	84	78	NA	6.23	241	5.5	22	18	1.29	NA	NA	4.1	41	0.7	61.88	108	12	4.28	89	4.94	1.48	NA	357
2220	33346	72	2	1	3	2.21	1	3	4	4	2	1	NA	NA	NA	0	NA	81.3	157.6	32.73	113.3	120	102	NA	NA	52	50	NA	NA	4.37	169	10.8	18	28	1.45	NA	NA	3.8	38	1.6	141.44	71	25	8.93	235	13.04	0.37	NA	244
2221	33347	45	1	1	2	1.39	2	NA	NA	NA	1	NA	NA	NA	4	2	3	72.5	173.6	24.06	92.7	124	118	118	NA	64	60	62	NA	4.19	162	5	22	20	0.85	2.379	2.1	4	40	0.9	79.56	55	14	5	83	4.61	0.03	NA	261
2222	33348	23	1	1	1	0.49	1	3	1	4	2	1	NA	NA	6	1	2	65.6	163.5	24.54	79.3	120	118	114	NA	66	62	60	NA	4.4	170	5	18	27	1.24	NA	NA	4.5	45	0.9	79.56	96	11	3.93	103	5.72	0.01	NA	339
2230	33356	70	1	1	3	2.8	2	NA	NA	NA	1	NA	NA	NA	2	3	1	72.8	159.1	28.76	100.2	156	154	146	NA	54	52	52	NA	5.09	197	4.4	26	57	2.56	NA	NA	3.1	31	1	88.4	199	7	2.5	104	5.77	0.49	NA	96
2231	33357	45	2	1	4	2.24	2	NA	NA	NA	1	NA	NA	NA	1	1	2	53.1	159	21	76.7	NA	132	NA	NA	NA	82	NA	NA	3.93	152	4.9	12	16	1.81	1.784	0.711	4.4	44	0.8	70.72	34	9	3.21	96	5.33	0.04	NA	233
2234	33360	28	1	4	3	2.61	1	1	NA	NA	1	NA	NA	NA	7	1	1	93	182.4	27.95	94.6	120	112	NA	110	80	76	NA	80	7.89	305	4.9	30	31	1.14	4.707	4.46	4.2	42	1.1	97.24	76	14	5	87	4.83	0.17	NA	283
2237	33363	57	2	3	5	5	2	NA	NA	NA	1	NA	NA	NA	1	1	1	61.4	155.4	25.43	79	138	142	NA	132	70	70	NA	72	5.07	196	5.2	18	29	1.37	NA	NA	4.4	44	0.7	61.88	71	17	6.07	100	5.55	0.09	NA	302
2238	33364	48	1	1	1	4.65	1	2	NA	NA	1	NA	NA	NA	3	1	1	92.2	175.1	30.07	108.7	136	134	132	NA	76	74	78	NA	4.4	170	5.9	39	29	1.06	NA	NA	4.6	46	0.9	79.56	101	11	3.93	94	5.22	0.36	NA	201
2239	33365	59	1	1	1	0.86	1	2	NA	NA	1	NA	NA	NA	2	2	3	74.1	168	26.25	97.6	102	108	110	NA	70	60	70	NA	4.45	172	5.8	29	21	0.91	NA	NA	4.1	41	0.9	79.56	67	14	5	83	4.61	0.06	NA	280
2245	33371	21	2	2	2	1.07	2	NA	NA	NA	2	1	NA	NA	NA	0	NA	58.7	157.3	23.72	77.8	110	110	112	NA	76	80	78	NA	6.98	270	5.3	41	32	1.5	NA	NA	4.4	44	0.6	53.04	75	10	3.57	94	5.22	0.14	NA	419
2248	33374	42	1	1	4	0.82	2	NA	NA	NA	1	NA	NA	NA	NA	0	NA	76.2	165.3	27.89	95	106	110	102	NA	78	74	72	NA	6.41	248	6.5	32	25	0.85	NA	NA	4.5	45	1	88.4	58	18	6.43	106	5.88	0.67	NA	302
2249	33375	31	2	3	5	3.42	2	NA	NA	NA	2	2	NA	NA	NA	NA	NA	58.9	175	19.23	74	118	126	116	NA	72	80	68	NA	3.72	144	4.8	12	20	1.34	2.095	0.632	4.4	44	0.8	70.72	47	12	4.28	86	4.77	0.06	NA	207
2250	33376	23	2	3	4	3.41	1	1	NA	NA	1	NA	NA	NA	6	3	1	81.4	167	29.19	94.5	122	124	118	NA	76	82	80	NA	5.17	200	5.2	19	22	1.09	NA	NA	4.5	45	0.8	70.72	51	11	3.93	66	3.66	0.43	NA	322
2251	33377	51	2	4	5	5	2	NA	NA	NA	1	NA	NA	NA	1	3	1	60.2	167.4	21.48	90.2	154	148	150	NA	84	80	86	NA	5.92	229	5.5	16	23	2.12	NA	NA	4	40	0.9	79.56	53	6	2.14	87	4.83	0.29	NA	296
2257	33383	67	1	2	2	1.48	1	1	NA	NA	1	NA	NA	NA	4	1	1	47.9	155.2	19.89	77.9	172	NA	NA	NA	0	NA	NA	NA	7.16	277	5.6	16	26	1.84	4.913	0.926	3.9	39	1.1	97.24	84	17	6.07	96	5.33	0.33	NA	313
2259	33385	64	2	3	5	2.22	1	3	24	4	2	1	NA	NA	1	2	3	77.5	164.2	28.74	113.1	98	NA	112	NA	74	NA	64	NA	7.14	276	5.3	18	24	1.78	4.862	1.073	4.4	44	0.9	79.56	58	10	3.57	91	5.05	0.23	NA	304
2261	33387	50	1	3	3	2.94	1	3	5	4	1	NA	NA	NA	2	1	1	106.4	177.2	33.89	114.9	110	110	108	NA	74	78	88	NA	6.98	270	5.4	34	23	1.19	4.526	2.743	4.2	42	1.1	97.24	36	15	5.36	91	5.05	0.09	NA	242
2264	33390	46	1	4	3	3.46	1	3	3	4	2	2	NA	NA	NA	NA	NA	84.6	178.7	26.49	94.7	NA	NA	154	NA	NA	NA	106	NA	4.73	183	5.9	22	27	1.16	2.845	1.581	4.1	41	1.3	114.92	59	15	5.36	98	5.44	0.28	NA	230
2271	33397	25	1	3	4	0.92	1	3	1	3	1	NA	NA	NA	6	2	1	75.6	184	22.33	82.4	114	120	118	NA	54	60	58	NA	3.28	127	4.8	16	20	1.68	1.371	0.531	4.2	42	0.9	79.56	55	12	4.28	86	4.77	0.03	NA	256
2280	33406	53	2	3	4	5	1	3	20	4	1	NA	NA	NA	2	2	1	81.4	169.9	28.2	101.2	100	102	98	NA	78	80	78	NA	6.65	257	5.3	16	26	2.12	NA	NA	4.4	44	0.9	79.56	59	13	4.64	109	6.05	0.1	NA	268
2283	33409	21	1	1	2	0.93	2	NA	NA	NA	1	NA	NA	NA	1	6	3	71.7	168.3	25.31	85.9	NA	112	114	110	NA	66	54	62	5.2	201	5.4	16	18	1.24	3.336	1.332	4.6	46	1	88.4	64	11	3.93	93	5.16	0.35	NA	288
2284	33410	43	2	3	4	0.96	1	3	16	4	1	NA	NA	NA	1	2	1	61.6	157.3	24.9	84.6	108	106	106	NA	64	58	64	NA	3.57	138	5.3	15	19	1.37	1.914	0.598	4.1	41	0.7	61.88	76	11	3.93	94	5.22	0.11	NA	240
2286	33412	29	1	1	2	0.41	1	2	NA	NA	1	NA	NA	NA	2	2	2	59	163.9	21.96	82.4	104	102	104	NA	66	68	66	NA	4.84	187	4.9	24	24	1.6	NA	NA	4.7	47	1.1	97.24	76	7	2.5	85	4.72	0.07	NA	220
2287	33413	34	2	3	3	3	1	1	NA	NA	1	NA	NA	NA	4	2	2	90.2	174.3	29.69	105	96	102	98	NA	66	68	72	NA	6.41	248	5.1	20	27	1.47	4.448	1.073	4.1	41	0.8	70.72	47	14	5	86	4.77	0.65	NA	283
2288	33414	21	1	1	1	0.85	1	1	NA	NA	1	NA	NA	NA	12	2	1	58.7	169.5	20.43	81.3	110	114	114	NA	56	50	50	NA	4.34	168	5.3	23	37	1.68	2.172	1.073	4.7	47	0.9	79.56	70	10	3.57	85	4.72	0.1	NA	245
2299	33425	44	1	4	3	5	2	NA	NA	NA	1	NA	NA	NA	2	2	2	84	173.8	27.81	95.3	116	108	114	NA	74	80	82	NA	5.07	196	6.2	80	41	1.03	3.181	1.874	4.5	45	1	88.4	53	19	6.78	99	5.5	0.21	NA	277
2300	33426	43	1	3	4	1.64	1	1	NA	NA	2	1	NA	NA	NA	0	NA	90.9	176.3	29.25	108.4	138	138	132	NA	92	92	94	NA	7.32	283	5.7	25	20	0.83	NA	NA	4.3	43	1	88.4	145	5	1.79	98	5.44	0.61	NA	335
2302	33428	62	1	3	1	2.49	1	3	22	4	1	NA	NA	NA	1	2	2	73	163.1	27.44	96.9	150	150	146	NA	70	68	70	NA	5.74	222	5.1	12	20	0.98	NA	NA	4.1	41	1.2	106.08	68	16	5.71	91	5.05	0.15	NA	186
2304	33430	42	2	4	5	4.22	2	NA	NA	NA	1	NA	NA	NA	1	4	3	73.4	161.2	28.25	85.6	124	122	120	NA	68	66	66	NA	3.98	154	5	12	16	1.16	2.353	1.005	3.9	39	0.9	79.56	61	5	1.79	89	4.94	0.17	NA	255
2315	33441	26	2	3	5	5	1	2	NA	NA	1	NA	NA	NA	2	3	1	70.1	168.5	24.69	79.5	98	106	116	NA	84	86	82	NA	4.27	165	4.8	18	19	1.81	1.991	1.005	3.7	37	0.8	70.72	50	8	2.86	87	4.83	0.11	NA	334
2317	33443	35	1	3	3	1.36	1	3	5	2	1	NA	NA	NA	6	3	1	71.7	164.2	26.59	90	114	NA	NA	NA	84	NA	NA	NA	6	232	5.2	19	16	1.99	3.672	0.711	3.3	33	0.8	70.72	53	7	2.5	72	4	0.03	NA	246
2319	33445	27	2	2	4	4.25	1	2	NA	NA	1	NA	NA	NA	3	1	3	59.6	164.7	21.97	78.2	92	104	100	NA	58	76	66	NA	4.68	181	4.6	15	18	1.68	2.612	0.869	4.4	44	0.7	61.88	36	10	3.57	88	4.88	0.04	NA	289
2324	33450	64	1	3	3	5	1	3	45	4	1	NA	NA	NA	4	6	1	108	182.2	32.53	117.5	128	132	126	NA	90	88	84	NA	5.15	199	5.2	22	22	1.29	3.388	1.027	4.3	43	0.9	79.56	89	10	3.57	105	5.83	0.06	NA	290
2326	33452	59	1	3	4	5	1	3	8	4	1	NA	NA	NA	2	4	3	97.2	181.3	29.57	108.4	122	134	132	NA	62	64	66	NA	5.87	227	5.5	20	25	1.89	3.388	1.31	4.3	43	0.9	79.56	54	13	4.64	99	5.5	0.09	NA	171
2328	33454	84	1	4	2	1.12	1	3	52	4	1	NA	NA	NA	NA	0	NA	79.8	178	25.19	101.7	136	126	130	NA	54	52	56	NA	4.22	163	6.9	28	29	1.29	2.457	1.016	4.3	43	1.1	97.24	60	10	3.57	83	4.61	0.2	NA	247
2331	33457	62	1	1	1	NA	1	3	10	4	1	NA	NA	NA	6	3	3	66	158	26.44	100.6	100	118	112	NA	66	64	68	NA	4.55	176	5.2	21	21	1.24	NA	NA	4.2	42	0.8	70.72	71	15	5.36	86	4.77	0.06	NA	202
2338	33464	46	1	1	2	1.2	2	NA	NA	NA	2	1	NA	NA	NA	0	NA	78.4	165.1	28.76	99.3	114	116	NA	NA	84	78	NA	NA	4.5	174	5.2	55	32	0.98	2.87	1.411	4.2	42	0.7	61.88	72	10	3.57	86	4.77	2.5	NA	299
2341	33467	60	1	3	3	3.31	2	NA	NA	NA	1	NA	NA	NA	3	20	3	121.4	166.9	43.58	126.4	134	122	122	NA	74	70	72	NA	4.73	183	5.5	26	22	1.58	2.741	0.892	4.1	41	0.8	70.72	78	17	6.07	105	5.83	0.65	NA	454
2343	33469	46	2	3	4	5	2	NA	NA	NA	1	NA	NA	NA	3	1	3	70.1	163.9	26.1	95.7	138	NA	126	130	92	NA	86	84	5.74	222	5.2	23	26	1.47	NA	NA	4.4	44	1.3	114.92	54	12	4.28	90	5	0.06	NA	351
2350	33476	49	1	3	5	5	2	NA	NA	NA	1	NA	NA	NA	1	1	2	121.9	175.3	39.67	135.6	116	112	110	NA	74	72	68	NA	4.01	155	5.7	19	20	1.27	NA	NA	3.8	38	1.1	97.24	58	11	3.93	100	5.55	0.28	NA	222
2351	33477	29	1	4	4	2.51	1	1	NA	NA	2	2	NA	NA	NA	NA	NA	108.8	177.2	34.65	109.6	126	132	126	NA	74	76	74	NA	4.63	179	5.5	15	14	1.42	2.974	0.508	4	40	0.9	79.56	54	16	5.71	89	4.94	0.38	NA	239
2352	33478	70	2	3	5	5	2	NA	NA	NA	2	2	NA	NA	NA	NA	NA	60.5	158.9	23.96	89.3	162	162	154	NA	70	70	62	NA	6.62	256	5.6	31	33	1.58	4.37	1.456	4.6	46	0.9	79.56	48	13	4.64	99	5.5	0.07	NA	412
2357	33483	60	2	4	2	2.26	2	NA	NA	NA	2	1	NA	NA	NA	0	NA	78.1	160.1	30.47	111.7	132	136	138	NA	80	80	86	NA	6.7	259	12.5	13	13	1.24	4.629	1.784	4.1	41	0.6	53.04	74	13	4.64	354	19.65	1.1	NA	267
2359	33485	44	2	1	1	2.07	2	NA	NA	NA	2	2	NA	NA	NA	NA	NA	66.2	160	25.86	89.7	112	104	104	NA	60	68	70	NA	5.38	208	4.8	19	18	2.09	2.87	0.903	3.9	39	0.8	70.72	69	10	3.57	80	4.44	0.17	NA	283
2361	33487	39	1	3	3	0.51	1	1	NA	NA	1	NA	NA	NA	2	3	1	67.5	172.2	22.76	85.8	112	112	114	NA	70	72	76	NA	6.54	253	5.4	23	24	1.19	NA	NA	4.3	43	0.9	79.56	86	13	4.64	92	5.11	0.14	NA	254
2363	33489	32	2	3	5	5	1	1	NA	NA	2	2	NA	NA	NA	NA	NA	61.7	171.3	21.03	77.4	108	104	102	NA	70	62	66	NA	5.15	199	5.3	24	24	1.47	2.302	3.014	3.8	38	0.7	61.88	60	10	3.57	86	4.77	0.6	NA	268
2366	33492	45	1	4	3	3.37	2	NA	NA	NA	1	NA	NA	NA	2	7	1	141	178.7	44.15	136	166	162	164	NA	90	74	72	NA	3.31	128	6.4	22	33	1.03	1.655	1.366	3.4	34	1.1	97.24	89	9	3.21	101	5.61	1.14	NA	316
2383	33509	32	1	1	5	2.72	1	2	NA	NA	1	NA	NA	NA	3	2	2	96.6	180	29.81	99.4	128	132	134	NA	72	64	68	NA	5.87	227	5.2	36	30	1.45	NA	NA	4.1	41	0.9	79.56	68	17	6.07	88	4.88	0.39	NA	216
2392	33518	20	1	3	3	1.71	1	1	NA	NA	1	NA	NA	NA	8	3	3	95.9	171.4	32.64	100.7	120	114	104	NA	50	48	48	NA	6.08	235	5.5	24	29	0.75	NA	NA	4.4	44	0.9	79.56	43	16	5.71	91	5.05	0.47	NA	263
2394	33520	74	1	3	5	2.46	2	NA	NA	NA	1	NA	NA	NA	1	2	2	78.1	175.3	25.41	91.9	110	110	104	NA	54	56	50	NA	6	232	5	21	24	1.29	3.672	2.258	3.7	37	1.2	106.08	81	17	6.07	81	4.5	0.94	NA	256
2401	33527	63	1	3	3	1.92	2	NA	NA	NA	1	NA	NA	NA	NA	0	NA	104.1	186.4	29.96	116	106	102	106	NA	68	76	74	NA	4.63	179	5.5	51	32	0.98	NA	NA	4.6	46	0.7	61.88	52	10	3.57	97	5.38	0.35	NA	231
2404	33530	56	2	3	3	4.29	2	NA	NA	NA	1	NA	NA	NA	2	1	2	66	165.4	24.13	78.7	116	112	116	NA	88	62	86	NA	5.33	206	5.2	42	35	1.73	3.181	0.881	4.1	41	0.9	79.56	71	18	6.43	84	4.66	0.15	NA	240
2406	33532	38	2	4	4	2.56	2	NA	NA	NA	1	NA	NA	NA	1	4	3	77.2	163.1	29.02	86.6	106	102	104	NA	58	58	62	NA	4.58	177	5.4	12	17	1.32	NA	NA	4	40	0.9	79.56	42	7	2.5	85	4.72	0.04	NA	370
2410	33536	22	1	3	4	5	2	NA	NA	NA	1	NA	NA	NA	10	2	1	79	190.2	21.84	82.9	NA	108	100	108	NA	82	80	82	4.32	167	5.1	13	23	1.14	NA	NA	4.5	45	0.9	79.56	76	17	6.07	71	3.94	0.13	NA	208
2417	33543	76	1	3	3	3.41	2	NA	NA	NA	1	NA	NA	NA	2	3	2	59.7	169.3	20.83	80.8	158	168	170	NA	78	72	70	NA	4.6	178	5.4	15	19	1.84	2.508	0.587	4.2	42	0.7	61.88	95	13	4.64	124	6.88	0.05	NA	356
2418	33544	38	2	3	5	5	2	NA	NA	NA	1	NA	NA	NA	1	5	1	60.5	171.4	20.59	71.5	126	124	114	NA	78	78	78	NA	4.03	156	5	18	23	1.78	NA	NA	4.4	44	0.8	70.72	37	5	1.79	96	5.33	0.13	NA	287
2420	33546	29	2	1	2	4.5	1	3	5	3	1	NA	NA	NA	3	1	2	62	162	23.62	80.2	114	106	104	NA	58	52	50	NA	4.29	166	5	15	18	0.83	2.483	2.134	4.2	42	0.8	70.72	62	10	3.57	85	4.72	0.21	NA	243
2425	33551	76	1	3	5	NA	1	3	40	4	1	NA	NA	NA	1	2	2	78	171.1	26.64	103.5	124	NA	130	124	0	NA	56	40	2.61	101	6.1	41	48	0.7	0.569	2.958	4.4	44	0.9	79.56	66	39	13.92	123	6.83	0.14	NA	149
2426	33552	67	2	5	1	0.39	2	NA	NA	NA	1	NA	NA	NA	NA	0	NA	55.6	159.7	21.8	74.5	118	114	NA	120	82	76	NA	76	7.03	272	5.8	16	22	2.09	NA	NA	4.4	44	0.8	70.72	52	13	4.64	100	5.55	0.02	NA	287
2428	33554	39	1	4	3	2.65	1	3	10	4	1	NA	NA	NA	2	3	2	71	178.2	22.36	81.2	140	132	NA	NA	86	82	NA	NA	4.27	165	5.2	19	17	1.4	NA	NA	4.2	42	1.1	97.24	53	7	2.5	90	5	0.05	NA	339
2435	33561	83	2	3	3	1.21	2	NA	NA	NA	2	2	NA	NA	NA	NA	NA	86.8	156.4	35.49	127	NA	140	NA	142	NA	70	NA	78	6.88	266	5.3	17	24	1.09	NA	NA	4.2	42	1	88.4	69	21	7.5	90	5	0.51	NA	252
2437	33563	54	2	3	3	3.01	2	NA	NA	NA	2	1	NA	NA	1	1	3	99.6	169.5	34.67	117	116	120	114	NA	70	68	74	NA	6.75	261	5.7	33	26	1.11	NA	NA	4.1	41	0.9	79.56	61	13	4.64	109	6.05	0.51	NA	328
2448	33574	24	1	3	2	1.93	1	1	NA	NA	1	NA	NA	NA	2	2	3	106.5	177.3	33.88	111	114	120	120	NA	64	62	68	NA	4.45	172	5.4	31	28	1.06	NA	NA	4.2	42	1.1	97.24	64	9	3.21	100	5.55	0.04	NA	201
2450	33576	68	2	3	3	2.68	2	NA	NA	NA	2	1	NA	NA	NA	0	NA	61.8	156.2	25.33	88.9	114	112	104	NA	66	66	68	NA	5.84	226	5.2	21	20	1.4	3.517	2.055	4.1	41	1	88.4	44	20	7.14	90	5	0.12	NA	228
2451	33577	55	2	3	4	0.63	1	3	34	4	1	NA	NA	NA	NA	0	NA	74	163.8	27.58	87.8	100	104	94	NA	70	64	72	NA	5.82	225	4.9	18	33	1.22	NA	NA	4.1	41	1.1	97.24	58	22	7.85	89	4.94	0.23	NA	296
2461	33587	45	2	3	4	3.21	1	3	5	4	1	NA	NA	NA	1	3	2	75.9	152.4	32.68	92.7	144	128	122	NA	56	58	54	NA	4.76	184	5.4	13	26	1.27	3.129	0.779	3.7	37	0.7	61.88	57	11	3.93	89	4.94	1.34	NA	456
2463	33589	20	2	5	4	0.83	1	3	2	4	1	NA	NA	NA	3	999	NA	69.8	161.7	26.7	83.5	106	102	100	NA	66	68	64	NA	5.22	202	4.7	17	25	2.04	NA	NA	4	40	0.9	79.56	89	10	3.57	93	5.16	0.13	NA	293
2465	33591	65	2	1	5	2.3	2	NA	NA	NA	2	2	NA	NA	NA	NA	NA	67.6	156.6	27.57	97.7	108	102	100	NA	64	62	64	NA	4.53	175	5.3	22	20	1.27	2.819	0.971	4.1	41	0.7	61.88	75	14	5	88	4.88	0.16	NA	223
2468	33594	75	1	4	5	3.75	2	NA	NA	NA	1	NA	NA	NA	1	4	3	89.2	176.8	28.54	109.4	132	140	134	NA	80	72	72	NA	5.28	204	5.7	32	32	1.91	NA	NA	4.4	44	1.4	123.76	98	22	7.85	75	4.16	0.28	NA	341
2479	33605	68	2	3	4	1.22	2	NA	NA	NA	2	2	NA	NA	NA	NA	NA	109.3	157.3	44.17	124.3	NA	138	136	132	NA	76	78	80	3.67	142	6.2	18	16	1.24	2.069	0.802	3.5	35	0.8	70.72	56	12	4.28	113	6.27	0.45	NA	252
2480	33606	31	2	4	3	1.62	2	NA	NA	NA	2	2	NA	NA	NA	NA	NA	101.8	177.5	32.31	110.2	NA	116	118	118	NA	72	68	68	3.85	149	5.4	16	25	1.03	1.965	1.874	4.2	42	1.1	97.24	61	9	3.21	96	5.33	1.45	NA	142
2482	33608	39	1	3	5	5	2	NA	NA	NA	1	NA	NA	NA	2	1	1	59.6	167.5	21.24	80	84	86	84	NA	52	54	54	NA	5.12	198	5.2	23	25	2.04	NA	NA	4.4	44	0.9	79.56	43	10	3.57	92	5.11	0.05	NA	215
2486	33612	35	1	3	5	5	2	NA	NA	NA	1	NA	NA	NA	6	1	1	108.6	181.3	33.04	115	120	122	126	NA	88	86	82	NA	5.3	205	5.2	31	24	1.11	NA	NA	4	40	0.8	70.72	44	11	3.93	83	4.61	1.61	NA	323
2488	33614	65	2	3	3	3.79	2	NA	NA	NA	1	NA	NA	NA	1	1	3	117.7	160.3	45.8	130.4	130	118	124	NA	84	84	84	NA	5.17	200	5.5	22	27	1.19	NA	NA	4.1	41	0.8	70.72	83	10	3.57	80	4.44	0.67	NA	393
2490	33616	48	1	4	3	5	1	1	NA	NA	1	NA	NA	NA	1	7	3	94.6	174.7	31	103.7	110	110	116	NA	74	62	66	NA	5.17	200	5.7	22	24	1.22	3	2.077	3.9	39	1.5	132.6	67	16	5.71	89	4.94	0.31	NA	185
2495	33621	63	1	3	5	4.68	1	3	39	4	1	NA	NA	NA	3	3	1	92	180.7	28.18	103.5	148	138	NA	136	94	94	NA	88	5.25	203	5.4	20	22	1.34	NA	NA	4.1	41	1.4	123.76	49	22	7.85	102	5.66	0.1	NA	274
2499	33625	81	2	3	3	1.56	2	NA	NA	NA	2	2	NA	NA	NA	NA	NA	69.4	166.1	25.15	97.7	138	134	126	NA	54	58	52	NA	5.4	209	5.5	18	24	1.58	2.922	1.987	4.4	44	1.4	123.76	51	20	7.14	89	4.94	0.2	NA	180
2501	33627	46	1	3	5	5	2	NA	NA	NA	1	NA	NA	NA	3	3	1	93.6	187.1	26.74	98.1	118	120	118	NA	80	74	78	NA	4.81	186	4.9	42	30	1.34	2.741	1.581	4.1	41	0.8	70.72	53	13	4.64	86	4.77	0.17	NA	268
2503	33629	34	2	3	3	3.62	1	1	NA	NA	1	NA	NA	NA	3	1	1	83.4	159.1	32.95	105.5	114	110	106	NA	58	64	66	NA	5.64	218	5	19	19	1.4	NA	NA	3.9	39	1	88.4	58	12	4.28	83	4.61	2.25	NA	317
2504	33630	36	2	4	2	0.34	1	1	NA	NA	1	NA	NA	NA	2	3	2	73.8	173.8	24.43	80.5	158	NA	154	154	66	NA	68	72	2.38	92	5.4	23	18	1.42	0.724	0.508	3.4	34	0.6	53.04	144	13	4.64	72	4	0.4	NA	165
2511	33637	28	2	3	4	3.25	1	1	NA	NA	1	NA	NA	NA	1	7	1	77.2	172	26.1	97.8	NA	102	100	96	NA	60	64	66	4.47	173	5.1	15	20	1.16	NA	NA	4.5	45	0.8	70.72	52	6	2.14	94	5.22	0.1	NA	350
2516	33642	77	2	3	4	3.56	1	1	NA	NA	1	NA	NA	NA	2	4	1	46.3	157.4	18.69	80.2	180	160	170	NA	88	90	76	NA	5.59	216	5.2	14	29	2.25	1.862	3.24	4.2	42	0.7	61.88	77	10	3.57	81	4.5	0.07	NA	339
2517	33643	41	2	3	4	1.33	2	NA	NA	NA	1	NA	NA	NA	NA	0	NA	94.4	172.1	31.87	117	120	NA	124	NA	70	NA	72	NA	4.4	170	5.2	22	20	0.93	NA	NA	4.3	43	0.7	61.88	67	9	3.21	95	5.27	0.73	NA	219
2519	33645	25	2	1	4	4.22	2	NA	NA	NA	2	2	NA	NA	NA	NA	NA	62.6	156	25.72	92.9	112	106	106	NA	64	60	58	NA	4.76	184	4.5	20	16	1.03	NA	NA	4.6	46	0.6	53.04	72	12	4.28	88	4.88	0.12	NA	294
2521	33647	35	1	4	5	2.35	1	3	1	4	1	NA	NA	NA	3	2	2	158.1	182.3	47.57	143.6	126	126	124	NA	78	76	74	NA	3.83	148	5.8	29	24	1.19	1.991	1.423	4.1	41	1.1	97.24	45	12	4.28	84	4.66	0.57	NA	313
2526	33652	32	1	4	3	2.14	2	NA	NA	NA	1	NA	NA	NA	NA	0	NA	94.9	173.7	31.45	102.2	126	126	126	NA	70	68	68	NA	4.16	161	5.5	43	34	1.63	2.276	0.587	4.2	42	0.9	79.56	61	9	3.21	103	5.72	0.32	NA	248
2531	33657	23	2	4	3	0.16	2	NA	NA	NA	2	2	NA	NA	NA	NA	NA	78.7	155.9	32.38	111.2	118	114	110	NA	70	78	72	NA	4.99	193	5.2	12	19	1.11	NA	NA	3.8	38	0.7	61.88	64	7	2.5	80	4.44	0.35	NA	362
2532	33658	41	2	3	5	1.63	1	3	9	4	1	NA	NA	NA	3	5	1	70.9	164.9	26.07	83.2	112	108	114	NA	70	62	58	NA	4.84	187	5.2	18	23	2.33	NA	NA	3.8	38	0.7	61.88	34	9	3.21	90	5	0.02	NA	287
2533	33659	35	2	4	3	1.03	2	NA	NA	NA	2	2	NA	NA	NA	NA	NA	87.8	164.3	32.53	87.2	NA	138	140	138	NA	64	40	40	3.72	144	5.8	33	30	1.78	1.681	0.587	3.7	37	0.6	53.04	91	9	3.21	79	4.39	1.25	NA	425
2536	33662	45	2	3	5	1.82	1	1	NA	NA	1	NA	NA	NA	3	7	1	76.5	177.5	24.28	84.6	108	96	110	NA	54	62	58	NA	5.59	216	5.1	12	22	2.48	2.87	0.497	4.3	43	0.7	61.88	27	10	3.57	90	5	0.04	NA	351
2537	33663	76	1	3	5	1.29	2	NA	NA	NA	2	2	NA	NA	NA	NA	NA	135	194.4	35.72	135.7	NA	NA	110	NA	NA	NA	70	NA	4.45	172	6.8	23	24	1.16	2.508	1.671	4.2	42	1.4	123.76	69	24	8.57	109	6.05	0.53	NA	255
2542	33668	48	2	4	4	3.48	1	3	23	4	1	NA	NA	NA	NA	0	NA	77.8	171.4	26.48	86	110	122	116	NA	74	72	72	NA	5.25	203	5.9	13	13	1.63	3.31	0.666	4.1	41	0.8	70.72	60	10	3.57	91	5.05	0.21	NA	335
2543	33669	46	1	3	5	5	2	NA	NA	NA	1	NA	NA	NA	1	2	2	76.8	178.4	24.13	90.8	144	144	148	NA	76	76	74	NA	5.77	223	4.4	NA	NA	0.98	NA	NA	4.6	46	1.1	97.24	69	15	5.36	77	4.27	0.05	NA	152
2555	33681	29	1	3	5	5	2	NA	NA	NA	1	NA	NA	NA	2	3	1	97.5	179.8	30.16	106.4	130	130	122	NA	84	86	90	NA	5.66	219	4.8	79	43	0.75	NA	5.532	4.5	45	1.2	106.08	82	12	4.28	80	4.44	0.36	NA	338
2556	33682	38	2	3	5	5	2	NA	NA	NA	1	NA	NA	NA	3	3	2	61.1	163.2	22.94	78.2	106	100	100	NA	40	52	58	NA	3.96	153	4.7	22	18	1.63	NA	NA	4.4	44	0.9	79.56	41	23	8.21	122	6.77	0.02	NA	235
2558	33684	74	1	3	3	2.61	2	NA	NA	NA	1	NA	NA	NA	2	2	2	110.7	175.3	36.02	123.8	116	114	114	NA	58	58	64	NA	3.8	147	6.2	17	22	1.06	NA	NA	4	40	1	88.4	59	23	8.21	120	6.66	0.17	NA	269
2561	33687	53	2	1	1	0.74	2	NA	NA	NA	2	2	NA	NA	NA	NA	NA	98.2	168.8	34.46	120.4	184	180	176	NA	82	80	76	NA	5.04	195	5.4	17	23	1.84	NA	NA	4.4	44	0.8	70.72	94	17	6.07	106	5.88	0.79	NA	223
2564	33690	27	2	2	3	1.62	2	NA	NA	NA	2	1	NA	NA	NA	0	NA	71.4	164	26.55	84.1	100	100	102	NA	68	72	68	NA	4.27	165	5.2	12	18	1.11	NA	NA	3.8	38	0.6	53.04	58	10	3.57	91	5.05	0.04	NA	307
2573	33699	37	1	4	5	5	2	NA	NA	NA	2	2	NA	NA	NA	NA	NA	100.2	167.2	35.84	112.8	122	120	124	NA	54	60	66	NA	4.06	157	4.9	25	28	0.93	NA	NA	3.8	38	1.2	106.08	56	12	4.28	105	5.83	0.36	NA	286
2574	33700	29	1	2	5	1.55	2	NA	NA	NA	1	NA	NA	NA	2	4	3	100.4	174.6	32.93	110.5	114	106	108	NA	62	74	62	NA	5.22	202	4.9	22	22	1.22	3.103	1.976	4.5	45	1	88.4	156	14	5	82	4.55	0.19	NA	246
2583	33709	53	1	3	4	2.61	1	1	NA	NA	1	NA	NA	NA	2	1	1	75.7	173.7	25.09	92.8	120	124	118	NA	72	60	58	NA	5.28	204	5.2	24	20	1.22	3.31	1.637	4.3	43	0.9	79.56	80	12	4.28	96	5.33	0.26	NA	330
2586	33712	23	2	1	4	1.56	2	NA	NA	NA	2	1	NA	NA	2	3	3	61.7	164.7	22.75	79.2	100	NA	100	94	64	NA	68	72	4.03	156	5.1	21	22	1.55	NA	NA	3.9	39	0.9	79.56	41	18	6.43	70	3.89	0.06	NA	310
2589	33715	45	2	4	5	2.33	2	NA	NA	NA	2	2	NA	NA	NA	NA	NA	50.8	155.3	21.06	75.5	120	112	130	NA	62	72	76	NA	4.78	185	5.6	18	24	1.16	NA	NA	4.5	45	0.8	70.72	64	4	1.43	89	4.94	0.05	NA	264
2602	33728	34	1	1	3	4.39	2	NA	NA	NA	2	1	NA	NA	NA	0	NA	90.7	175.9	29.31	96.2	132	128	124	NA	76	64	76	NA	3.54	137	5.2	34	22	0.98	1.991	1.231	4.8	48	1	88.4	57	14	5	95	5.27	0.14	NA	283
2604	33730	46	2	3	3	NA	1	1	NA	NA	1	NA	NA	NA	6	3	1	68.8	165.9	25	85.5	114	116	118	NA	70	72	68	NA	5.56	215	5	16	28	2.56	1.267	3.805	4.7	47	0.7	61.88	87	8	2.86	87	4.83	0.29	NA	390
2605	33731	26	1	4	2	1.16	2	NA	NA	NA	2	2	NA	NA	NA	NA	NA	152.5	183.3	45.39	141.5	134	132	134	NA	90	84	80	NA	3.96	153	11.3	78	29	0.75	2.017	2.597	4.1	41	0.8	70.72	54	17	6.07	324	17.99	0.37	NA	306
2608	33734	25	1	1	1	0.95	1	2	NA	NA	1	NA	NA	NA	NA	0	NA	67.4	170.6	23.16	87.6	118	106	106	NA	66	66	68	NA	5.25	203	4.9	24	28	1.01	NA	NA	4.2	42	0.8	70.72	69	11	3.93	84	4.66	0.21	NA	175
2609	33735	36	2	3	5	5	2	NA	NA	NA	1	NA	NA	NA	2	2	1	69.1	164.8	25.44	89	110	NA	NA	NA	70	NA	NA	NA	7.11	275	5	22	25	1.91	NA	NA	4.6	46	1	88.4	57	13	4.64	102	5.66	0.07	NA	368
2610	33736	54	2	3	4	1.05	2	NA	NA	NA	1	NA	NA	NA	1	1	2	65.6	158.7	26.05	82.2	108	106	110	NA	58	54	56	NA	4.97	192	5.3	21	27	1.78	NA	NA	4.7	47	0.9	79.56	47	14	5	93	5.16	0.23	NA	223
2614	33740	29	2	1	2	0.98	1	3	10	4	2	2	NA	NA	NA	NA	NA	91.2	167.3	32.58	102.6	122	118	114	NA	64	64	60	NA	6.85	265	5.2	30	21	1.86	NA	NA	3.5	35	0.6	53.04	53	4	1.43	82	4.55	1.19	NA	340
2617	33743	26	1	4	3	1.24	2	NA	NA	NA	1	NA	NA	NA	2	2	1	103.8	196.2	26.96	93	152	148	146	NA	100	96	92	NA	4.78	185	5.3	20	21	1.6	2.87	0.7	4.1	41	1.2	106.08	63	19	6.78	85	4.72	0.04	NA	232
2618	33744	48	2	3	3	0.94	1	1	NA	NA	2	1	NA	NA	NA	0	NA	86.7	174.3	28.54	110.2	106	NA	102	110	72	NA	78	78	6.93	268	5.5	23	18	1.55	NA	NA	4.1	41	0.8	70.72	100	9	3.21	90	5	0.35	NA	257
2624	33750	29	1	3	3	2.75	2	NA	NA	NA	1	NA	NA	NA	3	7	1	72.6	175.4	23.6	84.2	122	118	116	NA	76	68	76	NA	5.25	203	4.9	50	43	1.68	3.284	0.61	4.8	48	0.9	79.56	52	11	3.93	93	5.16	0.02	NA	305
2628	33754	48	1	1	4	5	2	NA	NA	NA	1	NA	NA	NA	4	2	1	71.2	172.9	23.82	91	106	NA	124	126	68	NA	78	82	6.36	246	5.2	47	27	0.83	NA	NA	4.5	45	1	88.4	61	11	3.93	112	6.22	0.07	NA	264
2629	33755	23	2	3	2	4.05	1	1	NA	NA	1	NA	NA	NA	NA	0	NA	100.7	166.2	36.46	106.3	94	94	NA	100	58	54	NA	64	4.22	163	5.2	30	26	0.75	NA	NA	4.1	41	0.8	70.72	70	10	3.57	102	5.66	0.16	NA	260
2630	33756	43	2	3	4	5	2	NA	NA	NA	2	2	NA	NA	NA	NA	NA	80.2	158.6	31.88	97.1	122	NA	120	120	74	NA	84	88	5.09	197	5	20	25	1.37	3.284	0.948	3.9	39	0.9	79.56	57	8	2.86	89	4.94	0.45	NA	355
2635	33761	54	1	3	5	5	2	NA	NA	NA	1	NA	NA	NA	1	1	2	79.4	167.23	28.39	98.8	132	126	124	NA	72	74	74	NA	5.02	194	5.5	29	29	1.03	NA	NA	4.6	46	0.9	79.56	57	8	2.86	88	4.88	0.25	NA	255
2636	33762	44	1	3	5	5	2	NA	NA	NA	1	NA	NA	NA	2	5	1	88.2	177.1	28.12	98	128	128	134	NA	72	86	84	NA	6.57	254	5	24	20	1.22	NA	NA	4.3	43	1.1	97.24	68	9	3.21	94	5.22	0.24	NA	274
2639	33765	41	1	4	4	3.57	2	NA	NA	NA	1	NA	NA	NA	3	45	3	84.6	177.9	26.73	87.9	126	124	124	NA	62	62	62	NA	4.86	188	5.4	26	39	1.09	NA	NA	4.4	44	1.2	106.08	59	13	4.64	72	4	0.26	NA	327
2641	33767	47	2	1	5	4.92	2	NA	NA	NA	2	2	NA	NA	NA	NA	NA	99.6	166.9	35.76	111	112	108	110	NA	76	76	70	NA	5.69	220	5.4	109	94	0.96	NA	NA	3.9	39	0.7	61.88	96	9	3.21	102	5.66	1.1	NA	294
2642	33768	65	2	3	3	3.99	1	3	20	4	1	NA	NA	NA	1	3	1	90.4	157.1	36.63	110.5	106	104	102	NA	68	68	66	NA	4.78	185	5.9	23	21	1.42	2.146	2.631	4.1	41	0.7	61.88	88	13	4.64	94	5.22	0.16	NA	300
2644	33770	47	1	3	3	4.76	2	NA	NA	NA	1	NA	NA	NA	2	2	1	104.7	178.2	32.97	113.1	116	106	112	NA	76	74	76	NA	6.23	241	5.3	25	20	1.29	4.008	2.01	4	40	0.9	79.56	68	9	3.21	91	5.05	0.25	NA	316
2645	33771	66	1	1	1	0.75	1	2	NA	NA	1	NA	NA	NA	3	7	1	77.5	167.8	27.52	104.9	140	142	132	NA	82	80	86	NA	4.81	186	8.4	18	16	1.01	NA	NA	3.9	39	1	88.4	68	7	2.5	124	6.88	0.48	NA	222
2649	33775	50	1	4	5	5	2	NA	NA	NA	2	1	NA	NA	NA	0	NA	88.8	185.3	25.86	95.9	116	114	114	NA	52	54	54	NA	3.52	136	7.3	24	26	1.22	NA	NA	3.9	39	1.1	97.24	92	27	9.64	87	4.83	0.41	NA	314
2652	33778	40	1	3	2	1.91	2	NA	NA	NA	1	NA	NA	NA	2	1	1	80.2	180	24.75	93	122	120	114	NA	86	80	84	NA	4.97	192	5.2	20	22	1.22	NA	NA	4.6	46	0.9	79.56	66	16	5.71	120	6.66	0.12	NA	380
2654	33780	32	2	4	3	3	2	NA	NA	NA	1	NA	NA	NA	1	1	2	87.4	161.9	33.34	102.2	104	96	100	NA	70	68	66	NA	4.29	166	5	78	74	1.09	2.379	1.784	3.9	39	0.8	70.72	78	8	2.86	82	4.55	1.76	NA	482
2658	33784	54	2	3	5	5	2	NA	NA	NA	1	NA	NA	NA	1	1	2	92.1	162.4	34.92	111.6	132	NA	138	134	84	NA	70	70	5.87	227	5.7	28	25	2.04	NA	NA	4	40	0.8	70.72	76	13	4.64	121	6.72	1.35	NA	286
2670	33796	81	2	3	4	2.04	2	NA	NA	NA	2	2	NA	NA	NA	NA	NA	68.2	156.1	27.99	102.8	178	170	188	NA	66	42	64	NA	6.44	249	5.7	23	27	2.28	3.569	1.321	4.1	41	0.9	79.56	67	13	4.64	91	5.05	0.33	NA	279
2676	33802	49	1	3	3	3.61	1	3	5	4	1	NA	NA	NA	4	2	1	77.3	183.6	22.93	90.8	140	140	132	NA	66	64	60	NA	4.14	160	7.8	16	17	1.71	NA	NA	3.9	39	0.8	70.72	56	8	2.86	272	15.1	0.29	NA	245
2677	33803	38	2	3	3	2.07	1	1	NA	NA	1	NA	NA	NA	4	8	2	50.3	161.2	19.36	71	100	104	100	NA	64	60	60	NA	6.21	240	5.2	13	17	1.19	NA	NA	4.6	46	0.8	70.72	37	14	5	76	4.22	0.05	NA	363
2680	33806	55	2	3	5	5	2	NA	NA	NA	2	2	NA	NA	NA	NA	NA	86.5	161.7	33.08	101.5	128	120	116	NA	68	74	70	NA	5.95	230	5.2	23	26	1.47	NA	NA	4.4	44	0.7	61.88	36	11	3.93	95	5.27	0.06	NA	326
2682	33808	74	1	1	1	NA	1	3	11	4	1	NA	NA	NA	1	1	1	65.7	159.8	25.73	97.6	118	116	118	NA	56	64	60	NA	4.11	159	6.7	21	31	0.67	NA	NA	3.7	37	1.1	97.24	73	9	3.21	96	5.33	0.93	NA	201
2695	33821	25	1	1	2	3.16	2	NA	NA	NA	2	1	NA	NA	4	1	3	71.5	180.1	22.04	80	120	NA	116	122	66	NA	62	62	4.53	175	5.1	19	31	1.29	NA	NA	4.6	46	1.1	97.24	74	14	5	87	4.83	0.05	NA	195
2699	33825	61	2	1	1	0.55	2	NA	NA	NA	1	NA	NA	NA	NA	0	NA	79.3	160.2	30.9	102	140	NA	136	136	80	NA	72	68	6.05	234	5.3	25	20	1.63	3.957	0.994	3.8	38	0.6	53.04	79	11	3.93	90	5	0.24	NA	354
2712	33838	57	2	3	3	2.88	1	1	NA	NA	1	NA	NA	NA	2	1	2	54.4	161	20.99	73.2	108	114	108	NA	74	72	74	NA	6.31	244	5.8	14	24	2.48	3.336	1.061	4.5	45	0.8	70.72	54	11	3.93	83	4.61	0.05	NA	205
2714	33840	35	2	3	5	3.13	2	NA	NA	NA	1	NA	NA	NA	2	2	1	51.1	163.8	19.05	75.4	108	100	112	NA	66	66	70	NA	3.85	149	4.9	16	21	2.02	1.552	0.598	4.6	46	0.8	70.72	64	9	3.21	73	4.05	0.09	NA	289
2715	33841	21	2	4	2	1.5	2	NA	NA	NA	2	1	NA	NA	2	2	3	199.4	161.9	76.07	163.3	124	NA	128	124	78	NA	80	78	6.05	234	5.4	28	23	1.55	NA	NA	3.8	38	0.7	61.88	65	9	3.21	80	4.44	0.87	NA	500
2719	33845	31	1	1	3	NA	2	NA	NA	NA	1	NA	NA	NA	2	6	3	81.4	165.2	29.83	94.7	122	118	120	NA	72	78	72	NA	6	232	5.7	27	23	1.01	3.931	2.314	4.8	48	0.8	70.72	44	14	5	91	5.05	0.12	NA	336
2727	33853	69	1	2	5	5	1	3	28	4	1	NA	NA	NA	NA	0	NA	85.9	185.9	24.86	97.2	114	102	106	NA	74	70	70	NA	5.02	194	6	23	25	1.11	3.569	0.756	4.1	41	1.1	97.24	55	15	5.36	116	6.44	0.11	NA	192
2734	33860	42	2	1	5	5	2	NA	NA	NA	2	1	NA	NA	NA	0	NA	59.7	154.3	25.08	90.7	100	98	94	NA	56	58	54	NA	5.35	207	5.6	16	17	1.14	NA	NA	3.6	36	0.7	61.88	56	19	6.78	88	4.88	0.38	NA	284
2735	33861	81	1	3	3	2.03	1	3	30	4	2	1	NA	NA	NA	0	NA	112.7	180.1	34.75	120.3	NA	NA	138	138	NA	NA	64	60	4.71	182	6.2	29	21	1.14	3.103	1.005	4	40	1.1	97.24	88	19	6.78	117	6.49	0.16	NA	204
2745	33871	62	2	4	2	NA	2	NA	NA	NA	1	NA	NA	NA	NA	0	NA	72.1	150.7	31.75	99.3	218	220	222	NA	104	96	100	NA	5.82	225	5.9	14	21	1.5	3.853	1.016	4	40	1.9	167.96	61	24	8.57	105	5.83	0.45	NA	266
2750	33876	49	1	3	3	5	1	1	NA	NA	1	NA	NA	NA	5	10	2	74.5	170.4	25.66	95.6	142	130	124	NA	68	66	68	NA	5.09	197	5	17	16	1.27	3.103	1.558	4.2	42	0.7	61.88	56	11	3.93	94	5.22	0.09	NA	239
2753	33879	29	2	3	3	0.75	1	1	NA	NA	1	NA	NA	NA	10	2	2	84.8	167.6	30.19	100.3	114	NA	NA	NA	60	NA	NA	NA	5.61	217	4.8	11	17	1.94	NA	NA	3.7	37	0.7	61.88	51	7	2.5	90	5	0.25	NA	333
2754	33880	29	2	3	4	1.3	1	1	NA	NA	1	NA	NA	NA	1	5	3	68.9	168.9	24.15	83.6	116	114	110	NA	84	74	78	NA	4.53	175	4.9	15	19	1.19	3.026	0.677	4.2	42	0.7	61.88	46	18	6.43	92	5.11	0.09	NA	196
2759	33885	40	2	3	5	5	2	NA	NA	NA	1	NA	NA	NA	1	3	1	54.8	150.6	24.16	78.2	128	NA	114	116	80	NA	74	82	5.97	231	4.6	18	20	2.25	3.181	1.174	4.1	41	0.7	61.88	51	16	5.71	92	5.11	0.09	NA	334
2766	33892	70	2	3	3	5	1	3	10	4	1	NA	NA	NA	2	2	2	49.6	160.6	19.23	67.9	114	NA	114	104	66	NA	60	62	6	232	5.4	42	54	1.34	4.112	1.197	3.9	39	0.8	70.72	320	14	5	95	5.27	0.43	NA	315
2768	33894	63	2	3	4	1.46	1	3	5	4	1	NA	NA	NA	2	1	2	85	157.3	34.35	99.8	152	NA	152	160	92	NA	88	100	5.35	207	5.8	20	19	1.58	3.336	0.937	4.4	44	0.9	79.56	95	16	5.71	98	5.44	0.12	NA	278
2769	33895	64	2	4	4	3.9	2	NA	NA	NA	2	1	NA	NA	1	1	2	80.2	162.9	30.22	103.2	160	158	160	NA	78	70	78	NA	5.35	207	6	29	30	1.4	3.258	1.547	3.7	37	0.7	61.88	50	9	3.21	117	6.49	0.46	NA	263
2773	33899	30	2	3	4	0.64	2	NA	NA	NA	1	NA	NA	NA	2	1	2	107.9	163	40.61	128.8	98	NA	104	100	68	NA	70	70	4.27	165	4.9	44	37	1.29	NA	NA	4	40	1.1	97.24	110	7	2.5	89	4.94	0.83	NA	492
2781	33907	26	2	1	4	0.9	2	NA	NA	NA	2	2	NA	NA	NA	NA	NA	52	156.6	21.2	77.8	102	104	102	NA	58	60	70	NA	4.84	187	5.1	25	23	1.09	3.336	0.881	4.3	43	0.6	53.04	83	7	2.5	84	4.66	1.7	NA	244
2784	33910	42	1	4	5	2.17	2	NA	NA	NA	2	1	NA	NA	NA	0	NA	81.5	167.1	29.19	90.3	116	116	118	NA	64	62	56	NA	3.88	150	5.1	37	53	1.97	NA	NA	4.6	46	1.4	123.76	37	22	7.85	77	4.27	0.52	NA	160
2787	33913	54	2	4	2	4.8	1	3	4	4	2	1	NA	NA	NA	0	NA	72.4	164	26.92	92.8	130	128	128	NA	44	42	52	NA	4.27	165	6	28	25	1.4	NA	NA	4.2	42	1.3	114.92	79	16	5.71	73	4.05	0.46	NA	252
2791	33917	51	1	1	2	4.1	2	NA	NA	NA	1	NA	NA	NA	6	2	1	81.2	180.7	24.87	93.8	NA	156	144	150	NA	102	102	92	5.95	230	5.5	17	18	1.22	3.491	2.698	4.2	42	0.9	79.56	101	8	2.86	96	5.33	0.05	NA	279
2792	33918	31	2	1	4	1.33	2	NA	NA	NA	1	NA	NA	NA	1	6	3	70.7	166.1	25.63	85	102	106	118	NA	76	74	78	NA	4.84	187	5.2	18	23	1.86	2.715	0.553	4.4	44	0.7	61.88	70	11	3.93	79	4.39	0.19	NA	303
2795	33921	83	2	3	2	3.56	2	NA	NA	NA	1	NA	NA	NA	NA	0	NA	59.3	147.6	27.22	99.7	184	NA	NA	NA	52	NA	NA	NA	5.09	197	5.7	NA	NA	1.06	NA	NA	4.3	43	0.7	61.88	61	11	3.93	90	5	0.28	NA	270
2796	33922	83	2	3	3	2.39	1	3	26	4	2	1	NA	NA	1	4	3	56.9	156.9	23.11	94	150	148	142	NA	68	66	68	NA	3.83	148	6.3	15	21	1.19	1.603	2.269	3.9	39	0.8	70.72	106	17	6.07	125	6.94	0.93	NA	376
2798	33924	24	2	2	2	0.75	2	NA	NA	NA	2	2	NA	NA	NA	NA	NA	59.4	161.4	22.8	84.1	110	114	114	NA	56	64	66	NA	4.09	158	5.1	23	22	1.34	2.431	0.655	3.9	39	0.7	61.88	59	6	2.14	82	4.55	0.18	NA	291
2799	33925	71	2	3	5	3.57	2	NA	NA	NA	2	2	NA	NA	NA	NA	NA	52.5	162.3	19.93	77.7	124	124	120	NA	20	62	58	NA	5.66	219	5.6	14	18	1.86	2.845	2.089	4	40	0.7	61.88	75	5	1.79	87	4.83	2.32	NA	430
2802	33928	67	1	1	3	3.01	2	NA	NA	NA	1	NA	NA	NA	5	3	3	129.8	175.4	42.19	137	104	106	108	NA	48	48	52	NA	4.53	175	5.5	21	17	1.24	2.689	1.276	4.1	41	0.7	61.88	55	10	3.57	115	6.38	0.73	NA	198
2803	33929	54	1	3	4	5	1	3	36	1	1	NA	NA	NA	NA	0	NA	84.5	178	26.67	92	NA	NA	118	120	NA	NA	80	78	5.61	217	5.3	40	31	1.06	3.595	2.066	4.3	43	1.1	97.24	48	12	4.28	94	5.22	0.12	NA	226
2804	33930	74	1	3	3	1.89	1	3	23	4	1	NA	NA	NA	1	7	1	95.9	174.4	31.53	116.3	144	148	NA	NA	98	94	NA	NA	6.54	253	6.7	28	31	1.03	NA	NA	4.2	42	1.6	141.44	82	29	10.35	137	7.6	0.59	NA	263
2805	33931	35	2	3	5	1.24	2	NA	NA	NA	2	2	NA	NA	NA	NA	NA	57.9	167.4	20.66	72.9	100	100	102	NA	56	50	46	NA	5.33	206	5.1	11	19	1.89	NA	NA	4.9	49	0.9	79.56	43	14	5	84	4.66	0.03	NA	193
2806	33932	28	1	3	4	4.39	1	3	10	4	1	NA	NA	NA	3	1	1	64.5	183.4	19.18	77.5	120	NA	122	120	74	NA	72	72	3.39	131	4.9	14	18	1.37	NA	NA	4.1	41	1	88.4	52	8	2.86	66	3.66	0.05	NA	271
2808	33934	57	1	3	4	4.68	2	NA	NA	NA	1	NA	NA	NA	1	1	2	127.7	179.3	39.72	133.4	126	122	NA	124	80	82	NA	78	5.28	204	5.7	44	30	1.16	3.077	2.281	4.4	44	0.9	79.56	63	16	5.71	108	6	0.55	NA	230
2809	33935	25	1	3	4	1.99	2	NA	NA	NA	2	2	NA	NA	NA	NA	NA	100	183.3	29.76	107.4	126	128	NA	124	72	78	NA	78	5.48	212	4.4	20	21	0.93	NA	NA	4.9	49	1.2	106.08	78	17	6.07	84	4.66	0.03	NA	322
2812	33938	67	2	4	5	1.56	2	NA	NA	NA	2	1	NA	NA	1	5	3	77.8	165.1	28.54	94.5	114	NA	122	NA	62	NA	58	NA	4.29	166	5.9	36	32	1.24	NA	NA	4	40	1.1	97.24	73	16	5.71	102	5.66	0.44	NA	238
2815	33941	81	2	1	3	1.56	1	3	42	4	1	NA	NA	NA	2	1	2	67.6	164.3	25.04	96	134	132	122	NA	56	48	52	NA	8.04	311	6.8	16	17	1.06	NA	4.708	4.1	41	1	88.4	67	21	7.5	149	8.27	0.78	NA	352
2819	33945	65	1	3	2	5	1	1	NA	NA	1	NA	NA	NA	1	6	3	98.6	179.3	30.67	107	130	122	118	NA	80	80	76	NA	3.85	149	6.1	NA	NA	1.03	1.784	2.269	4.3	43	1	88.4	65	12	4.28	114	6.33	0.06	NA	375
2823	33949	54	1	3	4	5	2	NA	NA	NA	2	2	NA	NA	NA	NA	NA	102.3	185.4	29.76	103	122	120	118	NA	78	74	78	NA	5.53	214	5.3	22	15	1.16	NA	NA	4.4	44	1.1	97.24	55	21	7.5	113	6.27	0.11	NA	283
2826	33952	21	1	1	1	1.68	2	NA	NA	NA	1	NA	NA	NA	1	1	1	71.2	163.7	26.57	84.5	126	126	NA	NA	104	104	NA	NA	5.22	202	5.2	57	31	1.5	3.336	0.858	4.7	47	1.1	97.24	94	6	2.14	89	4.94	0.19	NA	443
2834	33960	59	2	4	2	3.85	2	NA	NA	NA	2	1	NA	NA	2	1	3	125.2	157.9	50.22	124.6	134	126	124	NA	66	66	64	NA	6.15	238	6	19	21	1.55	NA	NA	3.8	38	0.8	70.72	110	17	6.07	101	5.61	0.96	NA	353
2837	33963	21	2	3	4	3.2	2	NA	NA	NA	1	NA	NA	NA	1	1	2	59.9	177	19.12	78	108	NA	106	106	70	NA	70	72	5.15	199	4.8	19	20	1.78	NA	NA	5.1	51	0.8	70.72	47	11	3.93	85	4.72	0.01	NA	262
2839	33965	50	1	4	4	1.99	1	1	NA	NA	1	NA	NA	NA	NA	0	NA	70.5	173.3	23.47	84	120	120	124	NA	58	62	56	NA	5.87	227	5.9	16	19	1.14	4.215	1.129	4.1	41	1.2	106.08	55	12	4.28	92	5.11	0.21	NA	384
2841	33967	24	1	3	5	5	2	NA	NA	NA	1	NA	NA	NA	NA	0	NA	76.5	178.5	24.01	83.8	126	NA	120	106	56	NA	50	56	4.91	190	5.2	28	27	1.42	NA	NA	4.2	42	0.9	79.56	56	12	4.28	64	3.55	0.03	NA	209
2852	33978	48	2	3	4	4.56	2	NA	NA	NA	1	NA	NA	NA	2	1	1	66.4	165.5	24.24	86.5	124	NA	122	120	76	NA	76	82	5.74	222	5.3	46	28	1.55	NA	NA	4.1	41	0.9	79.56	74	10	3.57	70	3.89	0.15	NA	315
2855	33981	20	2	4	4	0.1	2	NA	NA	NA	2	1	NA	NA	NA	0	NA	90.4	158.9	35.8	97.7	108	104	106	NA	54	56	52	NA	4.27	165	4.8	27	26	1.14	NA	NA	3.4	34	1	88.4	69	11	3.93	80	4.44	0.45	NA	482
2856	33982	85	2	3	3	2.24	2	NA	NA	NA	1	NA	NA	NA	NA	0	NA	59	148.6	26.72	90.4	196	NA	NA	NA	86	NA	NA	NA	5.07	196	5.1	19	30	1.58	NA	NA	4	40	1.6	141.44	110	15	5.36	94	5.22	0.19	NA	305
2872	33998	46	2	3	4	0.81	2	NA	NA	NA	2	2	NA	NA	NA	NA	NA	96.4	167.1	34.52	125.4	NA	140	142	142	NA	82	78	82	5.43	210	5.5	37	28	1.63	NA	NA	2.7	27	3.7	327.08	120	48	17.14	213	11.82	0.62	NA	440
2874	34000	23	2	1	2	0.62	2	NA	NA	NA	1	NA	NA	NA	2	1	2	74.6	155.9	30.69	101.2	120	120	112	NA	64	64	60	NA	3.52	136	5.7	39	37	0.83	2.198	1.061	4	40	0.6	53.04	87	11	3.93	86	4.77	0.41	NA	252
2876	34002	21	1	4	3	1.89	2	NA	NA	NA	1	NA	NA	NA	3	2	1	59.8	174.4	19.66	72	126	126	128	NA	58	56	56	NA	4.06	157	5.8	17	21	1.45	2.327	0.621	4.4	44	1.1	97.24	64	12	4.28	90	5	0.02	NA	305
2880	34006	81	1	3	5	2.65	1	3	29	4	1	NA	NA	NA	NA	0	NA	87.4	170.9	29.92	113.2	NA	142	NA	142	NA	54	NA	46	4.76	184	5.3	18	23	0.78	2.483	3.297	4.6	46	1.2	106.08	84	15	5.36	106	5.88	0.32	NA	381
2890	34016	85	2	4	1	3.82	2	NA	NA	NA	2	2	NA	NA	NA	NA	NA	69.4	163.3	26.02	101	114	116	118	NA	0	0	0	NA	4.58	177	4.3	12	21	1.4	2.457	1.558	3.7	37	1.2	106.08	75	20	7.14	81	4.5	0.18	NA	180
2891	34017	30	2	3	5	5	2	NA	NA	NA	1	NA	NA	NA	6	1	1	77.6	163.9	28.89	89	120	118	126	NA	72	72	74	NA	5.02	194	5	23	41	1.66	NA	NA	4.3	43	0.7	61.88	41	10	3.57	92	5.11	0.63	NA	247
2894	34020	25	1	1	2	1.33	1	1	NA	NA	1	NA	NA	NA	10	20	3	66.5	167.4	23.73	80.1	102	106	106	NA	56	64	62	NA	3.85	149	5.1	16	21	1.86	NA	NA	4.3	43	1.1	97.24	54	14	5	92	5.11	0.03	NA	262
2897	34023	24	1	1	3	1.68	1	2	NA	NA	1	NA	NA	NA	2	1	2	101.9	174.3	33.54	106.7	124	NA	122	124	84	NA	90	94	3.39	131	5.6	66	45	1.27	1.784	0.734	4.3	43	0.7	61.88	70	11	3.93	97	5.38	0.28	NA	262
2903	34029	50	2	1	1	1.07	2	NA	NA	NA	2	1	NA	NA	NA	0	NA	77.4	150.2	34.31	101.3	176	180	166	NA	78	76	68	NA	4.63	179	5.3	57	48	1.09	NA	NA	3.8	38	5.1	450.84	123	57	20.35	98	5.44	0.47	NA	281
2914	34040	84	2	3	4	2.2	2	NA	NA	NA	2	2	NA	NA	NA	NA	NA	65.2	154.8	27.21	99.6	216	204	194	NA	50	46	44	NA	5.48	212	6.1	9	22	1.29	3.465	1.592	5	50	1.6	141.44	95	30	10.71	113	6.27	0.06	NA	218
2915	34041	22	2	1	3	0.77	2	NA	NA	NA	2	2	NA	NA	NA	NA	NA	73.9	166.9	26.53	96	122	116	122	NA	60	58	68	NA	3.15	122	4.6	47	30	0.93	NA	NA	4.2	42	0.8	70.72	95	7	2.5	87	4.83	0.23	NA	349
2917	34043	20	2	1	4	0.76	2	NA	NA	NA	1	NA	NA	NA	3	4	3	75.4	160.9	29.12	92	102	102	102	NA	60	62	66	NA	6.59	255	5.7	19	25	1.34	4.655	1.287	3.9	39	0.9	79.56	75	11	3.93	100	5.55	0.33	NA	374
2925	34051	36	1	3	4	1.39	2	NA	NA	NA	1	NA	NA	NA	NA	0	NA	93.2	176.2	30.02	104.1	116	124	120	NA	78	66	66	NA	5.02	194	5	22	19	1.16	3.439	0.903	4.6	46	1.1	97.24	81	13	4.64	91	5.05	0.15	NA	318
2926	34052	22	1	3	3	2.94	1	1	NA	NA	1	NA	NA	NA	5	2	2	92.4	176.2	29.76	101.4	104	102	102	NA	58	68	70	NA	5.17	200	5.3	78	37	1.66	2.922	1.298	4	40	0.9	79.56	52	12	4.28	86	4.77	0.41	NA	408
2932	34058	71	1	3	3	1.51	1	3	41	4	1	NA	NA	NA	NA	0	NA	67.5	163.9	25.13	95.4	128	134	124	NA	72	74	60	NA	3.93	152	5.4	17	24	1.09	NA	NA	3.9	39	1.6	141.44	77	29	10.35	82	4.55	1.51	NA	260
2938	34064	81	2	3	5	NA	1	3	26	4	1	NA	NA	NA	1	7	1	56.5	164.6	20.85	81.4	156	154	NA	NA	86	92	NA	NA	6	232	5.2	NA	NA	2.15	NA	NA	4.1	41	0.6	53.04	90	10	3.57	91	5.05	0.19	NA	364
2942	34068	20	1	4	3	1.53	1	1	NA	NA	1	NA	NA	NA	4	45	3	111.1	187.3	31.67	101.1	110	112	114	NA	56	54	58	NA	4.34	168	5.1	34	25	1.29	NA	NA	4.2	42	1	88.4	60	6	2.14	94	5.22	0.06	NA	264
2943	34069	62	2	3	5	5	1	3	10	4	1	NA	NA	NA	1	3	2	85.1	170.4	29.31	93.4	130	128	128	NA	78	78	74	NA	5.79	224	5.1	23	23	1.89	NA	NA	4.3	43	0.9	79.56	89	17	6.07	88	4.88	0.13	NA	248
2944	34070	35	1	3	3	2.69	1	3	1	4	1	NA	NA	NA	3	3	3	88.2	179	27.53	93.6	112	122	116	NA	80	70	84	NA	4.65	180	5.3	20	19	0.93	2.793	2.043	4.1	41	1	88.4	54	14	5	95	5.27	0.02	NA	262
2947	34073	39	2	1	5	5	2	NA	NA	NA	1	NA	NA	NA	2	1	2	56.2	161.3	21.6	69.2	120	116	122	NA	62	66	64	NA	6.9	267	5.2	18	27	1.94	NA	NA	3.5	35	0.7	61.88	28	8	2.86	91	5.05	0.03	NA	340
2952	34078	37	1	3	4	0.94	1	1	NA	NA	1	NA	NA	NA	3	12	3	53.6	166.6	19.31	75.7	114	108	NA	110	64	66	NA	66	6.26	242	5.1	11	18	1.03	NA	NA	4.4	44	1	88.4	89	13	4.64	98	5.44	0.32	NA	276
2953	34079	70	1	1	1	5	2	NA	NA	NA	1	NA	NA	NA	3	4	3	64.9	162.2	24.67	94	130	128	120	NA	42	50	56	NA	3.83	148	5.2	23	25	1.14	2.146	1.185	4.8	48	1	88.4	44	20	7.14	168	9.33	0.25	NA	193
2954	34080	44	1	3	5	1.07	2	NA	NA	NA	2	2	NA	NA	NA	NA	NA	92.2	192.2	24.96	102	126	130	136	NA	66	62	76	NA	6.67	258	5.1	43	29	1.01	4.862	1.761	4.4	44	1	88.4	90	13	4.64	90	5	0.18	NA	225
2957	34083	54	2	1	2	2.17	2	NA	NA	NA	1	NA	NA	NA	NA	0	NA	79.4	146.5	37	103.2	124	124	122	NA	72	66	76	NA	5.3	205	5.4	38	25	0.7	NA	6.3	4.1	41	0.6	53.04	88	11	3.93	100	5.55	0.52	NA	321
2958	34084	65	1	4	3	4.18	2	NA	NA	NA	1	NA	NA	NA	4	6	2	118	175.4	38.36	122.4	124	122	118	NA	62	62	60	NA	3.7	143	5.9	17	18	2.02	NA	NA	3.6	36	3.3	291.72	59	56	19.99	152	8.44	0.14	NA	169
2962	34088	36	2	5	4	2.43	1	2	NA	NA	1	NA	NA	NA	2	1	2	73.1	158.8	28.99	98.1	128	NA	124	134	98	NA	78	80	6.23	241	5.7	13	19	1.73	NA	NA	4.3	43	0.7	61.88	69	7	2.5	83	4.61	0.43	NA	352
2964	34090	65	1	3	2	1.88	1	1	NA	NA	1	NA	NA	NA	9	7	1	114.9	181.4	34.92	128.8	146	NA	NA	150	68	NA	NA	80	4.24	164	5.7	29	21	1.68	1.81	1.637	3.7	37	0.8	70.72	79	6	2.14	95	5.27	0.27	NA	246
2965	34091	69	1	5	5	5	1	3	25	4	1	NA	NA	NA	1	4	1	66.3	165.7	24.15	90.3	140	NA	132	124	68	NA	60	68	4.78	185	5.7	25	25	1.5	2.767	1.129	4.4	44	1.1	97.24	70	17	6.07	105	5.83	0.03	NA	273
2966	34092	55	1	3	4	2.27	1	3	33	4	1	NA	NA	NA	5	4	1	91.4	180.4	28.08	106.2	158	148	152	NA	86	84	88	NA	7.37	285	5.2	24	21	1.6	NA	NA	4.6	46	0.9	79.56	75	11	3.93	94	5.22	0.08	NA	272
2967	34093	22	2	3	1	0.93	1	3	7	2	2	1	NA	NA	5	1	3	58.4	174.1	19.27	82.4	104	98	96	NA	78	74	72	NA	3.62	140	4.4	10	14	1.42	NA	NA	4.7	47	0.7	61.88	50	14	5	87	4.83	0.06	NA	237
2981	34107	62	2	3	5	3.09	2	NA	NA	NA	1	NA	NA	NA	1	4	1	73.4	176.3	23.62	99	104	96	124	NA	68	66	68	NA	7.73	299	5.3	17	20	1.55	NA	NA	4.8	48	0.7	61.88	65	11	3.93	80	4.44	0.08	NA	255
2982	34108	25	1	3	3	0.9	2	NA	NA	NA	1	NA	NA	NA	5	2	2	115.9	177.9	36.62	123.2	112	NA	NA	NA	78	NA	NA	NA	6.1	236	5.3	NA	NA	0.93	4.086	2.393	4.2	42	1	88.4	60	8	2.86	93	5.16	0.52	NA	275
2983	34109	47	1	3	4	5	2	NA	NA	NA	2	1	NA	NA	NA	0	NA	83.6	184.3	24.61	94.5	110	NA	108	114	60	NA	62	56	4.34	168	5.1	17	17	0.88	NA	NA	4.6	46	1.1	97.24	77	17	6.07	98	5.44	0.05	NA	257
2985	34111	44	1	3	3	3.42	1	1	NA	NA	1	NA	NA	NA	6	4	1	89.3	180.1	27.53	100.4	116	118	NA	NA	48	72	NA	NA	6.41	248	5.2	32	39	1.34	NA	5.374	4.1	41	0.8	70.72	84	5	1.79	85	4.72	0.27	NA	351
2988	34114	69	1	4	3	2.51	1	1	NA	NA	2	1	NA	NA	2	4	3	73.1	172.7	24.51	82.7	134	132	126	NA	80	84	86	NA	5.3	205	4.2	16	19	1.03	3.62	1.411	4.1	41	1.2	106.08	99	12	4.28	81	4.5	0.24	NA	180
2992	34118	39	1	4	4	3.42	2	NA	NA	NA	1	NA	NA	NA	1	2	2	109.4	184.1	32.28	111.7	NA	142	140	144	NA	96	80	84	8.74	338	5.8	42	32	1.29	NA	5.656	4.1	41	0.9	79.56	84	11	3.93	105	5.83	0.32	NA	315
2994	34120	35	1	5	4	1.57	2	NA	NA	NA	1	NA	NA	NA	NA	0	NA	127.3	177.4	40.45	130.6	130	130	136	NA	74	70	78	NA	4.16	161	5.7	44	30	1.53	1.526	2.405	4.6	46	1	88.4	54	14	5	101	5.61	0.26	NA	254
2996	34122	73	1	3	3	2.45	1	3	40	4	2	1	NA	NA	NA	0	NA	93.5	175.4	30.39	112.6	142	130	134	NA	58	54	56	NA	4.84	187	7	26	37	0.96	NA	NA	4.6	46	1.5	132.6	106	27	9.64	122	6.77	0.22	NA	282
2997	34123	43	1	3	5	5	2	NA	NA	NA	1	NA	NA	NA	2	5	1	92.1	189.1	25.76	100.8	108	114	114	NA	64	72	68	NA	4.32	167	5.4	16	27	0.91	NA	NA	4.5	45	1.3	114.92	89	15	5.36	75	4.16	0.1	NA	223
3002	34128	51	1	3	3	4.75	2	NA	NA	NA	1	NA	NA	NA	1	6	3	92.6	172.9	30.98	109.5	118	120	124	NA	70	72	72	NA	4.99	193	5.2	32	20	1.03	2.87	2.393	4.3	43	0.9	79.56	69	17	6.07	98	5.44	0.17	NA	357
3004	34130	38	2	2	2	0.65	2	NA	NA	NA	2	2	NA	NA	NA	NA	NA	61.6	156.2	25.25	84.6	100	104	100	NA	56	56	52	NA	4.32	167	4.6	14	19	1.29	NA	NA	4.4	44	0.7	61.88	80	12	4.28	94	5.22	0.19	NA	298
3006	34132	27	2	1	4	1.07	2	NA	NA	NA	2	1	NA	NA	NA	0	NA	80.4	156.8	32.7	90	108	108	108	NA	64	62	66	NA	6.36	246	4.9	20	18	2.02	4.06	0.621	4.6	46	0.8	70.72	80	11	3.93	84	4.66	0.27	NA	276
3007	34133	61	1	4	3	2.04	1	3	14	4	2	1	NA	NA	NA	0	NA	88.2	177.6	27.96	92.2	106	108	112	NA	74	72	76	NA	6.39	247	6	27	26	1.24	4.629	1.106	4.3	43	1.1	97.24	51	14	5	91	5.05	0.27	NA	235
3010	34136	29	1	3	4	3.21	2	NA	NA	NA	1	NA	NA	NA	1	1	1	149.9	186.3	43.19	148.4	126	NA	126	124	84	NA	96	98	4.03	156	5.1	42	28	0.96	1.914	2.552	4.3	43	0.8	70.72	54	14	5	84	4.66	0.36	NA	228
3012	34138	78	2	3	4	1.92	1	3	20	4	1	NA	NA	NA	NA	0	NA	42.9	151.8	18.62	67	146	142	136	NA	70	74	72	NA	4.42	171	5.2	19	27	2.28	NA	NA	4.5	45	0.7	61.88	56	16	5.71	94	5.22	0.02	NA	221
3015	34141	26	1	3	5	5	1	1	NA	NA	1	NA	NA	NA	4	2	1	79.2	185.5	23.02	84.3	100	104	108	NA	70	70	70	NA	5.56	215	5.1	23	20	1.29	3.646	1.344	4.7	47	0.9	79.56	83	13	4.64	79	4.39	0.05	NA	265
3019	34145	54	1	3	3	3.06	2	NA	NA	NA	1	NA	NA	NA	2	2	1	91.3	177	29.14	107	138	126	128	NA	78	72	66	NA	6.41	248	5.8	33	26	2.22	3.776	0.914	4.3	43	1	88.4	72	13	4.64	100	5.55	0.13	NA	282
3024	34150	64	1	2	3	3.73	1	1	NA	NA	1	NA	NA	NA	3	1	1	85.3	165	31.33	99.6	148	132	128	NA	68	70	66	NA	6.1	236	5.7	100	61	1.01	3.905	2.608	4.2	42	0.8	70.72	99	11	3.93	101	5.61	0.19	NA	233
3026	34152	50	2	3	2	3.76	1	1	NA	NA	2	2	NA	NA	NA	NA	NA	65.3	162.8	24.64	85.9	NA	120	126	130	NA	80	80	78	5.72	221	5.1	28	26	1.45	NA	NA	4	40	0.6	53.04	70	8	2.86	77	4.27	0.44	NA	286
3043	34169	26	2	1	5	2.49	2	NA	NA	NA	1	NA	NA	NA	1	3	3	43.6	152	18.87	68	106	100	98	NA	50	58	54	NA	4.78	185	5.2	17	20	1.53	NA	NA	4.2	42	0.7	61.88	78	8	2.86	90	5	0.04	NA	271
3047	34173	78	1	3	3	1.29	1	3	5	4	1	NA	NA	NA	4	1	2	60.6	171.6	20.58	91.3	NA	120	NA	NA	NA	66	NA	NA	4.24	164	5.4	14	21	1.78	2.172	0.61	4.2	42	1	88.4	89	17	6.07	95	5.27	1.45	NA	316
3050	34176	45	2	1	1	1.66	1	3	26	4	1	NA	NA	NA	NA	0	NA	58.6	159.6	23.01	78.5	108	114	112	NA	66	62	62	NA	5.72	221	5	27	26	1.84	3.62	0.542	4.2	42	0.7	61.88	73	11	3.93	86	4.77	0.09	NA	450
3054	34180	46	2	4	2	2.05	1	3	12	4	2	1	NA	NA	NA	0	NA	78.9	149.7	35.21	112	134	128	132	NA	82	84	84	NA	7.6	294	9.3	15	15	1.58	NA	NA	3.8	38	0.5	44.2	66	14	5	284	15.76	0.83	NA	390
3057	34183	44	2	4	3	1.17	2	NA	NA	NA	2	2	NA	NA	NA	NA	NA	77.3	168.5	27.23	95	124	144	NA	122	72	80	NA	82	4.65	180	4.3	37	32	1.45	NA	NA	3.9	39	0.9	79.56	51	12	4.28	94	5.22	0.16	NA	300
3058	34184	60	1	4	1	0.63	1	1	NA	NA	2	1	NA	NA	NA	0	NA	127.3	179.2	39.64	132.3	112	NA	NA	NA	82	NA	NA	NA	4.42	171	5.3	19	19	1.06	2.483	1.897	3.6	36	1	88.4	130	13	4.64	124	6.88	1.28	NA	213
3079	34205	47	1	1	3	3.73	1	3	15	4	1	NA	NA	NA	2	2	1	63.7	166.5	22.98	86.6	138	138	NA	128	50	64	NA	64	5.04	195	5.5	39	34	1.81	2.483	1.614	4	40	1	88.4	67	19	6.78	80	4.44	0.13	NA	351
3080	34206	32	2	4	4	1.81	2	NA	NA	NA	1	NA	NA	NA	1	4	3	77.6	160.4	30.16	92.5	112	114	116	NA	68	56	72	NA	5.35	207	5.2	12	18	1.5	3.31	1.174	3.9	39	0.9	79.56	59	8	2.86	86	4.77	0.66	NA	439
3081	34207	46	1	4	5	2.33	1	1	NA	NA	1	NA	NA	NA	2	5	1	92.3	176.1	29.76	102.5	112	NA	118	122	66	NA	70	72	4.71	182	5.6	24	28	1.53	NA	NA	4	40	1.3	114.92	55	11	3.93	93	5.16	0.12	NA	287
3087	34213	78	1	3	5	5	1	3	43	4	1	NA	NA	NA	1	2	1	95.6	183.1	28.52	114.6	130	112	118	NA	76	72	74	NA	4.73	183	5.8	19	25	1.22	NA	NA	3.9	39	1.2	106.08	22	15	5.36	92	5.11	0.39	NA	215
3088	34214	33	1	1	4	3.51	2	NA	NA	NA	1	NA	NA	NA	4	3	2	79	164.5	29.19	94.8	122	128	120	NA	66	72	68	NA	5.3	205	5.6	21	26	1.63	3.207	1.027	4.2	42	1.1	97.24	59	9	3.21	102	5.66	0.01	NA	185
3097	34223	60	1	1	1	0.81	1	1	NA	NA	1	NA	NA	NA	6	2	2	51.2	153.2	21.81	81.1	128	120	116	NA	64	64	64	NA	5.3	205	5.6	62	38	1.53	NA	NA	4	40	0.8	70.72	83	13	4.64	100	5.55	0.07	NA	253
3102	34228	53	2	3	4	0.48	2	NA	NA	NA	1	NA	NA	NA	2	6	3	53.8	158.6	21.39	74.5	94	92	98	NA	64	58	58	NA	6.8	263	5.3	25	32	2.15	NA	NA	4.2	42	1	88.4	63	10	3.57	102	5.66	0.03	NA	209
3105	34231	44	1	4	5	2.06	2	NA	NA	NA	2	1	NA	NA	1	2	3	68.1	173.5	22.62	75.5	114	114	NA	NA	68	70	NA	NA	4.81	186	5.5	17	27	1.14	NA	NA	4.1	41	0.9	79.56	51	7	2.5	50	2.78	0.01	NA	247
3107	34233	81	1	3	1	2.96	2	NA	NA	NA	2	2	NA	NA	NA	NA	NA	68.2	170.5	23.46	90.2	138	NA	138	NA	58	NA	56	NA	3.08	119	5.2	31	35	1.06	NA	NA	4.5	45	1.3	114.92	74	20	7.14	99	5.5	0.07	NA	205
3108	34234	65	1	1	1	0.66	2	NA	NA	NA	1	NA	NA	NA	NA	0	NA	73.8	166.2	26.72	106.6	114	120	112	NA	76	76	78	NA	5.38	208	5.4	21	23	0.85	NA	NA	4.7	47	1	88.4	103	27	9.64	96	5.33	0.1	NA	259
3119	34245	51	1	3	3	2.43	2	NA	NA	NA	1	NA	NA	NA	3	1	1	81.5	170.9	27.9	102	122	116	NA	116	86	78	NA	84	6.1	236	5.1	17	21	1.71	NA	NA	4.6	46	1.1	97.24	47	12	4.28	92	5.11	0.2	NA	305
3122	34248	83	2	3	3	1.53	2	NA	NA	NA	2	1	NA	NA	1	3	3	46.8	154.2	19.68	79.5	126	NA	NA	NA	28	NA	NA	NA	5.74	222	5.6	13	20	2.2	3	1.174	4.1	41	0.9	79.56	54	16	5.71	89	4.94	0.03	NA	382
3124	34250	48	1	3	5	3.57	1	2	NA	NA	1	NA	NA	NA	3	5	1	80.8	182.5	24.26	90.9	124	122	116	NA	72	68	68	NA	6.05	234	5.4	19	23	1.63	4.112	0.655	4.4	44	0.8	70.72	73	15	5.36	93	5.16	0.18	NA	281
3130	34256	48	1	1	1	2.25	2	NA	NA	NA	1	NA	NA	NA	3	1	1	78.8	160	30.78	101.2	110	112	108	NA	78	72	74	NA	5.09	197	7.3	36	18	0.85	3.439	1.773	4.1	41	0.9	79.56	75	11	3.93	171	9.49	0.05	NA	316
3147	34273	35	1	2	5	5	2	NA	NA	NA	1	NA	NA	NA	5	1	1	106.6	172.6	35.78	112.5	NA	116	NA	NA	NA	70	NA	NA	5.97	231	5.5	33	23	1.03	3.336	3.522	4	40	1	88.4	57	12	4.28	80	4.44	0.29	NA	291
3155	34281	83	1	4	3	1.95	2	NA	NA	NA	1	NA	NA	NA	1	2	2	61	168.2	21.56	82.7	150	146	NA	136	78	76	NA	68	4.34	168	5.5	17	26	1.84	2.302	0.463	4.2	42	1	88.4	58	10	3.57	80	4.44	0.03	NA	267
3157	34283	44	2	3	3	4.68	1	1	NA	NA	1	NA	NA	NA	2	3	1	63	163.7	23.51	89	144	156	150	NA	94	92	90	NA	4.94	191	4.7	27	26	1.94	2.405	1.276	4.2	42	0.8	70.72	59	9	3.21	105	5.83	0.04	NA	250
3158	34284	57	1	3	4	5	2	NA	NA	NA	1	NA	NA	NA	2	3	1	108.4	187	31	119.4	138	NA	140	134	76	NA	78	78	4.91	190	5.6	36	28	1.4	NA	NA	4.8	48	0.9	79.56	54	19	6.78	117	6.49	0.12	NA	283
3165	34291	26	1	3	2	0.6	1	1	NA	NA	1	NA	NA	NA	3	2	1	64	163	24.09	81.2	118	112	NA	NA	90	88	NA	NA	4.42	171	4.8	26	26	1.42	NA	NA	4.8	48	1	88.4	95	14	5	82	4.55	0.14	NA	278
3166	34292	49	2	3	5	0.9	2	NA	NA	NA	2	1	NA	NA	1	4	3	52.8	152.9	22.58	89.2	112	NA	114	108	72	NA	74	72	3.98	154	5.2	15	18	1.09	1.758	2.461	3.5	35	0.9	79.56	67	17	6.07	85	4.72	0.46	NA	218
3167	34293	75	2	3	2	5	2	NA	NA	NA	1	NA	NA	NA	1	1	1	84.3	161.6	32.28	102.5	126	122	118	NA	74	78	72	NA	5.64	218	5.5	20	21	1.09	NA	NA	4.1	41	1	88.4	45	16	5.71	91	5.05	0.15	NA	313
3169	34295	28	1	4	5	3.73	2	NA	NA	NA	2	1	NA	NA	NA	0	NA	105.3	184.8	30.83	95.1	NA	136	128	132	NA	80	82	78	6.1	236	5.1	53	36	0.96	3.491	3.613	4.2	42	1.3	114.92	73	12	4.28	84	4.66	0.1	NA	168
3170	34296	51	1	3	5	5	2	NA	NA	NA	1	NA	NA	NA	1	3	1	78	170.6	26.8	91.3	104	110	108	NA	78	80	74	NA	4.65	180	5.2	85	45	1.55	NA	NA	4.6	46	1.1	97.24	79	10	3.57	89	4.94	0.16	NA	333
3174	34300	81	1	3	3	1.09	1	1	NA	NA	2	1	NA	NA	1	2	3	63.8	158.2	25.49	86.4	128	116	112	NA	54	58	54	NA	4.06	157	5.9	15	22	1.22	2.534	0.689	3.5	35	1.4	123.76	94	26	9.28	93	5.16	1.41	NA	182
3176	34302	21	2	3	4	5	1	2	NA	NA	1	NA	NA	NA	6	1	1	52.6	157.5	21.2	73.8	118	118	120	NA	54	60	56	NA	4.58	177	5.1	18	18	1.78	NA	NA	4.1	41	0.8	70.72	42	7	2.5	51	2.83	0.09	NA	392
3177	34303	49	1	3	1	0.83	1	1	NA	NA	1	NA	NA	NA	12	7	1	73.3	176	23.66	92	94	92	92	NA	60	62	60	NA	5.59	216	5.6	19	18	1.14	NA	NA	4.6	46	1	88.4	85	17	6.07	82	4.55	0.12	NA	323
3179	34305	36	2	3	2	0.6	1	1	NA	NA	1	NA	NA	NA	4	1	2	46.8	158.4	18.65	74.2	106	102	104	NA	60	62	52	NA	3.93	152	5.2	13	18	1.5	2.121	0.689	3.7	37	0.7	61.88	47	9	3.21	76	4.22	0.35	NA	261
3185	34311	48	1	4	2	5	1	1	NA	NA	1	NA	NA	NA	5	4	1	130.2	178.9	40.68	129.2	124	122	118	NA	76	76	70	NA	6.23	241	5.9	16	17	1.19	NA	NA	4.1	41	1	88.4	84	11	3.93	89	4.94	1.08	NA	218
3186	34312	42	2	3	5	1.07	2	NA	NA	NA	1	NA	NA	NA	1	5	3	87.5	158.9	34.65	105.4	120	122	NA	116	70	62	NA	54	5.51	213	5.5	22	21	1.58	2.793	2.506	3.7	37	0.9	79.56	44	11	3.93	80	4.44	0.85	NA	239
3200	34326	44	2	4	4	5	2	NA	NA	NA	1	NA	NA	NA	2	2	2	100.7	171.5	34.24	112.3	114	114	112	NA	80	80	80	NA	4.94	191	5.3	18	23	1.37	NA	NA	3.7	37	0.7	61.88	60	7	2.5	90	5	0.16	NA	262
3201	34327	82	2	1	1	0.89	2	NA	NA	NA	2	2	NA	NA	NA	NA	NA	61.2	138.6	31.86	111.5	NA	152	NA	NA	NA	66	NA	NA	8.92	345	5.9	21	30	1.47	NA	NA	4.4	44	0.6	53.04	88	13	4.64	113	6.27	0.49	NA	315
3207	34333	44	1	3	3	5	2	NA	NA	NA	1	NA	NA	NA	NA	0	NA	81.1	174	26.79	97.7	116	118	112	NA	72	70	70	NA	5.51	213	4.9	34	32	0.91	NA	NA	4.6	46	1	88.4	55	9	3.21	107	5.94	0.06	NA	355
3209	34335	26	1	3	3	2.48	2	NA	NA	NA	1	NA	NA	NA	1	1	1	74.6	184.4	21.94	88.3	112	114	106	NA	74	72	76	NA	5.04	195	5.1	18	16	0.98	NA	NA	4.9	49	0.9	79.56	76	17	6.07	83	4.61	0.17	NA	297
3210	34336	35	1	4	5	5	2	NA	NA	NA	1	NA	NA	NA	2	3	2	81.4	173.1	27.17	89	114	110	106	NA	80	76	72	NA	7.71	298	5	21	30	1.06	NA	NA	4.6	46	1	88.4	56	10	3.57	78	4.33	0.06	NA	300
3217	34343	33	2	3	4	2.35	1	3	30	3	1	NA	NA	NA	2	10	2	101.2	159.3	39.88	104	138	118	122	NA	84	84	86	NA	5.22	202	5.5	22	15	1.19	NA	NA	3.9	39	0.8	70.72	44	11	3.93	79	4.39	0.2	NA	270
3218	34344	50	2	3	5	5	2	NA	NA	NA	2	2	NA	NA	NA	NA	NA	82.2	152.4	35.39	105	NA	108	NA	NA	NA	86	NA	NA	7.37	285	5.7	21	22	1.42	NA	NA	4.1	41	0.8	70.72	80	12	4.28	144	7.99	0.38	NA	318
3228	34354	34	1	4	5	2.77	2	NA	NA	NA	1	NA	NA	NA	2	4	3	83.4	179.9	25.77	87.5	122	116	122	NA	66	74	78	NA	3.78	146	5.8	14	18	1.22	2.069	1.061	3.9	39	1.1	97.24	63	9	3.21	109	6.05	0.03	NA	259
3230	34356	48	1	5	3	2.98	1	3	9	2	1	NA	NA	NA	NA	0	NA	101.3	176.2	32.63	111.4	112	104	110	NA	68	70	70	NA	4.01	155	5.6	25	23	1.29	NA	NA	4.6	46	1.2	106.08	64	8	2.86	80	4.44	0.24	NA	233
3235	34361	85	2	3	1	1.46	1	3	30	4	1	NA	NA	NA	1	7	1	65.8	144.4	31.56	83.7	134	NA	NA	NA	36	NA	NA	NA	5.22	202	5.6	17	32	2.46	2.586	0.418	4	40	1	88.4	63	24	8.57	121	6.72	1.07	NA	173
3239	34365	31	1	3	4	1.86	1	3	6	4	1	NA	NA	NA	NA	0	NA	69.2	177.2	22.04	80	118	108	108	NA	56	54	54	NA	3.85	149	4.6	18	17	1.32	NA	NA	4.4	44	1.1	97.24	42	17	6.07	82	4.55	0.04	NA	184
3244	34370	25	2	5	5	1.67	2	NA	NA	NA	1	NA	NA	NA	2	1	2	57.9	161.6	22.17	74.5	104	104	106	NA	58	60	60	NA	4.22	163	5	15	15	1.55	NA	NA	4.1	41	0.6	53.04	36	13	4.64	86	4.77	0.02	NA	203
3248	34374	34	2	2	1	0.23	2	NA	NA	NA	1	NA	NA	NA	NA	0	NA	58.9	140.3	29.92	94.2	110	124	110	NA	74	64	68	NA	6.49	251	5.6	16	23	1.6	3.595	2.8	3.9	39	0.7	61.88	83	12	4.28	89	4.94	0.06	NA	353
3261	34387	34	1	1	2	2.45	1	2	NA	NA	1	NA	NA	NA	10	1	2	70.4	170.8	24.13	88.6	130	126	126	NA	54	58	54	NA	4.22	163	5.3	28	31	1.03	NA	NA	4.5	45	0.9	79.56	61	14	5	97	5.38	0.09	NA	216
3265	34391	38	1	3	4	4.91	2	NA	NA	NA	1	NA	NA	NA	5	3	1	72.3	169.1	25.28	87	118	112	122	NA	72	68	68	NA	4.14	160	4.8	27	21	1.11	NA	NA	4.4	44	1	88.4	48	10	3.57	86	4.77	0.1	NA	226
3268	34394	35	1	5	2	0.81	1	1	NA	NA	1	NA	NA	NA	2	2	3	84	164.1	31.19	100.3	100	104	104	NA	48	66	68	NA	6.59	255	5.1	29	24	0.93	NA	NA	4.6	46	1.2	106.08	53	18	6.43	87	4.83	0.37	NA	338
3269	34395	41	1	4	5	4.8	1	1	NA	NA	1	NA	NA	NA	2	2	2	86.8	182.5	26.06	87.4	136	130	132	NA	68	74	70	NA	4.19	162	8.1	17	24	1.09	NA	NA	4.6	46	1	88.4	54	7	2.5	88	4.88	0.09	NA	232
3270	34396	69	2	4	2	2.09	1	3	20	4	1	NA	NA	NA	NA	0	NA	96.6	159.9	37.78	121.4	138	136	136	NA	84	82	80	NA	6	232	5.8	18	18	1.68	3.672	1.4	3.8	38	0.8	70.72	94	15	5.36	91	5.05	0.57	NA	268
3272	34398	45	1	3	3	3.44	2	NA	NA	NA	1	NA	NA	NA	NA	0	NA	99.7	173.4	33.16	115	112	112	114	NA	82	82	82	NA	6.44	249	5.4	20	19	0.98	NA	NA	3.8	38	1.1	97.24	103	14	5	86	4.77	0.52	NA	257
3275	34401	30	1	4	4	2.41	1	1	NA	NA	1	NA	NA	NA	6	1	1	76.3	170.7	26.19	88.1	134	128	132	NA	76	82	86	NA	3.21	124	4.3	35	28	1.32	1.577	0.7	4.3	43	1	88.4	59	8	2.86	87	4.83	0.1	NA	275
3279	34405	57	1	3	5	5	2	NA	NA	NA	1	NA	NA	NA	NA	0	NA	77	170.8	26.39	99.8	NA	116	108	106	NA	72	70	72	4.86	188	5	18	28	1.22	NA	NA	4.5	45	0.9	79.56	49	20	7.14	97	5.38	0.07	NA	202
3280	34406	31	2	5	4	0.81	2	NA	NA	NA	1	NA	NA	NA	3	4	3	118.7	157.1	48.09	124.7	122	126	NA	126	78	58	NA	80	5.64	218	6.5	42	34	0.96	NA	NA	4.3	43	0.9	79.56	97	12	4.28	127	7.05	1.89	NA	319
3284	34410	29	2	4	5	1.25	2	NA	NA	NA	2	1	NA	NA	1	1	3	59	173.6	19.58	77.2	92	96	NA	NA	50	54	NA	NA	2.51	97	4.4	10	24	0.78	NA	NA	4.5	45	0.5	44.2	52	3	1.07	91	5.05	0.21	NA	521
3285	34411	49	2	1	4	5	1	3	1	3	1	NA	NA	NA	2	2	2	90.5	156.3	37.05	101.4	136	132	NA	126	76	72	NA	74	6.34	245	5.6	33	31	1.11	NA	NA	4.3	43	0.8	70.72	96	12	4.28	98	5.44	1.06	NA	353
3289	34415	35	1	3	4	5	2	NA	NA	NA	1	NA	NA	NA	4	2	1	70.9	181.9	21.43	91.1	150	140	134	NA	94	82	88	NA	4.42	171	4.8	18	20	1.84	NA	NA	4.5	45	1	88.4	77	8	2.86	82	4.55	0.04	NA	370
3292	34418	63	1	3	3	4.77	1	3	6	3	1	NA	NA	NA	1	2	1	63.9	167	22.91	82.2	126	128	116	NA	80	82	80	NA	5.12	198	5.4	27	31	1.53	1.681	4.189	4.4	44	1.3	114.92	79	20	7.14	91	5.05	0.1	NA	205
3308	34434	26	2	4	2	0.39	1	1	NA	NA	1	NA	NA	NA	3	4	1	61.9	171.7	21	79	120	118	120	NA	78	84	76	NA	4.78	185	5.2	32	61	2.66	NA	NA	4.4	44	0.8	70.72	46	7	2.5	66	3.66	0.03	NA	329
3309	34435	70	2	3	4	1.99	1	3	36	4	1	NA	NA	NA	1	1	3	75.8	151.2	33.16	101.4	118	114	118	NA	68	64	70	NA	3.75	145	5.4	19	24	1.34	NA	NA	4.4	44	0.7	61.88	50	14	5	100	5.55	0.2	NA	245
3311	34437	37	2	3	4	4.16	1	3	15	4	1	NA	NA	NA	3	2	1	75.6	168.2	26.72	84.7	90	96	96	NA	68	62	60	NA	7.01	271	4.9	13	15	1.97	4.655	0.835	4.3	43	0.9	79.56	37	14	5	79	4.39	0.02	NA	238
3317	34443	20	1	3	3	1.67	2	NA	NA	NA	1	NA	NA	NA	1	1	2	74.4	175.6	24.13	82.1	122	126	126	NA	54	62	56	NA	2.87	111	4.4	13	17	1.19	NA	NA	4.8	48	0.9	79.56	50	8	2.86	106	5.88	0.64	NA	258
3318	34444	29	1	2	4	0.83	2	NA	NA	NA	2	2	NA	NA	NA	NA	NA	71.8	176.4	23.07	87.7	124	122	NA	NA	50	44	NA	NA	3.8	147	4.8	17	26	0.88	NA	NA	4.2	42	0.9	79.56	114	8	2.86	71	3.94	4.97	NA	346
3324	34450	49	1	3	3	1.84	1	1	NA	NA	1	NA	NA	NA	5	5	1	65.9	172.2	22.22	77	102	98	108	NA	48	54	56	NA	5.07	196	5.4	24	26	1.84	2.922	0.677	4.4	44	1.1	97.24	49	8	2.86	95	5.27	0.03	NA	350
3331	34457	44	2	3	4	5	1	3	10	4	1	NA	NA	NA	1	5	3	62.6	165.1	22.97	82.9	126	118	120	NA	76	72	76	NA	4.37	169	5.2	14	20	1.4	NA	NA	4.5	45	1	88.4	79	9	3.21	95	5.27	0.11	NA	418
3335	34461	65	2	2	1	2.21	2	NA	NA	NA	2	2	NA	NA	NA	NA	NA	71.4	154.7	29.83	98.4	136	124	118	NA	68	70	72	NA	6.8	263	5.5	73	48	1.42	4.707	1.445	4.5	45	0.7	61.88	72	16	5.71	100	5.55	0.27	NA	337
3337	34463	36	1	5	3	1.04	2	NA	NA	NA	1	NA	NA	NA	1	1	2	55.3	165.8	20.12	76.6	128	132	124	NA	90	90	84	NA	4.24	164	6.4	15	15	1.4	NA	NA	4.3	43	0.8	70.72	48	15	5.36	115	6.38	0.01	NA	349
3339	34465	47	2	4	4	2.27	2	NA	NA	NA	1	NA	NA	NA	2	1	1	87.4	165.2	32.03	100.8	120	118	120	NA	66	68	64	NA	3.47	134	4.8	26	42	0.85	2.327	0.621	3.3	33	0.8	70.72	83	17	6.07	103	5.72	0.23	NA	311
3341	34467	42	2	3	5	5	2	NA	NA	NA	1	NA	NA	NA	1	6	3	74.9	162.2	28.47	88	108	108	100	NA	66	62	66	NA	5.33	206	5.1	14	24	1.71	3.284	0.711	4.2	42	1	88.4	50	12	4.28	85	4.72	0.15	NA	207
3342	34468	47	2	4	5	2.24	1	3	8	4	2	1	NA	NA	NA	0	NA	136.2	160.9	52.61	150	138	140	136	NA	80	76	80	NA	3.03	117	7.5	37	23	1.09	NA	NA	3.4	34	0.7	61.88	109	15	5.36	134	7.44	1.13	NA	280
3344	34470	60	1	3	5	5	2	NA	NA	NA	1	NA	NA	NA	1	2	2	82.3	175.8	26.63	101	134	128	122	NA	74	76	72	NA	5.64	218	5.5	22	23	1.55	NA	NA	4.2	42	1.3	114.92	45	12	4.28	109	6.05	0.02	NA	257
3346	34472	45	1	3	3	5	1	3	12	4	2	1	NA	NA	NA	0	NA	114.9	184.1	33.9	119.1	104	110	108	NA	80	78	78	NA	4.89	189	4.1	33	30	0.91	NA	NA	3.8	38	1	88.4	81	19	6.78	101	5.61	0.05	NA	452
3348	34474	34	1	3	5	5	2	NA	NA	NA	1	NA	NA	NA	1	12	3	65.5	167.9	23.23	80.2	110	116	108	NA	72	70	70	NA	3.75	145	5.2	18	24	1.29	NA	NA	4.2	42	1	88.4	60	10	3.57	86	4.77	0.02	NA	233
3351	34477	70	2	1	5	1.68	2	NA	NA	NA	1	NA	NA	NA	NA	0	NA	65.6	157.5	26.44	93.6	112	112	106	NA	48	52	46	NA	5.35	207	6	21	22	1.84	2.896	1.377	3.8	38	0.8	70.72	111	12	4.28	99	5.5	0.85	NA	320
3357	34483	62	1	3	5	5	2	NA	NA	NA	1	NA	NA	NA	3	6	1	104.9	184.5	30.82	115.6	112	110	108	NA	58	60	62	NA	4.53	175	5.8	23	23	1.32	NA	NA	4.2	42	0.9	79.56	46	11	3.93	156	8.66	0.07	NA	223
3364	34490	33	2	2	2	3.4	2	NA	NA	NA	1	NA	NA	NA	2	1	1	94.5	164.4	34.96	103.6	114	102	106	NA	62	62	58	NA	4.06	157	5.1	13	20	1.47	2.353	0.531	4.1	41	0.9	79.56	52	12	4.28	90	5	0.43	NA	413
3370	34496	31	2	3	5	5	2	NA	NA	NA	1	NA	NA	NA	2	2	1	59.4	173.3	19.78	74.2	110	122	110	NA	66	74	62	NA	4.84	187	5.3	21	31	1.81	NA	NA	4	40	0.8	70.72	47	7	2.5	91	5.05	0.53	NA	198
3373	34499	45	1	3	2	1.7	1	1	NA	NA	1	NA	NA	NA	NA	0	NA	64.7	173.9	21.39	75.3	116	NA	108	NA	68	NA	76	NA	4.91	190	5.7	20	22	1.32	3.129	1.016	4.3	43	1	88.4	47	10	3.57	94	5.22	0.04	NA	216
3374	34500	48	1	3	2	3.31	1	1	NA	NA	1	NA	NA	NA	NA	0	NA	82.1	168.1	29.05	107.1	116	118	118	NA	72	68	70	NA	4.01	155	4.9	92	117	1.06	2.146	1.773	3.9	39	0.9	79.56	170	11	3.93	95	5.27	0.08	NA	162
3375	34501	44	2	1	5	3.32	2	NA	NA	NA	2	1	NA	NA	1	1	3	56.7	164	21.08	75.7	NA	108	NA	NA	NA	70	NA	NA	3.7	143	5.1	10	15	1.19	1.991	1.118	4.3	43	0.7	61.88	42	11	3.93	97	5.38	0.02	NA	233
3378	34504	58	2	5	3	5	2	NA	NA	NA	2	2	NA	NA	NA	NA	NA	118.7	171.7	40.26	119	140	NA	NA	NA	72	NA	NA	NA	6.72	260	6.2	20	19	1.58	NA	NA	4.2	42	0.7	61.88	74	10	3.57	101	5.61	0.18	NA	296
3381	34507	61	1	1	1	2.8	1	1	NA	NA	1	NA	NA	NA	2	1	1	101.8	173.8	33.7	119.8	NA	144	144	142	NA	78	70	78	5.17	200	5.9	35	32	1.4	NA	NA	4.9	49	1.2	106.08	68	17	6.07	95	5.27	0.08	NA	239
3383	34509	39	2	1	4	5	2	NA	NA	NA	2	1	NA	NA	1	5	3	71.3	162	27.17	89.1	100	108	102	NA	58	52	62	NA	5.69	220	5.4	21	23	1.06	NA	NA	4	40	0.8	70.72	72	7	2.5	79	4.39	0.12	NA	251
3388	34514	63	1	3	5	1.17	1	1	NA	NA	1	NA	NA	NA	3	2	3	83.1	171.7	28.19	104.2	152	146	148	NA	66	68	64	NA	4.86	188	5.4	17	23	1.45	2.896	1.152	4	40	1	88.4	56	12	4.28	92	5.11	0.08	NA	201
3392	34518	48	1	3	5	4.1	1	3	26	4	1	NA	NA	NA	3	7	1	80.8	175.6	26.2	99.3	108	102	100	NA	60	62	60	NA	5.22	202	5.1	21	22	1.58	3.233	0.926	4.7	47	1.1	97.24	71	16	5.71	109	6.05	0.49	NA	178
3394	34520	34	2	3	4	3.75	2	NA	NA	NA	2	1	NA	NA	NA	0	NA	81.2	151.6	35.33	95.4	NA	108	NA	NA	NA	78	NA	NA	4.71	182	5.2	14	15	1.45	NA	NA	4.8	48	1	88.4	55	13	4.64	90	5	0.02	NA	391
3397	34523	43	1	4	4	2.38	1	3	14	4	2	1	NA	NA	NA	0	NA	100.3	181.5	30.45	110.3	116	114	108	NA	76	80	78	NA	5.04	195	5.2	42	34	1.29	NA	NA	4.1	41	1	88.4	77	12	4.28	90	5	0.94	NA	195
3404	34530	41	1	3	5	3.66	2	NA	NA	NA	1	NA	NA	NA	7	3	1	90	182.5	27.02	97.5	128	124	128	NA	62	60	66	NA	5.28	204	5.3	22	20	1.66	NA	NA	4.5	45	0.9	79.56	54	14	5	85	4.72	0.06	NA	187
3405	34531	81	1	3	1	1.21	1	3	40	4	1	NA	NA	NA	NA	0	NA	103.4	167.8	36.72	120.3	112	116	110	NA	52	46	48	NA	4.53	175	7.9	36	37	1.63	2.483	0.892	3.9	39	1.5	132.6	78	32	11.42	128	7.11	1.4	NA	174
3408	34534	52	1	3	5	2.65	2	NA	NA	NA	2	2	NA	NA	NA	NA	NA	92.8	177.3	29.52	102	124	130	116	NA	86	82	80	NA	5.35	207	5.3	23	25	1.42	3.31	1.377	4.3	43	1.1	97.24	75	16	5.71	95	5.27	0.15	NA	268
3409	34535	77	1	4	5	2.5	1	3	15	4	1	NA	NA	NA	2	3	1	90	179.5	27.93	104.8	132	124	120	NA	72	78	76	NA	5.28	204	4.6	14	21	1.16	NA	NA	4.1	41	1.1	97.24	72	4	1.43	75	4.16	0.37	NA	185
3412	34538	76	1	3	3	3.03	2	NA	NA	NA	1	NA	NA	NA	1	5	1	68.3	169	23.91	92.4	130	108	114	NA	58	56	58	NA	6	232	5.6	17	20	1.42	4.163	0.903	4.2	42	1	88.4	49	15	5.36	111	6.16	0.03	NA	142
3414	34540	46	2	1	4	3.5	1	1	NA	NA	2	2	NA	NA	NA	NA	NA	59	157.7	23.72	77.5	116	116	114	NA	74	78	86	NA	5.17	200	5.6	12	17	1.03	NA	NA	4.6	46	0.7	61.88	75	4	1.43	89	4.94	0.03	NA	318
3420	34546	23	2	4	5	3.12	2	NA	NA	NA	1	NA	NA	NA	2	7	3	83.9	154.7	35.06	95.2	130	NA	132	NA	80	NA	74	NA	3.85	149	5.2	15	18	1.06	NA	NA	3.8	38	0.7	61.88	62	4	1.43	77	4.27	1.29	NA	421
3422	34548	22	1	4	2	5	1	1	NA	NA	1	NA	NA	NA	2	6	1	83.8	174.8	27.43	81.2	142	142	NA	NA	0	0	NA	NA	3.41	132	3.8	18	23	2.02	1.086	0.7	4	40	1.1	97.24	54	7	2.5	88	4.88	0.02	NA	199
3425	34551	73	2	4	4	0.94	2	NA	NA	NA	1	NA	NA	NA	1	3	3	75.9	156.1	31.15	102.3	174	172	170	NA	74	72	78	NA	3.85	149	6.1	9	21	1.11	NA	NA	3.9	39	1.3	114.92	48	26	9.28	94	5.22	0.03	NA	170
3435	34561	71	2	3	3	2.45	1	3	16	4	1	NA	NA	NA	3	6	1	69.4	168.5	24.44	89.6	162	154	150	NA	92	92	90	NA	6.44	249	5.2	18	27	2.43	NA	NA	4.8	48	0.8	70.72	46	13	4.64	94	5.22	0.16	NA	228
3436	34562	39	1	3	4	1.36	2	NA	NA	NA	1	NA	NA	NA	3	1	1	94.1	181.1	28.69	98.4	124	126	120	NA	74	86	82	NA	3.85	149	5.1	18	28	1.32	NA	NA	4.1	41	1	88.4	60	8	2.86	94	5.22	0.07	NA	254
3437	34563	26	2	4	5	0.88	2	NA	NA	NA	1	NA	NA	NA	3	1	2	71.3	165.7	25.97	89.5	96	NA	100	92	66	NA	72	64	6.59	255	4.8	19	22	2.33	NA	NA	3.7	37	0.8	70.72	41	9	3.21	83	4.61	0.13	NA	336
3440	34566	39	1	3	4	NA	1	2	NA	NA	1	NA	NA	NA	5	2	1	77.6	183.5	23.05	86.6	124	NA	130	NA	78	NA	78	NA	5.28	204	6.7	93	82	2.22	NA	NA	4.4	44	0.9	79.56	47	6	2.14	203	11.27	0.03	NA	210
3448	34574	57	2	3	4	1.22	1	1	NA	NA	2	1	NA	NA	NA	0	NA	102.4	169.5	35.64	117.6	140	NA	NA	NA	76	NA	NA	NA	4.86	188	6.2	15	17	1.01	2.767	2.371	4	40	0.9	79.56	67	11	3.93	90	5	1.8	NA	273
3449	34575	69	1	3	5	2.57	2	NA	NA	NA	1	NA	NA	NA	2	3	1	126.4	182.1	38.12	133.9	142	NA	136	NA	58	NA	50	NA	4.55	176	6.6	16	26	1.45	NA	NA	4	40	1.5	132.6	60	43	15.35	105	5.83	1.26	NA	182
3452	34578	55	1	4	3	3.3	2	NA	NA	NA	2	1	NA	NA	NA	0	NA	97.5	172.3	32.84	107.5	118	NA	NA	114	66	NA	NA	60	5.51	213	5.4	32	27	1.4	3.646	1.005	4.1	41	1.3	114.92	91	11	3.93	84	4.66	0.05	NA	150
3458	34584	68	2	3	3	1.63	2	NA	NA	NA	2	1	NA	NA	1	10	3	82.5	164.3	30.56	89.2	132	130	126	NA	82	82	84	NA	7.42	287	5.5	24	27	1.09	NA	5.453	4.3	43	0.9	79.56	100	12	4.28	94	5.22	0.4	NA	256
3460	34586	65	1	3	3	2.86	1	1	NA	NA	1	NA	NA	NA	1	3	3	68.7	173.7	22.77	86.5	116	120	116	NA	86	88	82	NA	5.87	227	5.4	13	14	1.55	NA	NA	4.3	43	1.1	97.24	65	15	5.36	84	4.66	0.06	NA	251
3464	34590	62	2	3	3	0.82	2	NA	NA	NA	2	2	NA	NA	NA	NA	NA	66.3	154.9	27.63	86.9	140	NA	146	144	84	NA	90	82	7.09	274	5.7	9	16	1.01	NA	NA	4.3	43	1.1	97.24	71	25	8.93	87	4.83	0.21	NA	361
3465	34591	31	2	4	5	3.1	2	NA	NA	NA	2	2	NA	NA	NA	NA	NA	66.3	160.5	25.74	83	110	102	NA	NA	62	70	NA	NA	5.02	194	5	17	23	1.91	NA	NA	3.9	39	1	88.4	72	8	2.86	75	4.16	0.07	NA	303
3469	34595	39	1	3	4	5	2	NA	NA	NA	2	1	NA	NA	NA	0	NA	73.8	166.8	26.53	95.2	118	116	118	NA	60	62	58	NA	5.02	194	5	19	22	1.91	NA	NA	4.3	43	1.2	106.08	61	15	5.36	86	4.77	0.12	NA	320
3478	34604	25	1	4	2	NA	1	1	NA	NA	2	1	NA	NA	1	1	3	73.8	160.9	28.51	90.3	116	118	118	NA	64	62	66	NA	5.28	204	5.5	18	18	0.83	3.776	1.468	4.4	44	1.1	97.24	48	13	4.64	96	5.33	0.07	NA	245
3479	34605	53	1	3	5	5	2	NA	NA	NA	1	NA	NA	NA	1	3	3	108	174.6	35.43	121.6	NA	128	126	120	NA	86	90	86	4.09	158	7.2	32	28	1.29	2.224	1.264	4.2	42	1.2	106.08	87	21	7.5	191	10.6	0.27	NA	242
3480	34606	31	2	2	2	NA	2	NA	NA	NA	1	NA	NA	NA	1	1	1	61.6	158	24.68	80.9	96	98	92	NA	54	50	50	NA	4.4	170	4.8	17	18	1.4	2.741	0.553	4.1	41	0.7	61.88	57	11	3.93	88	4.88	0.15	NA	214
3482	34608	45	2	1	4	5	1	3	15	4	1	NA	NA	NA	1	1	2	101.2	164.4	37.44	104.8	148	144	142	NA	100	92	92	NA	4.45	172	5.1	28	24	1.6	2.457	0.858	4	40	0.8	70.72	99	10	3.57	104	5.77	0.15	NA	269
3483	34609	29	1	3	4	4.05	2	NA	NA	NA	1	NA	NA	NA	3	3	1	78.6	172.8	26.32	90.4	142	130	134	NA	104	96	88	NA	4.16	161	5.3	25	28	1.84	2.172	0.35	4.5	45	1	88.4	73	15	5.36	85	4.72	0.06	NA	320
3486	34612	35	1	1	1	1.65	1	3	2	4	1	NA	NA	NA	8	1	1	78.9	166.5	28.46	96.4	98	NA	NA	NA	60	NA	NA	NA	4.45	172	5.5	34	25	1.03	NA	NA	4.2	42	0.8	70.72	65	16	5.71	97	5.38	0.25	NA	352
3489	34615	54	2	4	5	5	2	NA	NA	NA	2	2	NA	NA	NA	NA	NA	70.2	163.2	26.36	88	152	148	146	NA	70	78	74	NA	4.09	158	5.7	11	22	1.81	2.121	0.35	4.1	41	0.9	79.56	79	15	5.36	78	4.33	0.02	NA	208
3492	34618	39	2	3	4	0.62	1	1	NA	NA	1	NA	NA	NA	5	4	1	54.8	157.2	22.18	80.5	NA	112	104	110	NA	74	70	72	5.56	215	4.9	52	40	1.5	NA	NA	3.7	37	0.7	61.88	78	7	2.5	120	6.66	0.12	NA	346
3497	34623	32	2	4	4	4.55	2	NA	NA	NA	1	NA	NA	NA	1	3	2	54.7	149.1	24.61	79.8	130	124	NA	NA	92	88	NA	NA	5.04	195	5.2	14	22	1.5	NA	NA	3.6	36	0.7	61.88	57	6	2.14	92	5.11	0.58	NA	295
3499	34625	74	2	4	5	5	1	3	2	3	2	1	NA	NA	NA	0	NA	92.9	158.7	36.89	120.2	138	136	134	NA	62	68	74	NA	5.04	195	6	10	14	1.37	3.155	1.152	3.6	36	1.4	123.76	85	11	3.93	91	5.05	6.11	NA	464
3501	34627	56	1	3	3	0.51	1	1	NA	NA	1	NA	NA	NA	2	4	2	91.8	178.2	28.91	103.1	100	NA	NA	NA	70	NA	NA	NA	4.76	184	5.4	23	22	1.32	3.103	0.734	3.8	38	1	88.4	70	13	4.64	106	5.88	0.27	NA	257
3505	34631	36	2	3	5	5	1	3	6	4	1	NA	NA	NA	2	10	3	68.9	160.7	26.68	85.5	94	94	92	NA	44	48	54	NA	4.4	170	4.9	18	21	1.68	NA	NA	4.2	42	0.9	79.56	68	12	4.28	107	5.94	0.04	NA	246
3507	34633	70	1	4	3	3.97	2	NA	NA	NA	1	NA	NA	NA	3	30	3	82.7	183.5	24.56	89.2	158	156	156	NA	78	74	76	NA	5.15	199	6.2	17	34	1.16	NA	NA	3.9	39	1	88.4	74	12	4.28	102	5.66	0.33	NA	225
3511	34637	48	1	3	2	0.9	2	NA	NA	NA	1	NA	NA	NA	1	3	3	113.2	176	36.54	124.5	124	126	122	NA	96	92	90	NA	6.28	243	5.3	NA	NA	0.88	NA	NA	4.5	45	1.2	106.08	66	16	5.71	85	4.72	0.08	NA	375
3514	34640	24	1	3	3	0.94	1	1	NA	NA	1	NA	NA	NA	4	20	3	78.5	185.7	22.76	88.9	100	100	106	NA	60	58	60	NA	3.52	136	5.2	18	20	1.29	NA	NA	4.5	45	1.1	97.24	38	10	3.57	89	4.94	0.03	NA	244
3516	34642	54	1	3	4	2.51	2	NA	NA	NA	1	NA	NA	NA	2	6	3	101.5	191.1	27.79	106	134	NA	144	140	88	NA	82	80	5.07	196	4.9	22	20	0.96	NA	NA	4.3	43	1.1	97.24	68	15	5.36	85	4.72	0.07	NA	252
3518	34644	38	2	1	2	0.93	2	NA	NA	NA	1	NA	NA	NA	5	1	3	80.3	154.4	33.68	102.5	128	120	118	NA	66	70	74	NA	5.25	203	5.8	16	20	1.11	NA	NA	3.7	37	0.8	70.72	133	15	5.36	99	5.5	1.06	NA	347
3523	34649	64	1	3	3	1.2	1	1	NA	NA	1	NA	NA	NA	5	7	1	88.4	168.9	30.99	112.7	156	158	NA	168	82	80	NA	78	6.7	259	5.3	17	21	1.97	NA	NA	4.4	44	0.9	79.56	57	13	4.64	97	5.38	0.48	NA	274
3524	34650	21	2	2	5	5	2	NA	NA	NA	1	NA	NA	NA	4	1	1	86.9	155.5	35.94	91.9	112	NA	96	NA	80	NA	62	NA	5.09	197	6	17	20	1.45	3.129	1.118	4.5	45	0.8	70.72	49	9	3.21	100	5.55	0.37	NA	309
3527	34653	34	2	1	2	1.65	2	NA	NA	NA	2	1	NA	NA	NA	0	NA	68.8	162.8	25.96	89.1	116	114	110	NA	64	66	68	NA	4.47	173	4.9	31	30	1.16	NA	NA	4.1	41	0.5	44.2	76	11	3.93	88	4.88	0.02	NA	254
3530	34656	65	1	4	5	4.35	1	3	36	4	1	NA	NA	NA	NA	0	NA	106.7	174.2	35.16	121.2	142	NA	146	NA	76	NA	88	NA	4.71	182	5.4	39	28	0.93	NA	NA	4.2	42	0.8	70.72	83	11	3.93	88	4.88	0.31	NA	401
3535	34661	45	1	4	2	1.32	1	1	NA	NA	2	1	NA	NA	NA	0	NA	108.6	181.8	32.86	113	128	128	124	NA	76	72	72	NA	4.71	182	5.5	74	71	1.27	NA	NA	3.7	37	0.7	61.88	81	8	2.86	82	4.55	0.06	NA	247
3537	34663	69	2	4	2	0.44	2	NA	NA	NA	1	NA	NA	NA	NA	0	NA	118.6	157.8	47.63	123.8	130	132	138	NA	68	74	78	NA	5.66	219	6.2	14	20	1.24	3.672	1.648	4.2	42	1	88.4	79	11	3.93	112	6.22	1.39	NA	251
3545	34671	20	2	4	4	3.12	2	NA	NA	NA	2	2	NA	NA	NA	NA	NA	47	156.9	19.09	68.6	122	NA	114	118	68	NA	82	72	3.67	142	5.2	42	37	1.22	NA	NA	4.4	44	0.8	70.72	60	7	2.5	78	4.33	0.07	NA	320
3549	34675	78	2	4	3	0.63	2	NA	NA	NA	2	2	NA	NA	NA	NA	NA	68.5	155.3	28.4	101.5	114	120	112	NA	66	64	60	NA	4.84	187	6.7	17	22	1.09	3.31	0.96	3.9	39	1.5	132.6	100	18	6.43	124	6.88	0.17	NA	258
3555	34681	39	2	3	4	4.13	2	NA	NA	NA	1	NA	NA	NA	2	2	2	82.2	164.5	30.38	88.7	96	96	102	NA	62	60	60	NA	5.2	201	4.3	21	25	1.53	3.388	0.644	3.9	39	0.8	70.72	67	12	4.28	94	5.22	0.52	NA	314
3561	34687	34	2	4	4	1.34	2	NA	NA	NA	2	1	NA	NA	NA	0	NA	81.6	162.2	31.02	92.4	118	118	118	NA	74	76	78	NA	5.02	194	5.1	17	16	1.01	3.491	1.14	3.6	36	0.9	79.56	90	7	2.5	93	5.16	0.32	NA	250
3570	34696	25	1	4	5	5	2	NA	NA	NA	1	NA	NA	NA	7	2	2	104.5	180.5	32.07	107.6	128	144	136	NA	70	74	66	NA	5.79	224	5.4	39	28	1.4	NA	NA	4.2	42	1.1	97.24	54	14	5	94	5.22	0.2	NA	214
3571	34697	46	2	4	2	2.71	1	3	5	4	2	2	NA	NA	NA	NA	NA	78.5	165.2	28.76	98.6	150	154	154	NA	80	76	72	NA	4.24	164	5.5	43	27	1.29	2.508	0.937	3.9	39	0.7	61.88	97	8	2.86	83	4.61	0.59	NA	337
3574	34700	52	1	3	4	5	2	NA	NA	NA	1	NA	NA	NA	1	2	1	71.4	163.2	26.81	86.1	122	126	122	NA	76	74	76	NA	5.43	210	6.4	32	30	1.01	NA	NA	4.3	43	1.2	106.08	67	18	6.43	90	5	0.45	NA	211
3577	34703	61	1	3	5	1.52	2	NA	NA	NA	1	NA	NA	NA	1	2	1	120	182.1	36.19	129.3	154	154	152	NA	80	78	78	NA	6.41	248	5.4	21	23	1.06	NA	NA	4.2	42	0.9	79.56	58	16	5.71	116	6.44	0.68	NA	214
3581	34707	69	2	4	4	3.12	2	NA	NA	NA	1	NA	NA	NA	2	2	3	88.2	157.2	35.69	113.5	142	138	132	NA	70	78	74	NA	6.05	234	6.5	23	16	1.37	NA	NA	4	40	0.9	79.56	86	13	4.64	108	6	0.14	NA	205
3584	34710	50	2	3	5	5	1	1	NA	NA	1	NA	NA	NA	1	2	1	53.8	159.5	21.15	76.3	120	108	112	NA	68	64	66	NA	5.17	200	4.9	26	27	2.48	2.327	0.779	4.6	46	0.9	79.56	61	8	2.86	88	4.88	0.1	NA	274
3586	34712	20	2	3	2	2.94	2	NA	NA	NA	1	NA	NA	NA	2	2	3	61.6	161.2	23.71	82.4	104	98	96	NA	52	56	56	NA	4.91	190	5.3	15	14	1.66	2.457	1.75	3.6	36	0.8	70.72	55	8	2.86	87	4.83	1.96	NA	277
3590	34716	62	1	3	4	4.9	1	3	10	4	1	NA	NA	NA	2	1	3	80.7	172.2	27.21	95.5	124	118	120	NA	66	60	60	NA	6.96	269	5.9	24	29	1.4	4.862	1.513	4.2	42	1	88.4	60	13	4.64	108	6	0.17	NA	322
3591	34717	42	1	3	5	3.75	1	3	10	3	1	NA	NA	NA	1	4	1	93.9	173.6	31.16	105.8	124	126	120	NA	80	78	82	NA	4.73	183	4.6	32	21	1.29	NA	NA	4.5	45	1.2	106.08	71	15	5.36	104	5.77	0.09	NA	245
3592	34718	55	2	4	5	2.65	2	NA	NA	NA	2	1	NA	NA	1	3	3	85.9	163.4	32.17	103	150	148	NA	162	86	90	NA	86	6.83	264	8.2	27	20	1.5	NA	NA	4.5	45	1.2	106.08	82	13	4.64	203	11.27	0.8	NA	372
3593	34719	24	2	3	2	5	1	1	NA	NA	2	1	NA	NA	1	1	3	110.3	166.6	39.74	114.3	104	104	102	NA	74	70	68	NA	7.27	281	4.6	48	23	0.96	5.327	2.134	2.8	28	0.9	79.56	117	8	2.86	76	4.22	5.34	NA	274
3598	34724	39	2	3	4	4.96	1	3	3	4	1	NA	NA	NA	2	2	2	78.5	152.6	33.71	99.7	108	106	114	NA	68	64	72	NA	4.58	177	5.1	14	22	1.6	2.664	0.677	3.9	39	0.7	61.88	58	8	2.86	104	5.77	0.19	NA	227
3600	34726	67	2	4	3	1	1	1	NA	NA	1	NA	NA	NA	NA	0	NA	69.7	156.9	28.31	91.6	198	190	190	NA	102	100	96	NA	6.18	239	5.5	11	21	1.55	4.034	1.287	3.9	39	1.4	123.76	91	17	6.07	84	4.66	0.61	NA	198
3605	34731	49	2	3	5	3.76	2	NA	NA	NA	1	NA	NA	NA	1	1	1	85.9	167.1	30.76	96	104	100	112	NA	62	66	68	NA	4.14	160	5.1	17	17	1.32	NA	NA	4.2	42	0.9	79.56	46	14	5	86	4.77	2.47	NA	320
3607	34733	27	2	4	3	3.87	2	NA	NA	NA	2	1	NA	NA	1	3	3	52.8	158.4	21.04	71.4	112	110	110	NA	70	74	70	NA	4.94	191	5.7	17	30	1.91	2.767	0.587	4	40	0.8	70.72	47	10	3.57	86	4.77	0.04	NA	452
3608	34734	55	2	1	1	NA	2	NA	NA	NA	2	2	NA	NA	NA	NA	NA	55	147.7	25.21	81.2	130	122	132	NA	70	62	70	NA	6.39	247	5.4	16	23	1.6	NA	NA	4.1	41	0.6	53.04	98	12	4.28	139	7.72	0.11	NA	347
3609	34735	26	2	1	5	2.8	1	3	1	4	1	NA	NA	NA	NA	0	NA	98.7	158.7	39.19	109.7	124	124	126	NA	74	76	80	NA	3.75	145	5.1	18	20	1.6	1.371	1.671	4	40	0.8	70.72	50	11	3.93	86	4.77	2.15	NA	365
3611	34737	21	2	4	4	5	1	3	1	4	1	NA	NA	NA	2	7	3	65.7	171.8	22.26	81	116	108	NA	114	76	74	NA	74	4.84	187	5	11	9	2.4	NA	NA	3.8	38	0.9	79.56	24	9	3.21	72	4	0.27	NA	335
3614	34740	42	2	1	3	3.5	2	NA	NA	NA	2	1	NA	NA	3	1	3	109.5	168.1	38.75	119.4	114	112	114	NA	74	72	70	NA	4.6	178	6	25	22	1.11	2.948	1.163	4.1	41	0.8	70.72	125	15	5.36	105	5.83	1.73	NA	277
3616	34742	40	1	4	3	2.56	2	NA	NA	NA	2	2	NA	NA	NA	NA	NA	63.5	177.7	20.11	71	116	118	112	NA	68	70	72	NA	4.86	188	5.6	20	37	1.99	NA	NA	4.4	44	1	88.4	52	10	3.57	81	4.5	0.41	NA	302
3617	34743	53	2	3	5	5	1	2	NA	NA	1	NA	NA	NA	1	7	1	74.9	166	27.18	92.2	108	102	98	NA	62	66	68	NA	5.51	213	5.5	25	23	1.34	3.439	1.592	4.4	44	0.8	70.72	59	14	5	123	6.83	0.2	NA	310
3621	34747	30	2	3	3	2.21	1	3	2	4	2	2	NA	NA	NA	NA	NA	57.4	149.9	25.55	89.4	118	112	110	NA	80	82	76	NA	6.49	251	5.1	18	19	1.19	NA	NA	4.6	46	0.8	70.72	52	17	6.07	60	3.33	0.14	NA	352
3628	34754	42	1	4	4	2.96	1	2	NA	NA	1	NA	NA	NA	3	2	1	96.6	171.9	32.69	105.2	126	132	132	NA	60	68	52	NA	6.9	267	5.7	32	42	1.16	NA	NA	4.3	43	1.2	106.08	75	14	5	134	7.44	0.05	NA	310
3630	34756	66	1	1	1	0.84	2	NA	NA	NA	1	NA	NA	NA	3	5	3	75.9	167.7	26.99	106.6	120	110	114	NA	68	68	66	NA	3.57	138	5.4	22	21	1.16	1.965	0.96	3.9	39	0.9	79.56	78	13	4.64	88	4.88	3.99	NA	205
3633	34759	49	1	2	3	0.56	2	NA	NA	NA	1	NA	NA	NA	6	2	2	82.6	168.2	29.2	103.1	130	132	132	NA	66	60	68	NA	4.91	190	5	23	30	1.5	NA	NA	4.3	43	1.3	114.92	58	11	3.93	110	6.11	0.27	NA	247
3635	34761	52	2	1	1	1.71	1	3	10	4	1	NA	NA	NA	NA	0	NA	88	162.7	33.24	109	120	118	122	NA	66	58	62	NA	3.75	145	7	25	24	1.16	1.914	1.456	4.3	43	0.8	70.72	113	15	5.36	120	6.66	0.42	NA	325
3636	34762	62	1	3	5	5	1	1	NA	NA	1	NA	NA	NA	NA	0	NA	86.3	175.3	28.08	103.4	100	106	100	NA	70	74	70	NA	5.09	197	5.6	18	24	1.37	3.258	1.027	4	40	1	88.4	95	11	3.93	107	5.94	0.25	NA	271
3642	34768	38	1	3	4	3.01	1	1	NA	NA	1	NA	NA	NA	1	7	1	96.4	181	29.43	100.4	130	124	112	NA	76	76	74	NA	5.53	214	5.5	18	20	1.03	NA	NA	4.3	43	1	88.4	51	20	7.14	89	4.94	0.27	NA	232
3643	34769	70	2	3	5	NA	2	NA	NA	NA	2	2	NA	NA	NA	NA	NA	75.8	167.7	26.95	104	152	154	142	NA	60	56	58	NA	3.98	154	7.5	53	51	1.63	1.965	0.847	4.5	45	0.8	70.72	86	13	4.64	176	9.77	0.03	NA	255
3645	34771	60	2	1	3	3.85	1	3	15	4	1	NA	NA	NA	3	3	3	77	156.7	31.36	100.2	164	162	150	NA	82	82	72	NA	5.38	208	5.7	16	16	1.78	NA	NA	4.2	42	0.8	70.72	56	22	7.85	108	6	0.11	NA	314
3648	34774	62	2	1	2	0.78	1	2	NA	NA	2	1	NA	NA	2	1	3	55.9	156.3	22.88	79.9	126	124	126	NA	76	70	72	NA	5.2	201	5.3	12	18	0.85	NA	NA	4.2	42	0.9	79.56	30	12	4.28	82	4.55	0.47	NA	374
3650	34776	50	1	3	2	1.01	1	1	NA	NA	1	NA	NA	NA	2	8	3	102.5	175	33.47	117.3	134	138	142	NA	76	72	70	NA	6.31	244	5.7	97	67	0.98	4.138	2.585	4.6	46	1.2	106.08	85	14	5	97	5.38	0.39	NA	346
3651	34777	74	2	1	1	0.84	1	3	3	4	2	2	NA	NA	NA	NA	NA	53.3	142	26.43	101.5	206	196	204	NA	80	88	80	NA	6.75	261	5.4	18	23	2.56	NA	NA	4.7	47	0.6	53.04	107	14	5	83	4.61	0.15	NA	420
3655	34781	48	2	4	4	NA	1	1	NA	NA	2	1	NA	NA	NA	0	NA	100.1	159.8	39.2	107.7	104	116	114	NA	76	76	76	NA	5.17	200	5.7	16	22	1.6	2.845	1.581	4.2	42	0.7	61.88	93	9	3.21	91	5.05	0.89	NA	407
3656	34782	85	2	3	2	1.12	2	NA	NA	NA	2	2	NA	NA	NA	NA	NA	79.5	161.4	30.52	99.5	198	184	184	NA	62	60	54	NA	5.59	216	6.5	19	24	1.03	2.56	4.369	4.2	42	1	88.4	64	22	7.85	155	8.6	0.11	NA	207
3660	34786	39	1	3	5	4.85	2	NA	NA	NA	1	NA	NA	NA	2	2	1	67.8	172.9	22.68	82.3	110	102	100	NA	64	60	68	NA	5.51	213	5.1	24	30	2.15	3.155	0.44	4.8	48	1	88.4	43	11	3.93	95	5.27	0.02	NA	227
3669	34795	44	1	3	5	5	1	3	5	4	1	NA	NA	NA	3	6	1	107.5	192.1	29.13	113.1	108	108	104	NA	66	60	50	NA	7.4	286	5	32	32	1.19	NA	4.742	4.8	48	0.9	79.56	50	11	3.93	100	5.55	0.58	NA	243
3671	34797	41	1	1	5	3.41	1	1	NA	NA	1	NA	NA	NA	3	7	1	61.2	161.1	23.58	81	106	106	104	NA	68	66	64	NA	4.27	165	5.1	21	23	1.14	NA	NA	4.6	46	0.9	79.56	68	13	4.64	84	4.66	0.03	NA	300
3679	34805	31	1	4	4	1.11	2	NA	NA	NA	2	1	NA	NA	1	1	2	89.8	180.3	27.62	93.5	158	162	NA	166	96	88	NA	108	3.05	118	4.1	22	27	1.03	1.707	0.666	3.9	39	2.3	203.32	41	24	8.57	80	4.44	0.15	NA	332
3681	34807	59	2	3	4	3.98	1	3	13	4	2	1	NA	NA	1	3	3	91.2	166.4	32.94	111.6	136	136	134	NA	72	76	70	NA	5.69	220	5.4	14	18	1.63	3.491	1.264	3.7	37	0.9	79.56	60	9	3.21	99	5.5	0.2	NA	280
3686	34812	63	1	1	1	2.08	1	3	30	4	1	NA	NA	NA	NA	0	NA	68.4	159.1	27.02	100.2	116	114	118	NA	72	70	68	NA	5.35	207	5.7	21	25	1.22	NA	NA	4.6	46	1.1	97.24	87	19	6.78	98	5.44	0.03	NA	219
3687	34813	62	2	3	4	1.79	1	1	NA	NA	1	NA	NA	NA	3	3	1	97.7	163.4	36.59	120.1	132	128	122	NA	52	48	46	NA	6.8	263	5.7	23	22	1.73	4.293	1.682	4.4	44	0.8	70.72	65	14	5	102	5.66	0.21	NA	238
3696	34822	46	1	3	4	1.43	1	1	NA	NA	1	NA	NA	NA	9	3	1	90.4	178.3	28.44	110	192	196	192	NA	110	116	110	NA	7.19	278	4.9	24	30	3	NA	NA	4.7	47	1	88.4	51	10	3.57	98	5.44	2.26	NA	219
3702	34828	21	1	4	4	1.04	2	NA	NA	NA	1	NA	NA	NA	1	1	1	96.7	191.9	26.26	86	122	124	124	NA	50	48	54	NA	2.74	106	5.2	13	15	1.68	0.776	0.621	4.3	43	0.9	79.56	59	7	2.5	91	5.05	0.03	NA	147
3705	34831	34	1	4	4	1.07	1	1	NA	NA	1	NA	NA	NA	2	6	1	79.2	172.8	26.52	93.1	122	120	120	NA	76	74	76	NA	5.92	229	4.4	17	19	1.14	NA	NA	4.8	48	0.9	79.56	43	14	5	79	4.39	0.28	NA	280
3712	34838	31	2	4	3	0.2	1	1	NA	NA	2	1	NA	NA	2	1	2	80.2	157.8	32.21	96.1	98	100	102	NA	72	74	76	NA	5.9	228	4.9	14	18	1.55	NA	NA	4.8	48	1	88.4	87	12	4.28	86	4.77	0.12	NA	406
3713	34839	29	1	3	4	5	1	2	NA	NA	1	NA	NA	NA	3	3	1	83.3	169.5	28.99	98.5	132	128	140	NA	84	80	90	NA	4.34	168	4.1	48	34	1.24	NA	NA	4.3	43	0.9	79.56	51	6	2.14	70	3.89	0.12	NA	287
3719	34845	29	1	1	2	1.37	2	NA	NA	NA	1	NA	NA	NA	NA	0	NA	120.2	166.4	43.41	147.1	92	108	110	NA	76	76	72	NA	2.87	111	6	54	49	1.01	0.776	2.393	4.1	41	0.9	79.56	81	13	4.64	129	7.16	0.89	NA	249
3722	34848	23	1	1	2	0.68	1	1	NA	NA	1	NA	NA	NA	12	2	1	92	171.8	31.17	102.6	134	132	NA	130	62	66	NA	66	5.22	202	5	19	18	0.57	NA	NA	4.4	44	0.8	70.72	85	12	4.28	91	5.05	0.95	NA	277
3723	34849	71	2	4	2	1.47	1	1	NA	NA	1	NA	NA	NA	4	7	1	83.3	165.9	30.27	95.4	152	150	146	NA	0	0	0	NA	6.39	247	4.7	51	138	4.86	1.164	0.79	4.4	44	1.1	97.24	82	17	6.07	106	5.88	0.47	NA	200
3729	34855	76	2	4	2	2.55	1	1	NA	NA	1	NA	NA	NA	NA	0	NA	69.4	169.4	24.18	82.1	160	156	158	NA	80	76	80	NA	5.97	231	7.5	18	24	1.5	NA	NA	4.4	44	1	88.4	74	20	7.14	153	8.49	0.9	NA	564
3730	34856	50	1	4	3	4.97	2	NA	NA	NA	2	1	NA	NA	NA	0	NA	74.3	172.3	25.03	91	124	124	118	NA	78	78	80	NA	5.04	195	5.4	23	26	1.58	NA	NA	5	50	0.8	70.72	83	11	3.93	84	4.66	0.01	NA	163
3731	34857	85	1	3	3	1.46	1	3	60	4	1	NA	NA	NA	NA	0	NA	76.7	170	26.54	102.4	178	180	NA	NA	80	76	NA	NA	4.47	173	5.4	14	22	1.29	2.25	2.01	4.2	42	1.9	167.96	63	34	12.14	96	5.33	0.36	NA	223
3732	34858	37	2	4	4	1.68	2	NA	NA	NA	1	NA	NA	NA	3	1	1	95.4	167.3	34.08	95.4	112	112	108	NA	74	64	70	NA	5.04	195	5.4	13	18	1.68	3	0.779	3.9	39	0.8	70.72	83	7	2.5	72	4	0.25	NA	469
3738	34864	54	1	1	1	0.72	2	NA	NA	NA	1	NA	NA	NA	6	7	1	73.1	165.8	26.59	102.4	136	126	122	NA	66	68	64	NA	4.19	162	5.4	36	45	1.06	NA	NA	4.3	43	0.6	53.04	76	4	1.43	92	5.11	0.06	NA	463
3743	34869	29	2	4	4	0.9	2	NA	NA	NA	2	1	NA	NA	NA	0	NA	82.1	163.5	30.71	93.8	124	122	126	NA	74	74	74	NA	3.65	141	5.3	33	29	1.11	1.733	1.75	4.2	42	0.9	79.56	43	12	4.28	83	4.61	0.04	NA	219
3744	34870	38	1	4	4	3.27	2	NA	NA	NA	1	NA	NA	NA	6	2	2	100.6	178	31.75	102.4	130	124	128	NA	88	86	82	NA	4.5	174	5.3	15	24	1.11	NA	NA	4.2	42	1.4	123.76	60	9	3.21	90	5	0.02	NA	260
3747	34873	73	1	4	1	0.55	2	NA	NA	NA	1	NA	NA	NA	NA	0	NA	70	175.1	22.83	90	166	164	168	NA	90	88	96	NA	3.96	153	7.3	22	26	1.16	NA	NA	4.1	41	1.4	123.76	41	20	7.14	116	6.44	0.22	NA	183
3748	34874	57	2	2	4	3.1	2	NA	NA	NA	2	1	NA	NA	NA	0	NA	82.3	160.1	32.11	98.2	NA	146	162	144	NA	90	94	80	5.46	211	5.8	23	22	0.96	NA	NA	3.9	39	0.8	70.72	83	14	5	87	4.83	0.25	NA	295
3751	34877	54	1	3	3	1.95	2	NA	NA	NA	1	NA	NA	NA	2	15	3	109.8	189.8	30.48	115.8	170	162	164	NA	92	88	82	NA	8.33	322	5	17	21	0.91	NA	7.113	4.6	46	1.1	97.24	83	12	4.28	92	5.11	0.34	NA	254
3756	34882	28	2	4	5	5	2	NA	NA	NA	1	NA	NA	NA	1	2	3	72.1	164.8	26.55	86.8	130	130	132	NA	74	78	80	NA	5.22	202	5.5	13	17	1.53	3.284	0.914	3.9	39	1.1	97.24	45	12	4.28	91	5.05	1.09	NA	494
3759	34885	40	2	3	5	4.39	2	NA	NA	NA	1	NA	NA	NA	1	4	3	63	160.3	24.52	80.1	110	110	108	NA	72	74	66	NA	4.16	161	5.1	19	21	1.16	NA	NA	4.4	44	0.8	70.72	66	8	2.86	70	3.89	0.2	NA	308
3761	34887	52	2	3	4	5	1	3	31	4	1	NA	NA	NA	4	2	1	83.5	159	33.03	102.5	130	128	130	NA	80	78	78	NA	6.34	245	5.3	16	23	1.16	NA	NA	4.4	44	1.3	114.92	113	24	8.57	91	5.05	0.14	NA	280
3767	34893	38	1	4	4	5	2	NA	NA	NA	2	1	NA	NA	NA	0	NA	91.4	178.6	28.65	98	152	140	NA	152	90	104	NA	100	4.19	162	5.5	38	31	0.98	NA	NA	4.4	44	1.2	106.08	53	11	3.93	81	4.5	0.14	NA	247
3771	34897	45	2	4	3	0.94	2	NA	NA	NA	1	NA	NA	NA	1	2	2	84.1	167.1	30.12	106.2	102	104	NA	100	58	54	NA	52	5.72	221	12.4	16	18	1.42	NA	NA	4	40	0.5	44.2	65	7	2.5	105	5.83	0.4	NA	236
3773	34899	84	2	3	4	5	1	3	25	4	1	NA	NA	NA	1	7	1	50.5	147.6	23.18	76.3	116	110	108	NA	38	44	40	NA	5.74	222	5.6	22	40	2.43	3	0.677	4.1	41	1.1	97.24	42	16	5.71	91	5.05	0.09	NA	181
3775	34901	53	1	3	4	4.22	1	1	NA	NA	1	NA	NA	NA	2	14	3	81.7	189.8	22.68	100.2	128	124	122	NA	66	70	74	NA	5.28	204	5.4	16	17	1.63	3.258	0.858	4.3	43	0.9	79.56	54	8	2.86	93	5.16	0.02	NA	318
3779	34905	57	2	3	4	1.04	2	NA	NA	NA	1	NA	NA	NA	2	2	2	62.1	156.9	25.23	88.9	NA	138	NA	126	NA	80	NA	82	6.67	258	5.6	22	20	1.47	NA	NA	4.1	41	0.7	61.88	75	10	3.57	73	4.05	0.36	NA	352
3782	34908	47	1	3	5	5	1	3	20	4	1	NA	NA	NA	3	7	1	80.8	174.1	26.66	92.2	126	116	116	NA	66	68	64	NA	5.38	208	4.9	28	26	1.76	3.284	0.745	4.5	45	1	88.4	55	14	5	102	5.66	0.1	NA	290
3785	34911	70	2	3	4	1.58	1	1	NA	NA	1	NA	NA	NA	3	2	1	58.7	162.1	22.34	90	172	NA	NA	NA	0	NA	NA	NA	4.89	189	5.2	20	25	1.29	NA	NA	4.2	42	1.1	97.24	108	7	2.5	130	7.22	0.41	NA	298
3788	34914	28	2	1	5	4.97	2	NA	NA	NA	2	2	NA	NA	NA	NA	NA	95.8	160.5	37.19	109.7	124	126	NA	NA	76	74	NA	NA	6.28	243	6	22	21	1.58	4.008	1.524	4.1	41	0.9	79.56	46	9	3.21	110	6.11	0.57	NA	419
3789	34915	41	1	1	4	0.61	2	NA	NA	NA	1	NA	NA	NA	6	6	3	80.6	168.8	28.29	97	138	134	132	NA	70	70	74	NA	4.42	171	5.1	21	21	1.66	NA	NA	4.3	43	1	88.4	80	11	3.93	94	5.22	0.06	NA	254
3793	34919	28	2	4	2	0.48	1	1	NA	NA	1	NA	NA	NA	6	7	1	71.7	171.1	24.49	89	118	120	122	NA	70	64	72	NA	3.67	142	4.9	15	21	2.43	0.905	0.756	3.8	38	0.9	79.56	33	5	1.79	91	5.05	0.37	NA	245
3796	34922	40	2	3	5	5	2	NA	NA	NA	1	NA	NA	NA	1	2	1	53	164.1	19.68	68.4	NA	98	NA	110	NA	78	NA	82	5.07	196	5.6	13	25	2.09	NA	NA	4.3	43	0.8	70.72	40	6	2.14	109	6.05	0.06	NA	342
3799	34925	35	1	3	5	5	2	NA	NA	NA	1	NA	NA	NA	3	1	1	87.5	179	27.31	100.5	126	124	126	NA	76	80	74	NA	5.59	216	4.9	19	30	1.29	NA	NA	4.8	48	1.2	106.08	72	11	3.93	109	6.05	0.07	NA	256
3802	34928	85	1	3	5	2.05	2	NA	NA	NA	1	NA	NA	NA	1	1	1	73.8	182.6	22.13	89.5	140	134	132	NA	72	68	74	NA	4.84	187	5.5	15	15	1.09	3.258	1.061	3.6	36	1.2	106.08	67	15	5.36	102	5.66	1.29	NA	242
3803	34929	21	1	4	2	1.04	2	NA	NA	NA	1	NA	NA	NA	2	1	2	116.8	180.4	35.89	115	126	122	118	NA	72	72	70	NA	4.16	161	5.2	18	23	1.24	NA	NA	4.3	43	1.1	97.24	79	10	3.57	73	4.05	0.27	NA	241
3809	34935	42	1	3	5	5	1	1	NA	NA	1	NA	NA	NA	2	1	2	69.5	174.3	22.88	84	108	106	104	NA	60	48	50	NA	5.09	197	4.6	20	20	1.16	3.543	0.847	4.5	45	1.1	97.24	57	12	4.28	92	5.11	0.02	NA	239
3815	34941	39	1	4	5	3.54	1	3	14	4	1	NA	NA	NA	2	2	2	98	171.2	33.44	107.1	120	118	120	NA	68	58	62	NA	4.11	159	4.8	24	24	1.32	2.56	0.485	3.8	38	1	88.4	65	12	4.28	86	4.77	0.31	NA	231
3820	34946	48	1	3	5	3.56	1	3	18	4	1	NA	NA	NA	2	3	1	74.7	171.2	25.49	98.6	136	136	138	NA	82	78	80	NA	6.9	267	5.3	NA	NA	0.91	NA	NA	4.5	45	0.9	79.56	65	12	4.28	96	5.33	0.24	NA	289
3829	34955	34	2	3	5	5	2	NA	NA	NA	1	NA	NA	NA	2	1	1	60.7	166.2	21.97	78.9	94	92	88	NA	56	64	60	NA	6.98	270	4.8	21	28	1.5	4.991	1.073	4.6	46	0.8	70.72	47	9	3.21	55	3.05	0.03	NA	257
3830	34956	45	1	1	1	NA	2	NA	NA	NA	2	1	NA	NA	NA	0	NA	89.4	164.4	33.08	105.6	106	106	104	NA	54	56	56	NA	5.38	208	4.8	24	27	0.78	NA	NA	3.9	39	0.8	70.72	66	15	5.36	76	4.22	0.08	NA	226
3836	34962	54	1	5	5	5	2	NA	NA	NA	1	NA	NA	NA	2	2	1	93.8	177.9	29.64	104.3	118	112	120	NA	70	74	76	NA	5.9	228	5.6	178	71	1.32	NA	NA	4.6	46	1.2	106.08	84	16	5.71	102	5.66	0.25	NA	277
3839	34965	59	2	1	1	NA	2	NA	NA	NA	2	2	NA	NA	NA	NA	NA	51.1	153	21.83	89.5	96	NA	NA	NA	56	NA	NA	NA	5.9	228	8.7	14	16	1.37	3.957	1.242	4.1	41	0.4	35.36	98	9	3.21	293	16.26	0.41	NA	206
3840	34966	25	1	1	1	1.53	2	NA	NA	NA	1	NA	NA	NA	6	3	3	72.2	164.9	26.55	91.6	118	116	120	NA	50	40	48	NA	4.29	166	5.1	24	23	0.93	NA	NA	4.5	45	0.8	70.72	78	13	4.64	85	4.72	0.19	NA	280
3849	34975	63	1	3	5	4.07	1	3	29	4	1	NA	NA	NA	4	7	1	99.1	188.2	27.98	111.8	136	140	138	NA	88	84	86	NA	7.16	277	5.1	57	48	1.29	NA	5.419	4.7	47	1	88.4	58	11	3.93	98	5.44	0.21	NA	290
3851	34977	23	2	4	4	1.45	2	NA	NA	NA	1	NA	NA	NA	3	6	3	124.1	153.9	52.4	143.8	136	142	NA	NA	82	84	NA	NA	4.45	172	5.9	14	18	1.58	2.146	1.581	3.6	36	0.8	70.72	68	8	2.86	91	5.05	1.58	NA	540
3860	34986	22	1	1	3	0.3	2	NA	NA	NA	1	NA	NA	NA	3	1	2	88.6	176.7	28.38	104.8	122	122	118	NA	78	84	76	NA	4.99	193	5.2	22	24	1.14	3.155	1.502	4.8	48	0.8	70.72	102	12	4.28	98	5.44	0.06	NA	347
3861	34987	25	1	1	4	1.36	1	3	4	4	1	NA	NA	NA	4	3	1	65.5	171.8	22.19	82.6	132	130	132	NA	54	50	52	NA	5.84	226	5.5	41	32	1.45	NA	NA	4.4	44	0.9	79.56	45	15	5.36	99	5.5	0.11	NA	251
3867	34993	36	1	4	3	2.55	1	2	NA	NA	1	NA	NA	NA	1	4	2	87.8	176	28.34	97.6	118	114	116	NA	72	64	60	NA	5.35	207	5.2	27	25	1.14	NA	NA	4.4	44	1	88.4	74	6	2.14	67	3.72	0.09	NA	175
3869	34995	60	2	1	1	0.99	2	NA	NA	NA	1	NA	NA	NA	1	3	3	49	148.5	22.22	89.1	134	136	134	NA	60	62	58	NA	6.34	245	8.5	26	25	1.68	3.543	2.45	4.2	42	0.9	79.56	68	14	5	139	7.72	0.38	NA	283
3870	34996	50	1	4	4	1.29	1	1	NA	NA	1	NA	NA	NA	6	3	1	93.8	188.7	26.34	97.7	NA	142	144	152	NA	98	90	98	5.69	220	5.7	21	28	2.95	NA	NA	4.5	45	1	88.4	74	13	4.64	77	4.27	0.06	NA	218
3871	34997	78	1	3	2	1.41	1	3	35	4	2	2	NA	NA	NA	NA	NA	67.7	178.3	21.3	94.1	116	120	114	NA	50	48	54	NA	4.32	167	5.5	23	28	1.22	NA	NA	4.5	45	1.1	97.24	60	13	4.64	92	5.11	0.13	NA	190
3872	34998	31	2	3	4	3.5	2	NA	NA	NA	1	NA	NA	NA	3	7	3	66.8	167.3	23.87	81.3	110	110	108	NA	80	80	78	NA	4.16	161	4.9	11	15	1.71	NA	NA	4.1	41	0.8	70.72	43	14	5	77	4.27	0.03	NA	268
3873	34999	25	1	1	2	0.77	2	NA	NA	NA	1	NA	NA	NA	1	2	3	90.7	182.3	27.29	100.7	112	110	112	NA	78	78	72	NA	5.84	226	5	22	25	1.03	NA	NA	4.3	43	0.8	70.72	73	7	2.5	75	4.16	0.2	NA	350
3876	35002	24	2	3	4	1.99	1	3	6	4	1	NA	NA	NA	NA	0	NA	59.7	167.4	21.3	74.6	118	122	NA	122	80	74	NA	80	4.58	177	5	30	33	2.48	NA	NA	4.8	48	0.8	70.72	63	10	3.57	91	5.05	0.04	NA	197
3878	35004	69	1	3	3	2.68	1	3	20	4	1	NA	NA	NA	1	7	1	84.1	184	24.84	104.3	100	104	102	NA	64	62	62	NA	5.4	209	5.5	17	20	1.6	3.207	1.276	4.2	42	1.2	106.08	76	24	8.57	90	5	0.54	NA	271
3884	35010	38	2	3	5	5	2	NA	NA	NA	1	NA	NA	NA	2	2	1	58.5	166.1	21.2	79.1	104	114	110	NA	76	80	78	NA	5.64	218	5	16	19	1.97	3.362	0.666	4.1	41	0.7	61.88	48	11	3.93	90	5	0.05	NA	269
3887	35013	55	2	2	2	1.24	2	NA	NA	NA	1	NA	NA	NA	1	1	2	69.8	147.5	32.08	99	NA	120	120	120	NA	58	72	62	5.87	227	6	25	30	1.37	NA	NA	4.2	42	1	88.4	87	20	7.14	101	5.61	0.22	NA	337
3891	35017	56	1	1	1	3.73	1	3	20	4	1	NA	NA	NA	1	2	2	86	170.7	29.51	110	106	104	110	NA	54	58	60	NA	5.59	216	6.5	40	23	1.01	NA	NA	4	40	0.8	70.72	79	16	5.71	94	5.22	0.71	NA	247
3895	35021	34	1	4	4	5	2	NA	NA	NA	1	NA	NA	NA	5	1	2	124.2	204.1	29.82	123.9	114	108	102	NA	72	70	72	NA	7.71	298	5.1	18	17	0.85	6.258	1.298	3.8	38	0.9	79.56	64	12	4.28	91	5.05	3.93	NA	261
3897	35023	48	1	4	2	1.24	2	NA	NA	NA	1	NA	NA	NA	NA	0	NA	100.1	171.6	33.99	118.7	132	134	136	NA	80	82	80	NA	5.56	215	6	57	30	1.42	3.698	0.948	3.9	39	0.8	70.72	65	9	3.21	91	5.05	0.38	NA	275
3903	35029	45	2	3	5	1.14	1	3	15	4	2	1	NA	NA	1	2	3	104.5	168.3	36.89	107.5	128	128	126	NA	56	64	58	NA	4.5	174	5.6	44	51	1.06	NA	NA	4.3	43	0.9	79.56	67	13	4.64	139	7.72	0.41	NA	328
3909	35035	49	1	4	2	1.94	2	NA	NA	NA	2	1	NA	NA	NA	0	NA	77	176.8	24.63	88	152	148	152	NA	100	94	94	NA	5.2	201	5.8	16	17	1.34	3.31	1.185	3.8	38	1.1	97.24	105	8	2.86	94	5.22	0.09	NA	280
3912	35038	37	2	3	5	5	2	NA	NA	NA	1	NA	NA	NA	2	1	1	86.2	162.9	32.48	102.2	116	116	114	NA	72	68	72	NA	4.03	156	4.7	28	20	1.47	NA	NA	4.5	45	0.6	53.04	60	11	3.93	96	5.33	0.15	NA	258
3915	35041	76	2	3	4	1.67	1	3	3	4	1	NA	NA	NA	2	2	2	76.9	174.1	25.37	96.8	118	110	NA	118	56	58	NA	56	6.28	243	5.1	19	24	1.37	3.569	2.924	4.3	43	0.6	53.04	71	8	2.86	107	5.94	0.57	NA	305
3921	35047	36	2	1	2	1.04	1	2	NA	NA	1	NA	NA	NA	2	2	2	86.3	163	32.48	100.7	108	112	NA	112	80	78	NA	78	3.78	146	5.5	34	27	0.88	2.146	1.648	4	40	0.8	70.72	114	10	3.57	90	5	0.42	NA	304
3925	35051	25	2	1	4	1.68	1	3	5	4	2	1	NA	NA	1	10	3	53.1	154.6	22.22	78.8	120	118	114	NA	66	56	56	NA	4.97	192	5.1	15	25	2.38	2.353	0.485	4.8	48	0.6	53.04	63	11	3.93	87	4.83	0.24	NA	558
3927	35053	80	2	3	5	5	2	NA	NA	NA	2	2	NA	NA	NA	NA	NA	73.2	164.6	27.02	105	NA	142	138	144	NA	78	70	72	5.64	218	5.6	40	39	1.34	NA	NA	4	40	1.1	97.24	100	22	7.85	120	6.66	0.12	NA	271
3929	35055	46	2	4	4	2.73	2	NA	NA	NA	2	1	NA	NA	1	4	3	73	159.9	28.55	96	114	110	116	NA	72	68	78	NA	5.22	202	5.3	30	35	1.34	NA	NA	4.1	41	0.9	79.56	82	10	3.57	75	4.16	0.44	NA	246
3930	35056	35	2	4	4	0.72	1	1	NA	NA	1	NA	NA	NA	2	1	2	74.5	169.7	25.87	87	108	106	108	NA	70	68	64	NA	4.71	182	5.2	15	18	1.73	2.767	0.44	4.1	41	0.8	70.72	57	10	3.57	98	5.44	0.81	NA	347
3932	35058	32	2	3	5	4.5	2	NA	NA	NA	1	NA	NA	NA	2	1	3	63.4	162	24.16	83.7	106	100	104	NA	60	60	62	NA	3.98	154	5.1	36	31	1.14	2.353	1.05	4.5	45	0.8	70.72	88	14	5	92	5.11	0.23	NA	263
3935	35061	71	1	3	5	5	1	3	17	4	1	NA	NA	NA	1	10	3	91.5	175.3	29.78	115	136	138	140	NA	56	44	60	NA	4.45	172	5.8	34	30	1.22	2.353	1.919	4.2	42	1	88.4	80	16	5.71	96	5.33	0.11	NA	290
3936	35062	46	1	4	2	1.16	1	1	NA	NA	1	NA	NA	NA	3	7	1	83.8	172.2	28.26	95.9	122	126	130	NA	96	98	94	NA	5.09	197	5.5	27	22	1.47	2.948	1.456	3.8	38	1.1	97.24	45	11	3.93	105	5.83	0.14	NA	246
3937	35063	46	1	3	4	1.22	1	3	2	4	1	NA	NA	NA	2	2	2	96.7	188	27.36	99.4	128	128	132	NA	90	92	88	NA	4.78	185	4.6	23	24	1.29	NA	NA	4.2	42	1.8	159.12	55	22	7.85	122	6.77	0.1	NA	208
3941	35067	54	1	5	4	3.57	2	NA	NA	NA	1	NA	NA	NA	6	2	1	133.8	175.1	43.64	136.5	146	148	140	NA	66	60	64	NA	5.9	228	5.6	23	23	1.34	3.465	2.36	4.1	41	0.8	70.72	88	11	3.93	117	6.49	0.45	NA	236
3945	35071	64	2	3	1	4.29	2	NA	NA	NA	2	2	NA	NA	NA	NA	NA	81.1	154.5	33.98	99	154	150	NA	150	78	68	NA	74	5.51	213	5.9	20	23	1.58	2.896	2.281	4.1	41	0.9	79.56	42	27	9.64	109	6.05	0.08	NA	275
3954	35080	52	1	3	3	5	2	NA	NA	NA	1	NA	NA	NA	1	6	3	111	185.7	32.19	110.8	122	118	116	NA	74	72	70	NA	8.25	319	10.6	36	19	1.06	NA	6.571	4	40	1	88.4	108	19	6.78	274	15.21	0.46	NA	335
3955	35081	49	1	3	5	5	2	NA	NA	NA	1	NA	NA	NA	3	3	1	71	176.4	22.82	87.5	110	120	NA	120	74	84	NA	74	6.13	237	5.1	23	28	2.09	3.414	1.332	4.5	45	1	88.4	43	12	4.28	86	4.77	0.02	NA	295
3956	35082	23	1	2	1	1.71	1	3	1	4	1	NA	NA	NA	NA	0	NA	68.6	174.2	22.61	83.3	128	126	120	NA	72	68	72	NA	4.37	169	4.9	38	26	0.88	NA	NA	5.1	51	0.9	79.56	78	9	3.21	87	4.83	0.03	NA	324
3965	35091	36	2	5	5	3.5	2	NA	NA	NA	2	2	NA	NA	NA	NA	NA	60	169.2	20.96	76.9	112	114	106	NA	72	70	70	NA	4.29	166	4.8	18	20	1.6	2.146	1.197	4.6	46	0.6	53.04	62	8	2.86	90	5	0.01	NA	154
3966	35092	72	2	3	5	1.64	2	NA	NA	NA	2	2	NA	NA	NA	NA	NA	81.5	159.5	32.04	105	NA	164	156	NA	NA	50	60	NA	5.17	200	6.5	39	31	0.72	2.974	3.229	4.4	44	0.8	70.72	82	10	3.57	137	7.6	0.62	NA	342
3976	35102	23	2	4	4	2.65	2	NA	NA	NA	1	NA	NA	NA	NA	0	NA	60.7	160.7	23.5	84	104	112	112	NA	70	72	68	NA	5.17	200	4.9	62	45	2.28	NA	NA	4.1	41	0.8	70.72	89	8	2.86	78	4.33	1.36	NA	290
3982	35108	31	1	3	3	3.12	2	NA	NA	NA	1	NA	NA	NA	3	5	3	90.8	169.8	31.49	103.9	122	114	124	NA	70	68	62	NA	2.61	101	4.9	50	28	1.06	1.241	0.7	4.5	45	1	88.4	47	10	3.57	89	4.94	1.07	NA	240
3986	35112	20	2	2	3	1.16	2	NA	NA	NA	1	NA	NA	NA	4	1	3	59.9	155.3	24.84	86.5	112	NA	124	126	68	NA	62	68	3.59	139	4.3	51	32	2.02	1.319	0.565	3.9	39	0.6	53.04	65	16	5.71	87	4.83	0.11	NA	261
3991	35117	53	2	3	3	5	1	3	4	4	1	NA	NA	NA	1	1	2	95.5	160.4	37.12	113	136	116	122	NA	80	74	78	NA	3.85	149	7.7	29	25	1.14	NA	NA	4	40	0.9	79.56	107	9	3.21	151	8.38	0.33	NA	232
3995	35121	73	1	3	4	3.03	2	NA	NA	NA	1	NA	NA	NA	NA	0	NA	88	179.7	27.25	109	182	170	164	NA	84	70	84	NA	5.15	199	4.5	24	28	1.5	NA	NA	4.5	45	1.4	123.76	62	22	7.85	80	4.44	0.34	NA	191
4000	35126	28	1	1	1	1.22	2	NA	NA	NA	1	NA	NA	NA	NA	0	NA	68.7	163.5	25.7	91.8	120	116	118	NA	62	62	66	NA	4.94	191	5.2	26	21	1.03	NA	NA	4.5	45	1	88.4	96	16	5.71	97	5.38	0.05	NA	306
4002	35128	48	1	1	4	3.03	2	NA	NA	NA	2	1	NA	NA	2	2	3	72.5	172.8	24.28	87.1	NA	140	134	132	NA	92	84	88	5.92	229	5.4	46	31	0.96	NA	5.227	4.4	44	0.8	70.72	89	13	4.64	96	5.33	0.09	NA	288
4007	35133	51	2	3	4	3.48	2	NA	NA	NA	1	NA	NA	NA	2	4	1	73.8	165.7	26.88	96.4	124	110	122	NA	72	58	66	NA	7.94	307	5.7	16	24	1.22	NA	NA	4.6	46	1	88.4	61	11	3.93	144	7.99	0.1	NA	282
4008	35134	21	1	2	4	0.37	1	1	NA	NA	2	1	NA	NA	2	2	3	54.4	171.3	18.54	66.1	NA	126	124	NA	NA	60	66	NA	3.54	137	4	13	18	0.98	1.784	1.705	4.2	42	0.9	79.56	47	7	2.5	102	5.66	0.04	NA	178
4009	35135	33	1	3	3	1.3	1	3	2	4	1	NA	NA	NA	3	15	3	81.9	182.4	24.62	99.5	112	112	108	NA	72	68	72	NA	5.4	209	4.7	25	19	1.09	3.077	2.698	4.6	46	1	88.4	80	21	7.5	93	5.16	0.57	NA	267
4016	35142	81	1	3	4	2.27	1	3	30	4	1	NA	NA	NA	1	4	1	99.7	173.8	33.01	120	138	130	144	NA	80	84	80	NA	3.65	141	5.2	41	47	1.24	NA	NA	4.1	41	1.4	123.76	108	18	6.43	99	5.5	0.66	NA	203
4017	35143	71	1	3	3	4.37	1	3	26	4	1	NA	NA	NA	5	30	2	82.6	175.5	26.82	104.9	104	104	106	NA	68	60	68	NA	4.91	190	6.2	15	20	1.4	NA	NA	4.6	46	1.2	106.08	41	19	6.78	105	5.83	0.27	NA	191
4018	35144	66	1	1	1	0.62	1	1	NA	NA	1	NA	NA	NA	4	7	1	73.3	163.6	27.39	99	160	152	146	NA	76	84	82	NA	7.14	276	5.6	21	29	2.07	NA	NA	4.2	42	1.1	97.24	54	14	5	96	5.33	0.08	NA	245
4020	35146	85	2	3	4	2.57	2	NA	NA	NA	2	2	NA	NA	NA	NA	NA	79.7	163.3	29.89	99	132	NA	NA	NA	76	NA	NA	NA	4.76	184	5.1	15	22	1.91	NA	NA	4.3	43	0.9	79.56	76	16	5.71	85	4.72	0.08	NA	128
4025	35151	81	2	3	3	1.95	2	NA	NA	NA	2	1	NA	NA	NA	0	NA	60.3	148.5	27.34	88.4	140	140	138	NA	66	64	60	NA	4.58	177	5.8	33	37	0.98	NA	NA	4	40	1	88.4	86	20	7.14	116	6.44	0.43	NA	177
4028	35154	23	2	3	4	0.77	2	NA	NA	NA	1	NA	NA	NA	1	1	3	104.6	165	38.42	124	100	102	98	NA	56	54	50	NA	4.19	162	5.4	17	19	0.7	2.793	1.535	3.8	38	0.8	70.72	76	11	3.93	103	5.72	1	NA	406
4031	35157	46	1	4	5	0	2	NA	NA	NA	2	1	NA	NA	NA	0	NA	87.3	177.1	27.83	98.1	152	154	152	NA	76	70	72	NA	3.21	124	11.2	23	27	1.24	1.474	1.084	4.8	48	1.4	123.76	39	9	3.21	209	11.6	0.02	NA	286
4035	35161	62	2	1	1	0.86	2	NA	NA	NA	2	2	NA	NA	NA	NA	NA	59.4	145.7	27.98	91.1	150	146	142	NA	58	52	46	NA	6.59	255	8	23	21	1.37	NA	NA	4.1	41	0.8	70.72	62	20	7.14	165	9.16	0.68	NA	302
4036	35162	25	2	3	2	2.18	1	3	18	3	1	NA	NA	NA	5	3	1	98.7	171.7	33.48	113.3	128	NA	116	114	64	NA	68	76	4.06	157	4.8	27	20	1.27	2.224	1.231	3.7	37	0.7	61.88	70	9	3.21	94	5.22	1.93	NA	351
4037	35163	36	1	4	4	5	2	NA	NA	NA	1	NA	NA	NA	3	2	1	81.1	176.7	25.97	86.7	118	NA	124	120	72	NA	68	74	5.15	199	5.3	18	19	1.06	3.517	1.253	4.2	42	1.2	106.08	36	17	6.07	100	5.55	0.06	NA	214
4043	35169	25	1	1	1	NA	1	1	NA	NA	1	NA	NA	NA	5	1	1	70.2	158.6	27.91	90.3	116	122	114	NA	72	60	54	NA	5.4	209	5.1	32	27	1.03	NA	NA	4.6	46	0.8	70.72	92	10	3.57	83	4.61	0.03	NA	263
4045	35171	44	1	3	5	5	1	1	NA	NA	1	NA	NA	NA	1	1	2	85.3	181.1	26.01	100.6	118	118	118	NA	62	60	64	NA	5.51	213	5.2	68	42	0.93	3.957	1.366	4.8	48	1	88.4	50	14	5	92	5.11	0.11	NA	334
4048	35174	29	1	3	5	3.11	1	3	2	4	1	NA	NA	NA	6	1	1	80	168.9	28.04	94.6	130	134	NA	136	76	78	NA	76	6.78	262	5.2	23	22	0.91	NA	NA	4.8	48	0.9	79.56	55	10	3.57	79	4.39	1.28	NA	394
4049	35175	85	2	3	5	2.41	2	NA	NA	NA	1	NA	NA	NA	1	1	2	80.9	159.7	31.72	108.7	132	134	124	NA	60	60	60	NA	7.58	293	5.9	19	25	1.42	NA	NA	3.9	39	1.1	97.24	57	28	10	92	5.11	0.4	NA	314
4054	35180	33	2	4	2	3.85	1	1	NA	NA	2	1	NA	NA	1	2	3	55	152.3	23.71	86.4	116	112	112	NA	76	78	74	NA	4.71	182	5.3	14	22	2.09	NA	NA	4.3	43	0.9	79.56	50	11	3.93	90	5	0.47	NA	263
4057	35183	28	2	3	3	1.15	1	1	NA	NA	2	1	NA	NA	NA	0	NA	100.3	164.2	37.2	117.5	100	98	96	NA	64	70	62	NA	4.32	167	4.9	109	46	1.03	2.612	1.456	3.6	36	0.8	70.72	67	4	1.43	86	4.77	1.03	NA	273
4059	35185	81	1	3	2	2.58	1	3	43	4	2	1	NA	NA	NA	0	NA	88.3	181.5	26.8	102.3	144	144	142	NA	78	70	70	NA	5.2	201	5.5	14	14	0.8	NA	NA	4.4	44	1.1	97.24	66	13	4.64	86	4.77	0.11	NA	116
4060	35186	45	1	3	3	3.36	2	NA	NA	NA	1	NA	NA	NA	NA	0	NA	108.3	165.4	39.59	120	162	162	156	NA	108	108	108	NA	6.36	246	7.7	38	31	1.01	NA	NA	4.1	41	1	88.4	79	11	3.93	291	16.15	1.18	NA	302
4062	35188	33	1	4	3	0.8	1	1	NA	NA	1	NA	NA	NA	4	7	1	71.2	158.4	28.38	90.2	116	114	114	NA	70	62	68	NA	4.32	167	4.5	21	26	1.53	NA	NA	4.4	44	1.2	106.08	85	15	5.36	70	3.89	0.35	NA	366
4064	35190	54	1	3	5	3.79	1	2	NA	NA	1	NA	NA	NA	3	7	1	65.7	181.9	19.86	82.3	130	130	126	NA	62	66	62	NA	4.89	189	5.5	18	28	1.63	2.689	1.231	4.3	43	0.8	70.72	60	9	3.21	86	4.77	0.86	NA	233
4065	35191	30	2	1	4	2.57	2	NA	NA	NA	2	1	NA	NA	1	1	3	85.3	155.3	35.37	107	104	100	100	NA	68	66	68	NA	5.17	200	4.8	17	10	2.04	NA	NA	4.3	43	0.7	61.88	41	16	5.71	78	4.33	0.12	NA	264
4076	35202	48	2	4	4	1.84	2	NA	NA	NA	2	2	NA	NA	NA	NA	NA	71.7	162.6	27.12	90.9	118	120	122	NA	74	80	78	NA	6.72	260	5.5	20	28	1.97	4.293	0.994	4.2	42	0.9	79.56	103	9	3.21	96	5.33	0.04	NA	247
4077	35203	72	2	3	3	2.55	2	NA	NA	NA	2	1	NA	NA	1	3	3	42.1	150.6	18.56	72.2	124	122	118	NA	72	70	60	NA	5.12	198	5.5	22	32	2.09	NA	NA	4.1	41	0.9	79.56	68	15	5.36	88	4.88	0.07	NA	272
4080	35206	68	1	3	1	2.49	1	3	15	4	2	1	NA	NA	NA	0	NA	88.1	172.2	29.71	108	148	NA	NA	134	78	NA	NA	70	3.44	133	4.7	17	17	0.93	NA	NA	3.9	39	2.6	229.84	96	27	9.64	104	5.77	2.74	NA	125
4085	35211	40	1	1	4	4.97	1	3	4	4	1	NA	NA	NA	6	3	2	113.5	194.5	30	114.5	120	NA	128	NA	92	NA	86	NA	6.03	233	5	17	17	1.37	NA	NA	3	30	0.6	53.04	57	11	3.93	63	3.5	0.08	NA	307
4087	35213	42	1	3	5	5	2	NA	NA	NA	1	NA	NA	NA	2	2	2	105.1	175.3	34.2	111.7	124	120	126	NA	82	92	86	NA	5.38	208	5.3	34	26	1.03	3.439	1.987	4.3	43	1.1	97.24	42	12	4.28	113	6.27	0.23	NA	244
4089	35215	52	2	4	1	3.1	1	3	13	4	2	1	NA	NA	NA	0	NA	94.9	166.1	34.4	107.3	NA	126	124	124	NA	64	66	66	6.52	252	5	18	17	0.91	NA	NA	4.2	42	1.1	97.24	62	11	3.93	91	5.05	0.31	NA	250
4090	35216	71	2	3	2	1.53	2	NA	NA	NA	2	2	NA	NA	NA	NA	NA	63	152.4	27.13	97	170	162	164	NA	60	72	74	NA	5.12	198	6.5	21	24	1.16	NA	NA	4.7	47	1.6	141.44	82	23	8.21	116	6.44	0.08	NA	303
4092	35218	37	2	5	4	5	2	NA	NA	NA	1	NA	NA	NA	1	12	3	56.5	158.2	22.58	85.4	126	128	126	NA	88	90	88	NA	3.52	136	6.1	13	20	0.98	NA	NA	4	40	0.8	70.72	101	5	1.79	134	7.44	0.08	NA	401
4095	35221	61	2	1	1	0.65	2	NA	NA	NA	2	2	NA	NA	NA	NA	NA	60.6	147.9	27.7	97.3	136	134	136	NA	68	66	64	NA	6.7	259	13.2	19	18	1.14	3.905	3.635	3.1	31	0.7	61.88	104	18	6.43	367	20.37	0.53	NA	280
4096	35222	24	1	1	4	3.11	2	NA	NA	NA	1	NA	NA	NA	2	4	3	105.7	185.5	30.72	95.7	120	128	120	NA	66	58	62	NA	4.32	167	5.7	41	33	1.11	NA	NA	4.4	44	0.9	79.56	66	16	5.71	85	4.72	0.18	NA	205
4098	35224	20	2	5	4	0.31	2	NA	NA	NA	1	NA	NA	NA	3	1	2	138.6	169.1	48.47	129.7	132	132	NA	132	76	78	NA	78	3.57	138	5.8	26	27	1.22	2.069	0.621	3.5	35	0.8	70.72	53	7	2.5	99	5.5	0.75	NA	416
4099	35225	48	1	4	5	3.98	2	NA	NA	NA	1	NA	NA	NA	1	2	2	124	196.5	32.11	119.8	116	124	114	NA	84	82	90	NA	5.56	215	5.7	27	23	1.06	4.086	0.926	4.1	41	1.3	114.92	62	14	5	98	5.44	0.1	NA	215
4102	35228	36	1	3	5	3.25	1	3	13	3	1	NA	NA	NA	1	1	2	86.8	176.6	27.83	97.3	112	116	NA	110	78	84	NA	74	4.73	183	4.8	29	28	1.03	2.948	1.648	4.4	44	1.2	106.08	58	11	3.93	95	5.27	0.21	NA	257
4109	35235	82	2	5	3	NA	2	NA	NA	NA	2	1	NA	NA	NA	0	NA	73.2	156.2	30	93	120	122	114	NA	50	48	44	NA	3.7	143	6.1	30	23	1.19	NA	NA	4.2	42	1.7	150.28	110	51	18.21	89	4.94	0.13	NA	378
4112	35238	51	2	3	4	5	2	NA	NA	NA	2	1	NA	NA	NA	0	NA	74.2	172.4	24.96	88.2	120	122	124	NA	78	72	64	NA	3.7	143	5.5	18	19	1.09	NA	NA	4.1	41	0.8	70.72	93	8	2.86	88	4.88	0.79	NA	166
4115	35241	30	2	1	2	0.44	1	3	4	4	1	NA	NA	NA	3	2	3	84	155.4	34.78	103.9	112	112	108	NA	74	78	74	NA	3.31	128	6	20	17	1.11	NA	NA	4.3	43	0.8	70.72	107	11	3.93	81	4.5	0.46	NA	296
4121	35247	34	2	3	5	3.9	1	3	5	4	1	NA	NA	NA	4	3	1	68.2	167.8	24.22	84.5	NA	122	NA	NA	NA	78	NA	NA	4.6	178	4.3	22	21	1.71	NA	NA	4.4	44	1	88.4	44	16	5.71	81	4.5	0.24	NA	235
4122	35248	37	1	4	4	3.42	2	NA	NA	NA	1	NA	NA	NA	3	1	1	87.2	178.3	27.43	89.3	126	122	130	NA	84	80	82	NA	5.77	223	4.9	33	56	1.5	3.957	0.666	4.4	44	1.3	114.92	40	14	5	84	4.66	0.55	NA	277
4123	35249	83	2	3	3	2.71	2	NA	NA	NA	1	NA	NA	NA	2	999	NA	52.6	164.4	19.46	78.1	NA	NA	196	192	NA	NA	70	64	4.29	166	5.2	22	18	1.97	NA	NA	3.9	39	1.2	106.08	30	29	10.35	95	5.27	2.18	NA	370
4129	35255	45	2	4	4	1.81	2	NA	NA	NA	1	NA	NA	NA	1	3	2	76.8	168.6	27.02	89.6	132	124	128	NA	94	92	90	NA	7.09	274	5.5	19	20	1.55	NA	NA	4.6	46	1	88.4	96	11	3.93	88	4.88	0.06	NA	268
4131	35257	21	2	4	4	0.94	2	NA	NA	NA	1	NA	NA	NA	1	45	3	57.9	165.1	21.24	79.7	120	NA	NA	NA	58	NA	NA	NA	5.56	215	5	22	21	2.15	2.896	1.129	4	40	0.9	79.56	98	8	2.86	58	3.22	0.02	NA	253
4134	35260	74	2	3	1	1.19	2	NA	NA	NA	2	1	NA	NA	NA	0	NA	63.1	161.6	24.16	91.1	136	128	124	NA	56	58	56	NA	6.36	246	4.9	16	19	0.96	NA	NA	4.4	44	1.7	150.28	66	31	11.07	104	5.77	0.49	NA	287
4135	35261	24	2	3	2	0.23	1	1	NA	NA	9	1	NA	NA	2	2	3	54.7	153.7	23.15	76.9	112	114	NA	114	78	76	NA	66	4.29	166	4.9	29	32	1.16	NA	NA	4.2	42	0.7	61.88	82	7	2.5	80	4.44	0.4	NA	371
4137	35263	27	2	4	2	1.55	2	NA	NA	NA	2	2	NA	NA	NA	NA	NA	92.6	160	36.17	112.5	126	118	120	NA	76	68	78	NA	5.33	206	5.3	20	17	1.73	2.922	1.445	4	40	1	88.4	52	8	2.86	91	5.05	0.52	NA	438
4142	35268	39	1	2	3	2.93	1	1	NA	NA	1	NA	NA	NA	3	1	1	81.4	164.7	30.01	102	NA	124	120	122	NA	76	76	70	5.38	208	5.6	22	25	1.32	NA	NA	4.5	45	1.1	97.24	84	16	5.71	78	4.33	0.18	NA	246
4147	35273	79	1	3	1	1.59	2	NA	NA	NA	1	NA	NA	NA	NA	0	NA	88	174.6	28.87	114.8	140	138	132	NA	86	86	90	NA	4.76	184	6.6	28	28	0.7	NA	4.595	4.5	45	1.1	97.24	66	25	8.93	171	9.49	0.39	NA	188
4154	35280	23	1	4	2	2.1	2	NA	NA	NA	2	1	NA	NA	1	2	3	60.3	167.9	21.39	77.4	120	122	120	NA	74	58	64	NA	3.98	154	5.2	16	13	1.01	2.56	0.914	4.2	42	1	88.4	70	10	3.57	87	4.83	0.03	NA	282
4158	35284	54	1	4	1	1	2	NA	NA	NA	2	2	NA	NA	NA	NA	NA	61.8	170.3	21.31	74.8	162	144	144	NA	90	84	96	NA	6.13	237	5.8	14	26	1.84	4.086	0.463	3.9	39	0.9	79.56	60	20	7.14	88	4.88	0.04	NA	233
4164	35290	52	1	3	4	1.15	1	1	NA	NA	1	NA	NA	NA	2	4	3	119.3	188.5	33.58	116.6	124	116	112	NA	64	66	78	NA	4.16	161	5.1	17	19	1.09	2.56	1.129	4.3	43	0.9	79.56	51	8	2.86	87	4.83	0.06	NA	240
4171	35297	28	2	3	3	2.27	1	1	NA	NA	1	NA	NA	NA	NA	0	NA	75.1	169.6	26.11	91.5	110	104	110	NA	72	68	62	NA	4.81	186	5.2	16	18	1.4	NA	NA	4.2	42	0.7	61.88	58	12	4.28	81	4.5	0.08	NA	267
4172	35298	52	2	3	4	3.35	2	NA	NA	NA	1	NA	NA	NA	2	6	3	88.7	166.5	32	108.2	112	108	108	NA	68	72	70	NA	7.11	275	5.8	34	31	1.34	NA	NA	4	40	0.9	79.56	87	9	3.21	84	4.66	1.26	NA	345
4173	35299	48	1	4	4	2.83	1	2	NA	NA	1	NA	NA	NA	4	2	1	70.6	167.6	25.13	83.5	124	118	114	NA	80	80	74	NA	5.02	194	5	NA	NA	1.29	NA	NA	4.4	44	1.3	114.92	75	15	5.36	83	4.61	0.14	NA	206
4175	35301	80	2	4	4	4.7	2	NA	NA	NA	1	NA	NA	NA	1	1	1	61.5	166.2	22.26	77.8	142	140	132	NA	56	52	64	NA	5.48	212	5.2	21	34	2.79	2.327	0.813	4.2	42	0.9	79.56	55	8	2.86	108	6	0.09	NA	214
4195	35321	29	2	3	4	5	1	3	4	4	1	NA	NA	NA	3	36	3	58.3	166.7	20.98	80.9	114	106	112	NA	70	74	68	NA	5.64	218	4.9	17	17	1.5	3.336	1.727	4.1	41	0.8	70.72	59	8	2.86	82	4.55	0.53	NA	356
4196	35322	28	1	1	3	0.85	1	3	4	4	2	1	NA	NA	1	1	3	79	170.1	27.3	90.6	120	128	124	NA	66	66	66	NA	4.71	182	5.9	36	35	1.37	NA	NA	4.6	46	1	88.4	73	13	4.64	98	5.44	0.36	NA	322
4199	35325	35	2	1	2	1.61	2	NA	NA	NA	1	NA	NA	NA	1	3	2	60.6	151.3	26.47	79.8	100	98	96	NA	58	56	56	NA	5.9	228	5.6	28	29	2.2	NA	NA	4.2	42	0.5	44.2	48	9	3.21	80	4.44	0.04	NA	279
4200	35326	50	2	3	4	5	1	3	10	4	1	NA	NA	NA	1	2	1	62.8	161.2	24.17	82.8	130	132	NA	NA	76	72	NA	NA	5.48	212	5.5	16	20	1.91	NA	NA	4.4	44	0.9	79.56	38	12	4.28	77	4.27	0.05	NA	335
4204	35330	21	1	3	3	2.61	1	1	NA	NA	1	NA	NA	NA	4	4	1	66.4	177.9	20.98	76.6	NA	124	126	124	NA	56	54	48	4.84	187	4.8	18	24	1.4	2.431	2.179	4.6	46	1.1	97.24	65	9	3.21	75	4.16	0.03	NA	234
4205	35331	34	1	3	2	4.25	1	1	NA	NA	1	NA	NA	NA	1	7	3	89.1	173	29.77	104.9	110	112	108	NA	70	62	64	NA	5.87	227	5.4	NA	NA	1.16	4.06	1.411	4	40	0.9	79.56	63	6	2.14	100	5.55	0.09	NA	206
4210	35336	22	2	1	1	NA	2	NA	NA	NA	1	NA	NA	NA	NA	0	NA	62.9	151.2	27.51	89.6	112	116	110	NA	40	34	32	NA	4.03	156	4.5	15	15	1.84	1.758	0.971	4.1	41	0.5	44.2	62	2	0.71	71	3.94	0.2	NA	300
4215	35341	81	2	3	5	5	2	NA	NA	NA	2	2	NA	NA	NA	NA	NA	50.2	157.7	20.19	77	NA	178	188	184	NA	70	66	64	4.11	159	6.8	19	24	1.47	NA	NA	4	40	1	88.4	47	22	7.85	112	6.22	0.07	NA	273
4216	35342	30	1	1	3	4.18	2	NA	NA	NA	1	NA	NA	NA	12	1	1	96.4	192.4	26.04	100.6	132	NA	134	130	76	NA	76	80	4.65	180	5.4	70	37	1.4	2.715	1.174	4.4	44	1.1	97.24	88	16	5.71	92	5.11	0.06	NA	273
4218	35344	31	2	3	4	0.97	1	3	1	4	2	1	NA	NA	NA	0	NA	67.7	167.9	24.02	85	106	110	112	NA	74	82	78	NA	4.11	159	5	27	23	0.98	NA	NA	4.4	44	0.8	70.72	68	7	2.5	67	3.72	0.01	NA	351
4219	35345	48	1	1	4	4.55	1	3	20	4	1	NA	NA	NA	2	2	2	67.1	158.7	26.64	90.3	118	114	118	NA	60	66	62	NA	5.43	210	5.7	25	27	1.24	3.284	1.964	4.1	41	0.9	79.56	84	12	4.28	114	6.33	0.14	NA	259
4222	35348	30	1	3	2	1.63	1	1	NA	NA	1	NA	NA	NA	2	2	2	62.6	172.6	21.01	78.7	110	110	104	NA	38	34	38	NA	4.01	155	4.9	15	19	1.16	2.327	1.129	4.4	44	1	88.4	49	6	2.14	83	4.61	0.08	NA	206
4236	35362	69	1	1	1	0.65	1	3	18	4	1	NA	NA	NA	NA	0	NA	66.8	156.4	27.31	100.6	138	140	NA	134	80	76	NA	74	4.58	177	4.8	26	24	0.78	NA	NA	3.9	39	0.9	79.56	159	11	3.93	125	6.94	0.7	NA	196
4238	35364	26	1	1	1	0.8	2	NA	NA	NA	2	1	NA	NA	NA	0	NA	75.2	169.5	26.17	92.8	106	114	110	NA	56	56	56	NA	4.63	179	5.1	17	24	1.14	NA	NA	4.7	47	1.1	97.24	53	10	3.57	72	4	0.04	NA	313
4241	35367	57	1	3	5	5	1	3	30	4	1	NA	NA	NA	1	6	1	72.5	174.3	23.86	91.2	116	116	120	NA	68	70	68	NA	6.67	258	5.1	41	38	1.58	4.526	1.231	4.2	42	1.1	97.24	101	30	10.71	83	4.61	0.05	NA	232
4246	35372	38	1	3	4	5	2	NA	NA	NA	2	1	NA	NA	2	1	2	121.6	181.4	36.95	123.4	120	NA	122	NA	74	NA	76	NA	5.15	199	5.3	36	68	1.01	3.077	2.292	4.4	44	0.8	70.72	61	12	4.28	95	5.27	0.18	NA	246
4248	35374	72	1	3	5	3.59	2	NA	NA	NA	2	1	NA	NA	NA	0	NA	91.4	161.6	35	117.5	142	140	126	NA	76	74	70	NA	3.23	125	5.3	18	18	1.22	1.603	0.881	4.1	41	1.4	123.76	72	19	6.78	99	5.5	0.48	NA	159
4249	35375	65	2	3	4	1.56	1	3	14	4	1	NA	NA	NA	1	2	3	92.5	171.4	31.49	107.3	146	144	138	NA	70	72	70	NA	8.09	313	5.9	74	57	2.04	4.732	2.89	3.9	39	0.9	79.56	103	23	8.21	111	6.16	0.41	NA	270
4251	35377	22	2	3	3	2.09	2	NA	NA	NA	1	NA	NA	NA	3	2	2	68.3	169.1	23.89	82.8	110	112	114	NA	66	70	72	NA	3.78	146	4.8	11	18	1.97	NA	NA	4.3	43	0.8	70.72	47	10	3.57	90	5	0.1	NA	351
4255	35381	22	1	4	4	0.61	1	1	NA	NA	1	NA	NA	NA	1	3	1	59.4	172.2	20.03	71.9	124	126	126	NA	78	76	76	NA	2.97	115	5.4	28	37	1.4	1.345	0.508	4.4	44	0.9	79.56	73	11	3.93	84	4.66	0.04	NA	255
4259	35385	66	2	3	5	NA	1	1	NA	NA	2	1	NA	NA	NA	0	NA	64.1	165.3	23.46	97.2	112	118	110	NA	66	68	70	NA	4.99	193	5.7	11	13	1.47	3.181	0.745	4.4	44	0.7	61.88	53	20	7.14	94	5.22	0.62	NA	329
4265	35391	28	1	2	1	1.75	2	NA	NA	NA	1	NA	NA	NA	3	1	3	95.8	169	33.54	106.6	124	120	118	NA	66	64	68	NA	4.81	186	5.5	52	40	0.83	1.914	4.505	4.3	43	0.9	79.56	95	16	5.71	105	5.83	0.47	NA	367
4269	35395	30	1	3	5	4.82	2	NA	NA	NA	2	2	NA	NA	NA	NA	NA	83.7	184	24.72	88.4	NA	130	NA	126	NA	56	NA	58	4.73	183	4.9	22	28	1.6	NA	NA	4.6	46	1.1	97.24	64	16	5.71	91	5.05	0.19	NA	250
4271	35397	49	2	3	3	2.73	2	NA	NA	NA	1	NA	NA	NA	1	1	2	120.6	170.2	41.63	119	132	136	130	NA	84	80	78	NA	5.82	225	5.5	15	15	1.68	3.672	1.027	4	40	0.9	79.56	65	16	5.71	87	4.83	1.24	NA	331
4277	35403	35	2	3	5	5	2	NA	NA	NA	1	NA	NA	NA	3	1	2	63.7	161.6	24.39	85.8	94	92	94	NA	54	56	52	NA	4.14	160	4.5	15	11	1.71	2.146	0.644	3.4	34	0.6	53.04	37	7	2.5	75	4.16	1	NA	162
4284	35410	42	1	2	4	1.5	2	NA	NA	NA	1	NA	NA	NA	2	2	2	85.1	171	29.1	98.2	114	110	118	NA	74	76	78	NA	4.91	190	5.1	53	29	1.03	NA	NA	4.3	43	1.2	106.08	76	20	7.14	105	5.83	0.37	NA	345
4286	35412	34	1	3	5	5	1	2	NA	NA	1	NA	NA	NA	4	1	1	75.8	168.3	26.76	95.7	130	138	136	NA	84	80	76	NA	7.01	271	5.2	46	40	1.19	NA	NA	5	50	1.1	97.24	56	25	8.93	85	4.72	0.33	NA	322
4287	35413	63	1	3	5	3.98	1	3	30	4	1	NA	NA	NA	1	7	1	77.2	173.9	25.53	97.7	138	124	112	NA	74	64	66	NA	4.45	172	5.3	15	21	1.86	NA	NA	4.3	43	1	88.4	55	14	5	94	5.22	0.05	NA	228
4288	35414	42	2	5	5	1.4	2	NA	NA	NA	1	NA	NA	NA	2	5	3	92.9	162.9	35.01	109.2	114	118	112	NA	74	74	72	NA	4.78	185	5.4	16	19	1.58	2.819	0.858	3.5	35	0.8	70.72	94	9	3.21	97	5.38	3.57	NA	443
4294	35420	64	1	3	4	1.06	1	3	5	4	1	NA	NA	NA	NA	0	NA	121.6	179.3	37.82	129	132	126	130	NA	76	78	74	NA	5.87	227	8.2	33	32	1.14	NA	NA	4.3	43	1.1	97.24	83	12	4.28	307	17.04	0.1	NA	367
4297	35423	21	1	3	4	1.04	2	NA	NA	NA	1	NA	NA	NA	1	4	1	65.5	174.2	21.58	80.7	96	94	86	NA	54	62	52	NA	4.47	173	5.1	21	22	1.47	NA	NA	4.5	45	1.1	97.24	41	12	4.28	95	5.27	0.04	NA	274
4298	35424	50	2	4	4	5	1	1	NA	NA	1	NA	NA	NA	1	30	3	53.7	165.2	19.68	72.7	106	122	116	NA	74	68	72	NA	4.68	181	5.8	33	28	1.55	NA	NA	4.6	46	0.8	70.72	72	6	2.14	103	5.72	0.08	NA	336
4304	35430	66	2	3	3	2.27	2	NA	NA	NA	1	NA	NA	NA	3	1	3	74.6	164.7	27.5	99	108	114	108	NA	56	56	54	NA	3.41	132	5.2	15	19	1.47	NA	NA	3.8	38	0.9	79.56	51	12	4.28	86	4.77	0.04	NA	294
4306	35432	84	1	3	4	5	1	3	48	4	1	NA	NA	NA	1	7	1	69.6	177.3	22.14	89.6	140	134	136	NA	96	94	88	NA	5.48	212	5.4	17	27	1.4	3.414	1.445	4.2	42	1.4	123.76	84	15	5.36	99	5.5	0.37	NA	381
4312	35438	25	1	2	5	1.28	2	NA	NA	NA	1	NA	NA	NA	4	1	1	87.5	180.9	26.74	90.5	140	134	128	NA	82	68	64	NA	4.81	186	4.4	28	20	1.32	3.077	0.914	4.7	47	1.3	114.92	65	12	4.28	95	5.27	0.09	NA	222
4315	35441	20	1	4	2	3.32	1	1	NA	NA	1	NA	NA	NA	5	2	1	95.1	177.2	30.29	98.9	146	138	130	NA	74	60	64	NA	4.42	171	5.5	27	21	1.42	NA	NA	4.4	44	1.1	97.24	68	8	2.86	79	4.39	0.02	NA	392
4328	35454	26	2	3	4	3.41	2	NA	NA	NA	2	1	NA	NA	1	1	3	65.3	157.5	26.32	91.5	102	106	106	NA	68	66	62	NA	6.28	243	5.1	28	24	1.66	4.215	0.903	4.6	46	0.9	79.56	85	17	6.07	79	4.39	0.12	NA	213
4330	35456	30	2	1	2	1.55	2	NA	NA	NA	2	1	NA	NA	NA	0	NA	70.2	160.8	27.15	89.8	114	114	118	NA	62	64	68	NA	3.21	124	5.1	23	21	1.53	1.422	0.542	4	40	0.5	44.2	63	7	2.5	99	5.5	0.23	NA	358
4332	35458	23	1	3	4	2.45	1	1	NA	NA	1	NA	NA	NA	3	2	1	72.2	178.7	22.61	80.5	100	108	102	NA	64	66	70	NA	3.57	138	5.1	14	18	1.4	NA	NA	4.2	42	1	88.4	55	12	4.28	91	5.05	0.01	NA	188
4338	35464	28	1	4	2	0.56	1	1	NA	NA	1	NA	NA	NA	2	2	1	68.9	169.9	23.87	76	110	116	114	NA	66	76	62	NA	4.97	192	4.4	17	20	1.29	NA	NA	4.7	47	1.1	97.24	51	11	3.93	92	5.11	0.05	NA	274
4343	35469	45	1	3	5	5	1	2	NA	NA	1	NA	NA	NA	3	3	2	81.2	178	25.63	95.4	108	108	106	NA	68	70	68	NA	4.27	165	4.7	39	31	1.24	NA	NA	4.4	44	1.2	106.08	46	9	3.21	97	5.38	0.25	NA	307
4349	35475	67	2	3	4	NA	1	3	42	4	2	1	NA	NA	NA	0	NA	94.8	167.2	33.91	106.9	154	NA	NA	NA	78	NA	NA	NA	5.28	204	5.6	17	26	1.6	NA	NA	4.1	41	1	88.4	66	10	3.57	105	5.83	0.77	NA	302
4356	35482	40	1	3	4	5	2	NA	NA	NA	2	1	NA	NA	1	3	3	88.5	173	29.57	104.5	124	128	122	NA	88	90	94	NA	6.78	262	10	25	22	0.93	NA	NA	4.3	43	1.1	97.24	75	12	4.28	179	9.94	0.34	NA	437
4359	35485	85	2	3	1	2.04	2	NA	NA	NA	1	NA	NA	NA	NA	0	NA	59.2	150.4	26.17	93.2	148	142	140	NA	48	50	48	NA	4.11	159	5.4	15	24	1.4	NA	NA	4.2	42	2.1	185.64	51	20	7.14	105	5.83	0.15	NA	253
4362	35488	43	1	3	2	2.96	1	1	NA	NA	1	NA	NA	NA	8	1	1	68.1	171.1	23.26	92.1	122	118	116	NA	72	66	62	NA	4.09	158	5.6	23	23	1.19	NA	NA	4.3	43	0.9	79.56	39	11	3.93	97	5.38	0.26	NA	298
4363	35489	27	1	1	1	0.76	1	3	6	3	1	NA	NA	NA	5	1	2	78.3	176.9	25.02	85.9	112	118	114	NA	48	50	44	NA	4.5	174	5.4	22	17	1.5	2.741	0.542	4.3	43	1	88.4	64	10	3.57	89	4.94	0.07	NA	308
4364	35490	35	2	1	5	5	2	NA	NA	NA	1	NA	NA	NA	2	1	2	67	165	24.61	80.9	120	118	118	NA	72	76	76	NA	4.42	171	4.7	13	21	1.32	NA	NA	4	40	0.9	79.56	70	14	5	106	5.88	0.1	NA	231
4367	35493	69	1	3	4	3.79	2	NA	NA	NA	1	NA	NA	NA	1	7	1	80.8	169.6	28.09	105.2	98	98	94	NA	64	60	62	NA	4.03	156	5.5	15	16	1.06	NA	NA	4	40	1.1	97.24	65	21	7.5	140	7.77	0.03	NA	210
4369	35495	76	2	1	1	1.07	2	NA	NA	NA	2	2	NA	NA	NA	NA	NA	52.2	151.6	22.71	87.5	152	158	148	NA	58	62	60	NA	5.66	219	5.5	21	26	1.58	3.62	0.994	4.7	47	0.7	61.88	88	12	4.28	98	5.44	0.41	NA	135
4371	35497	24	1	3	2	1.86	1	1	NA	NA	2	1	NA	NA	NA	0	NA	79.6	173.2	26.53	96.9	114	120	124	NA	58	62	60	NA	5.33	206	5	13	22	1.06	NA	NA	4.5	45	1.1	97.24	36	9	3.21	98	5.44	0.09	NA	225
4374	35500	39	2	3	3	4.22	1	1	NA	NA	1	NA	NA	NA	NA	0	NA	67.2	164.9	24.71	90.7	120	120	120	NA	78	76	74	NA	4.97	192	5.5	15	22	1.09	NA	NA	4.4	44	0.8	70.72	71	4	1.43	98	5.44	0.29	NA	344
4375	35501	54	2	3	5	5	2	NA	NA	NA	2	2	NA	NA	NA	NA	NA	84.6	158.1	33.85	95.9	144	134	134	NA	82	78	82	NA	4.4	170	5.2	42	28	0.93	NA	NA	3.8	38	0.7	61.88	43	17	6.07	132	7.33	0.15	NA	287
4378	35504	22	2	4	4	2.12	1	1	NA	NA	1	NA	NA	NA	4	1	1	48.9	158.7	19.42	72.4	104	106	100	NA	60	64	64	NA	5.33	206	5	12	27	1.53	2.896	1.964	4.5	45	0.8	70.72	42	10	3.57	83	4.61	0.1	NA	322
4379	35505	30	1	3	4	2.93	1	1	NA	NA	1	NA	NA	NA	4	5	1	71.6	176.5	22.98	78.5	144	142	142	NA	92	84	80	NA	5.87	227	5.4	75	50	2.15	NA	NA	4.7	47	0.9	79.56	62	11	3.93	99	5.5	0.07	NA	271
4380	35506	38	1	1	3	5	1	2	NA	NA	1	NA	NA	NA	10	2	1	92.4	167.6	32.89	104.8	136	136	132	NA	92	82	88	NA	7.16	277	5	39	25	1.91	NA	NA	4.4	44	0.8	70.72	107	8	2.86	85	4.72	0.05	NA	188
4383	35509	43	1	1	3	4.28	1	3	7	4	1	NA	NA	NA	6	4	3	100.2	171.7	33.99	106.4	130	124	126	NA	78	88	86	NA	5.79	224	6	53	30	1.11	NA	NA	3.9	39	0.8	70.72	79	13	4.64	127	7.05	0.61	NA	331
4389	35515	58	1	4	4	3.9	2	NA	NA	NA	2	2	NA	NA	NA	NA	NA	74.4	162.6	28.14	93.4	NA	NA	NA	182	NA	NA	NA	74	3.96	153	6.5	19	22	1.42	1.914	1.332	4.5	45	1.2	106.08	91	12	4.28	105	5.83	0.16	NA	235
4395	35521	25	1	4	3	1.74	2	NA	NA	NA	1	NA	NA	NA	5	1	1	180.2	196.7	46.57	142.4	162	160	164	NA	70	68	72	NA	5.51	213	5.3	43	29	1.32	3.75	0.937	4.4	44	1	88.4	61	10	3.57	96	5.33	0.99	NA	240
4396	35522	85	2	3	4	1.31	2	NA	NA	NA	2	2	NA	NA	NA	NA	NA	58.9	156.8	23.96	81.4	184	180	168	NA	92	90	92	NA	5.28	204	5.2	19	26	1.34	NA	NA	4	40	1.2	106.08	117	24	8.57	100	5.55	0.15	NA	229
4399	35525	43	1	5	3	1.17	1	1	NA	NA	1	NA	NA	NA	3	2	1	97.1	180.9	29.67	109.6	132	124	120	NA	86	90	84	NA	6.15	238	5.7	29	22	1.53	NA	NA	4.1	41	0.9	79.56	45	11	3.93	83	4.61	0.29	NA	295
4403	35529	50	1	3	4	5	1	1	NA	NA	1	NA	NA	NA	4	7	1	83.8	169.2	29.27	104.7	116	NA	NA	NA	80	NA	NA	NA	5.33	206	5.6	35	19	1.27	NA	NA	4.7	47	1.1	97.24	49	16	5.71	114	6.33	0.08	NA	260
4404	35530	44	2	2	3	2.21	1	2	NA	NA	1	NA	NA	NA	2	1	2	54.2	149	24.41	79.3	100	104	94	NA	70	66	66	NA	5.61	217	5.3	18	20	1.22	3.646	1.648	4.3	43	0.7	61.88	65	11	3.93	85	4.72	0.18	NA	413
4405	35531	40	1	3	3	1.31	2	NA	NA	NA	1	NA	NA	NA	6	2	1	107.3	185.4	31.22	109.3	120	118	118	NA	82	82	80	NA	6.15	238	4.9	69	31	1.29	NA	NA	4.4	44	0.8	70.72	92	12	4.28	76	4.22	0.27	NA	246
4411	35537	53	2	3	5	5	1	3	17	4	2	1	NA	NA	NA	0	NA	156.3	165	57.41	129.3	178	174	168	NA	78	84	80	NA	5.3	205	5	18	21	1.73	NA	NA	3.7	37	0.6	53.04	88	14	5	87	4.83	2.61	NA	240
4415	35541	25	2	4	3	1.78	2	NA	NA	NA	2	1	NA	NA	1	2	3	67	160.3	26.07	84.7	116	118	116	NA	72	70	72	NA	5.25	203	4.6	18	23	1.34	3.336	1.242	4	40	0.8	70.72	52	9	3.21	84	4.66	0.44	NA	343
4417	35543	54	2	4	4	3.73	2	NA	NA	NA	2	1	NA	NA	1	3	3	89.8	167.9	31.85	105.7	110	106	108	NA	66	76	62	NA	4.76	184	6.1	23	27	2.2	2.327	0.519	3.7	37	0.9	79.56	98	8	2.86	106	5.88	2.43	NA	299
4421	35547	73	1	3	5	NA	2	NA	NA	NA	1	NA	NA	NA	1	2	1	87.2	179.3	27.12	104.5	126	112	116	NA	60	62	60	NA	4.4	170	5.5	21	27	1.06	2.689	1.411	4.7	47	1.2	106.08	64	20	7.14	90	5	0.3	NA	260
4424	35550	24	1	1	3	0.75	1	3	5	4	1	NA	NA	NA	3	1	2	73.6	160.7	28.5	85.4	110	112	110	NA	60	48	46	NA	4.01	155	5	74	60	1.16	NA	NA	4.5	45	0.8	70.72	106	15	5.36	94	5.22	0.32	NA	287
4426	35552	23	2	3	3	1.09	1	1	NA	NA	1	NA	NA	NA	4	4	3	52.8	164.2	19.58	75.2	104	NA	NA	NA	76	NA	NA	NA	2.56	99	4.9	19	23	1.03	1.319	0.474	4.3	43	0.9	79.56	89	8	2.86	82	4.55	0.07	NA	222
4428	35554	20	1	3	4	5	2	NA	NA	NA	1	NA	NA	NA	4	2	2	82.6	170.3	28.48	102	116	116	116	NA	66	66	72	NA	4.42	171	5.3	35	27	1.5	2.56	0.779	4.4	44	1	88.4	111	5	1.79	88	4.88	0.98	NA	313
4441	35567	47	1	3	4	2.65	1	1	NA	NA	1	NA	NA	NA	NA	0	NA	102.9	182.5	30.9	115.4	126	124	124	NA	70	66	70	NA	6.31	244	5	39	22	1.09	4.448	1.682	4.5	45	0.9	79.56	62	15	5.36	101	5.61	1.03	NA	304
4445	35571	22	2	3	4	4.75	1	1	NA	NA	2	1	NA	NA	NA	0	NA	54.3	164.8	19.99	78	108	110	104	NA	66	66	70	NA	5.12	198	4.9	16	19	1.45	3.077	1.298	4.2	42	0.9	79.56	65	8	2.86	79	4.39	0.68	NA	260
4446	35572	40	1	3	3	5	2	NA	NA	NA	1	NA	NA	NA	1	1	2	73.8	172	24.95	93.1	100	102	96	NA	64	60	70	NA	4.84	187	4.9	22	28	1.27	NA	NA	5	50	0.8	70.72	35	9	3.21	87	4.83	0.28	NA	233
4447	35573	63	2	1	1	0.94	2	NA	NA	NA	2	2	NA	NA	NA	NA	NA	61.9	151	27.15	81.5	126	118	124	NA	68	70	68	NA	4.16	161	6.3	22	24	0.88	2.56	1.581	3.7	37	0.6	53.04	100	11	3.93	114	6.33	0.35	NA	268
4449	35575	33	2	1	1	0.57	2	NA	NA	NA	2	2	NA	NA	NA	NA	NA	99	147.3	45.63	121	122	112	NA	108	82	82	NA	84	4.86	188	5.8	32	22	1.34	2.638	1.919	3.8	38	0.4	35.36	73	9	3.21	88	4.88	1.49	NA	295
4451	35577	38	2	3	3	4.17	1	1	NA	NA	1	NA	NA	NA	2	3	3	53.6	156.7	21.83	76.8	112	108	108	NA	60	62	68	NA	4.65	180	5.3	19	25	1.66	2.689	0.677	3.9	39	0.8	70.72	59	10	3.57	74	4.11	2.04	NA	458
4452	35578	68	1	3	5	2.5	1	3	15	4	1	NA	NA	NA	3	1	1	92.1	168.8	32.32	108.8	106	110	114	NA	78	72	72	NA	4.86	188	5.2	23	26	2.2	NA	NA	4.1	41	1.1	97.24	60	15	5.36	84	4.66	0.18	NA	263
4454	35580	44	2	3	5	3.13	2	NA	NA	NA	1	NA	NA	NA	2	1	2	55.4	159.9	21.67	78.7	108	104	96	NA	74	72	72	NA	3.65	141	5.2	31	35	1.47	NA	NA	4.2	42	0.8	70.72	26	15	5.36	85	4.72	0.05	NA	385
4460	35586	67	2	1	2	0.82	2	NA	NA	NA	1	NA	NA	NA	NA	0	NA	61.7	159.7	24.19	87.4	112	NA	NA	NA	74	NA	NA	NA	4.71	182	7.5	20	19	1.97	2.457	0.644	4.2	42	0.9	79.56	55	22	7.85	150	8.33	0.05	NA	137
4462	35588	67	2	1	3	0.75	1	3	49	4	2	2	NA	NA	NA	NA	NA	79.5	165	29.2	104.9	NA	114	NA	106	NA	72	NA	70	5.74	222	8.2	74	45	1.01	NA	NA	4.2	42	0.6	53.04	76	9	3.21	270	14.99	0.56	NA	241
4466	35592	85	2	3	1	1.95	2	NA	NA	NA	1	NA	NA	NA	1	15	2	48.3	144.5	23.13	86.2	160	144	NA	NA	74	72	NA	NA	8.92	345	6.1	16	27	1.45	NA	NA	3.5	35	0.7	61.88	107	9	3.21	75	4.16	0.39	NA	274
4467	35593	39	1	5	5	1.2	2	NA	NA	NA	1	NA	NA	NA	4	1	1	68.4	170.9	23.42	84.8	NA	146	144	144	NA	92	92	90	6	232	4.9	32	23	1.6	3.724	1.479	5	50	1.2	106.08	60	17	6.07	101	5.61	0.04	NA	312
4468	35594	49	2	1	5	5	1	3	20	4	1	NA	NA	NA	1	2	2	63.7	169.8	22.09	92.1	NA	NA	122	122	NA	NA	76	86	6	232	5.5	16	25	1.97	NA	NA	4	40	1.1	97.24	54	20	7.14	116	6.44	0.2	NA	308
4476	35602	85	2	3	3	1.25	2	NA	NA	NA	2	2	NA	NA	NA	NA	NA	55.2	153.5	23.43	88.7	140	140	NA	136	48	50	NA	50	6.13	237	5	12	18	1.89	NA	NA	4.3	43	1.2	106.08	53	19	6.78	88	4.88	0.14	NA	345
4478	35604	25	2	3	3	1.63	2	NA	NA	NA	1	NA	NA	NA	2	1	2	96.3	162.9	36.29	114.3	112	110	108	NA	66	70	68	NA	5.9	228	5.5	16	15	1.24	4.163	1.061	3.8	38	0.7	61.88	84	11	3.93	99	5.5	0.76	NA	286
4481	35607	48	1	3	4	4.22	2	NA	NA	NA	1	NA	NA	NA	2	1	2	117.9	173.9	38.99	124.6	120	122	118	NA	80	78	82	NA	6.05	234	5.6	30	28	0.83	NA	NA	4.2	42	1.1	97.24	83	18	6.43	83	4.61	0.81	NA	220
4482	35608	58	1	4	2	3.85	2	NA	NA	NA	1	NA	NA	NA	NA	0	NA	104.8	168.3	37	110	114	112	110	NA	64	72	66	NA	3.44	133	5.6	24	30	1.42	NA	NA	4.3	43	1.2	106.08	106	11	3.93	73	4.05	0.14	NA	216
4483	35609	64	2	3	4	3.03	1	3	4	4	2	1	NA	NA	NA	0	NA	82.3	160.2	32.07	112.7	NA	158	154	150	NA	54	70	48	7.32	283	6.1	16	20	1.42	5.043	1.863	4.6	46	1	88.4	62	17	6.07	110	6.11	1.2	NA	397
4491	35617	81	2	1	3	1.46	1	3	12	4	2	1	NA	NA	NA	0	NA	76.7	154.2	32.26	97.9	NA	NA	124	122	NA	NA	48	48	5.4	209	5.6	19	23	1.53	2.922	2.077	4.6	46	0.9	79.56	58	15	5.36	93	5.16	0.16	NA	197
4494	35620	83	2	3	4	3.13	1	3	41	4	1	NA	NA	NA	2	7	1	73.5	162.8	27.73	93.7	122	122	116	NA	60	60	58	NA	5.3	205	5.8	17	25	2.22	2.664	0.881	3.9	39	0.8	70.72	45	12	4.28	89	4.94	0.16	NA	310
4495	35621	20	2	3	4	3.12	1	1	NA	NA	1	NA	NA	NA	NA	0	NA	86.5	163	32.56	105.6	116	NA	118	116	70	NA	72	76	5.69	220	5.1	15	34	1.06	NA	NA	4.2	42	0.6	53.04	44	10	3.57	74	4.11	4.18	NA	311
4498	35624	62	2	3	4	1.04	1	1	NA	NA	1	NA	NA	NA	5	7	1	46.1	156.9	18.73	84.9	124	NA	NA	126	52	NA	NA	62	5.51	213	4.8	18	34	2.66	2.172	1.479	4.6	46	0.5	44.2	109	3	1.07	80	4.44	0.44	NA	250
4499	35625	63	2	3	3	5	2	NA	NA	NA	1	NA	NA	NA	2	7	1	66.3	169.6	23.05	84	172	164	158	NA	64	62	66	NA	6.41	248	5.4	22	22	1.89	NA	NA	4.5	45	0.7	61.88	50	14	5	123	6.83	0.05	NA	371
4506	35632	41	1	4	5	5	2	NA	NA	NA	1	NA	NA	NA	2	1	1	98.4	175.7	31.88	102.2	NA	130	136	136	NA	84	70	92	5.3	205	4.8	19	19	1.27	NA	NA	4	40	1.3	114.92	75	9	3.21	85	4.72	0.54	NA	300
4507	35633	58	2	3	5	0.33	1	3	10	4	2	1	NA	NA	NA	0	NA	61	172	20.62	84.6	136	136	120	NA	80	76	78	NA	5.4	209	5.4	16	26	1.89	NA	NA	4.3	43	0.8	70.72	61	15	5.36	81	4.5	0.06	NA	317
4512	35638	37	2	4	2	3.03	2	NA	NA	NA	2	2	NA	NA	NA	NA	NA	58.6	161.1	22.58	78.5	126	114	110	NA	72	76	80	NA	4.27	165	5.7	13	18	1.66	2.224	0.835	4.3	43	0.7	61.88	50	12	4.28	98	5.44	1.06	NA	205
4516	35642	20	1	3	3	4.97	1	3	2	4	1	NA	NA	NA	5	4	1	60.6	172.2	20.44	73	112	104	110	NA	72	72	66	NA	4.94	191	5.3	18	18	2.04	2.224	1.445	4.8	48	0.9	79.56	69	9	3.21	96	5.33	0.03	NA	269
4519	35645	85	1	3	4	2.77	2	NA	NA	NA	2	2	NA	NA	NA	NA	NA	67.6	175.9	21.85	95.1	NA	120	116	122	NA	34	54	48	3	116	5.5	14	23	0.83	NA	NA	4.6	46	1.6	141.44	70	30	10.71	110	6.11	0.14	NA	139
4520	35646	46	1	3	5	3.63	2	NA	NA	NA	1	NA	NA	NA	2	2	2	76.8	170.7	26.36	94.5	122	118	124	NA	64	64	62	NA	6.36	246	5	33	23	1.24	4.551	1.264	4.2	42	1.1	97.24	59	11	3.93	87	4.83	0.14	NA	251
4525	35651	31	1	3	5	3.9	2	NA	NA	NA	1	NA	NA	NA	1	1	2	114.5	191.8	31.12	116.4	120	130	128	NA	76	76	72	NA	5.69	220	4.5	34	36	1.11	3.439	2.495	4.4	44	1	88.4	52	9	3.21	94	5.22	0.17	NA	409
4526	35652	65	1	1	1	0.78	1	3	24	4	1	NA	NA	NA	NA	0	NA	96.6	165	35.48	113	130	132	122	NA	86	78	80	NA	4.22	163	6.2	45	28	0.7	2.664	1.863	3.8	38	1.2	106.08	82	15	5.36	135	7.49	0.88	NA	291
4528	35654	56	2	1	1	2.35	2	NA	NA	NA	2	2	NA	NA	NA	NA	NA	83	164.7	30.6	93.9	120	114	120	NA	74	78	76	NA	7.68	297	6.3	32	29	1.66	4.732	2.823	4.2	42	0.7	61.88	108	21	7.5	146	8.1	0.55	NA	336
4529	35655	42	1	3	2	1.9	1	1	NA	NA	1	NA	NA	NA	3	2	1	91.8	174.2	30.25	98.4	108	110	106	NA	62	66	66	NA	4.22	163	5.3	23	22	0.98	NA	NA	4.4	44	1.3	114.92	62	15	5.36	95	5.27	0.21	NA	254
4533	35659	53	2	4	3	5	1	3	1	4	1	NA	NA	NA	3	2	3	74.1	151.5	32.28	86	116	112	114	NA	76	76	78	NA	6.05	234	5.8	39	40	2.04	NA	NA	4.1	41	0.9	79.56	99	14	5	85	4.72	0.35	NA	353
4538	35664	48	1	2	2	0.65	1	3	11	4	1	NA	NA	NA	NA	0	NA	74.1	161.7	28.34	100.2	150	144	144	NA	84	90	90	NA	9.46	366	5.3	30	42	0.83	NA	NA	4.9	49	1.4	123.76	43	12	4.28	83	4.61	0.14	NA	278
4542	35668	81	2	3	3	NA	2	NA	NA	NA	1	NA	NA	NA	NA	0	NA	80.5	168.9	28.22	104	122	114	112	NA	48	64	62	NA	4.32	167	5.5	18	22	1.06	2.689	1.242	3.9	39	0.9	79.56	60	5	1.79	114	6.33	0.1	NA	235
4547	35673	71	1	3	4	2.34	2	NA	NA	NA	2	2	NA	NA	NA	NA	NA	99.4	187.2	28.36	104.5	158	NA	NA	156	78	NA	NA	74	5.33	206	5.6	17	22	0.91	NA	NA	4.4	44	1.6	141.44	87	19	6.78	93	5.16	0.27	NA	225
4550	35676	21	1	3	5	1.29	2	NA	NA	NA	1	NA	NA	NA	9	1	2	67.6	164.8	24.89	80	122	NA	118	122	74	NA	72	76	3.83	148	4.8	18	31	0.91	NA	NA	4.5	45	1.2	106.08	81	10	3.57	93	5.16	0.03	NA	308
4558	35684	42	2	3	1	5	1	3	9	4	1	NA	NA	NA	5	1	1	87.7	161.4	33.67	109.5	118	124	116	NA	90	92	92	NA	4.58	177	5.4	38	23	1.03	2.638	1.998	4	40	0.7	61.88	51	16	5.71	94	5.22	0.34	NA	434
4561	35687	70	2	3	5	5	1	3	47	4	1	NA	NA	NA	1	7	1	63.2	161.6	24.2	88.2	104	98	102	NA	54	50	48	NA	2.95	114	4.8	21	19	1.27	1.371	0.689	3.6	36	1	88.4	64	21	7.5	96	5.33	0.01	NA	261
4562	35688	85	1	3	3	NA	1	3	38	4	2	1	NA	NA	NA	0	NA	86.8	176	28.02	110	168	176	176	NA	78	82	74	NA	4.29	166	5.1	15	24	0.85	2.534	1.998	4	40	1.4	123.76	64	14	5	112	6.22	0.67	NA	62
4563	35689	71	2	3	1	3.18	2	NA	NA	NA	2	1	NA	NA	1	5	3	71	163.7	26.49	93.5	160	150	154	NA	52	56	62	NA	6.93	268	5.6	15	10	1.71	4.526	1.524	4.1	41	0.8	70.72	50	12	4.28	105	5.83	0.21	NA	316
4564	35690	35	2	3	5	5	2	NA	NA	NA	1	NA	NA	NA	2	2	2	59.1	164	21.97	73	86	88	86	NA	56	62	66	NA	4.16	161	4.9	25	28	1.32	2.534	0.689	4.4	44	0.7	61.88	48	9	3.21	84	4.66	0.09	NA	246
4565	35691	46	1	4	2	1.77	1	1	NA	NA	1	NA	NA	NA	2	2	1	66	172.8	22.1	88.6	126	124	120	NA	80	70	74	NA	5.3	205	4.5	32	22	0.91	3.853	1.174	4.5	45	1	88.4	81	14	5	84	4.66	0.62	NA	275
4566	35692	23	2	3	5	3.79	2	NA	NA	NA	1	NA	NA	NA	2	2	3	49.9	156.6	20.35	76.8	102	92	94	NA	62	60	58	NA	4.5	174	4.9	NA	NA	1.24	NA	NA	4.2	42	0.7	61.88	35	14	5	77	4.27	0.01	NA	278
4570	35696	51	2	1	5	5	2	NA	NA	NA	1	NA	NA	NA	3	3	1	54	155.8	22.25	87.6	NA	120	NA	NA	NA	86	NA	NA	5.38	208	5.4	14	18	2.2	2.767	0.903	4	40	0.7	61.88	67	9	3.21	90	5	1.17	NA	374
4575	35701	40	1	1	1	3.12	1	3	20	4	1	NA	NA	NA	2	1	1	95.9	176.6	30.75	97.1	130	130	126	NA	96	82	74	NA	4.55	176	5.5	37	31	0.91	NA	NA	4.7	47	0.9	79.56	31	19	6.78	89	4.94	0.23	NA	219
4577	35703	20	1	3	4	2.62	1	1	NA	NA	1	NA	NA	NA	6	1	2	85.6	177.6	27.14	97.4	104	108	104	NA	56	54	52	NA	3.8	147	5.3	16	20	1.09	2.327	0.858	4.4	44	1	88.4	65	14	5	88	4.88	0.03	NA	163
4582	35708	66	2	1	3	2.04	2	NA	NA	NA	1	NA	NA	NA	NA	0	NA	71.9	154.4	30.16	97.9	146	NA	150	NA	84	NA	84	NA	8.22	318	5.8	24	23	1.24	NA	NA	4	40	0.6	53.04	73	12	4.28	65	3.61	0.7	NA	314
4583	35709	45	2	3	3	3.1	1	1	NA	NA	2	1	NA	NA	1	1	3	96.2	173.6	31.92	106	136	130	136	NA	72	68	72	NA	5.17	200	5.5	24	23	1.34	NA	NA	5	50	0.9	79.56	54	7	2.5	91	5.05	0.13	NA	218
4587	35713	28	1	3	3	3.43	2	NA	NA	NA	1	NA	NA	NA	3	1	1	65.6	178	20.7	79.9	124	132	NA	NA	76	80	NA	NA	3.52	136	4.5	19	22	1.03	1.655	1.795	4.3	43	1	88.4	61	6	2.14	73	4.05	0.02	NA	225
4589	35715	41	1	1	4	3.1	1	3	12	4	1	NA	NA	NA	6	3	2	89.8	175.4	29.19	103.1	118	NA	122	116	74	NA	66	64	6.67	258	4.2	37	26	1.94	3.595	2.506	4.6	46	0.7	61.88	75	9	3.21	93	5.16	0.05	NA	322
4592	35718	77	2	3	3	1.87	2	NA	NA	NA	2	2	NA	NA	NA	NA	NA	77.8	165.4	28.44	100	132	132	NA	130	66	70	NA	72	5.09	197	5.6	27	26	1.4	NA	NA	4.4	44	0.9	79.56	68	14	5	119	6.61	0.05	NA	227
4593	35719	48	1	4	3	5	1	3	20	4	1	NA	NA	NA	1	1	1	78.3	178.8	24.49	82.7	106	NA	108	NA	58	NA	54	NA	4.32	167	5	30	26	1.29	2.689	0.756	4.2	42	1.2	106.08	48	11	3.93	85	4.72	0.03	NA	260
4598	35724	70	2	3	5	5	1	3	20	4	1	NA	NA	NA	2	2	1	77.3	158.4	30.81	95.3	110	108	102	NA	52	60	56	NA	4.29	166	6.1	13	12	1.63	2.146	1.129	3.7	37	0.7	61.88	60	15	5.36	125	6.94	1.76	NA	467
4599	35725	36	2	4	3	1.24	1	2	NA	NA	1	NA	NA	NA	3	2	1	69.9	174.5	22.96	90.8	NA	92	NA	NA	NA	56	NA	NA	4.34	168	4.9	24	27	2.22	NA	NA	3.9	39	0.8	70.72	52	7	2.5	86	4.77	0.02	NA	247
4611	35737	77	2	3	5	3.45	1	2	NA	NA	1	NA	NA	NA	4	2	1	72.2	156.1	29.63	98.5	130	140	NA	136	58	74	NA	62	6.31	244	5.5	19	24	1.5	3.905	1.953	4	40	0.8	70.72	77	7	2.5	94	5.22	0.15	NA	333
4615	35741	30	1	3	3	3.73	1	1	NA	NA	1	NA	NA	NA	NA	0	NA	117.8	170	40.76	119.6	144	144	146	NA	88	80	82	NA	4.16	161	5.8	24	15	1.32	2.276	1.242	3.8	38	1.1	97.24	64	11	3.93	93	5.16	1.6	NA	327
4619	35745	66	1	4	2	3.11	1	1	NA	NA	2	1	NA	NA	NA	0	NA	60.3	180.1	18.59	73.2	NA	126	120	120	NA	58	78	70	5.12	198	5.8	19	24	1.86	2.87	0.869	3.9	39	1.6	141.44	83	23	8.21	86	4.77	0.52	NA	273
4621	35747	32	1	1	4	3.63	2	NA	NA	NA	1	NA	NA	NA	6	4	3	100.1	174.9	32.72	105.8	116	114	116	NA	66	62	66	NA	6.05	234	4.7	46	30	1.71	3.931	0.903	4.4	44	1.2	106.08	77	15	5.36	87	4.83	0.16	NA	326
4624	35750	33	1	1	2	1.28	1	1	NA	NA	1	NA	NA	NA	10	1	1	83.6	178.6	26.21	94.1	148	142	138	NA	98	104	102	NA	6.78	262	5	23	30	1.63	NA	NA	5	50	0.8	70.72	65	7	2.5	68	3.77	0.05	NA	352
4625	35751	58	2	3	3	4.68	2	NA	NA	NA	1	NA	NA	NA	2	4	1	51.4	154.5	21.53	71.2	126	122	118	NA	74	76	76	NA	6.83	264	5.3	18	20	1.6	NA	NA	4.5	45	0.8	70.72	43	13	4.64	78	4.33	0.05	NA	272
4629	35755	22	2	4	2	0.88	1	1	NA	NA	2	1	NA	NA	NA	0	NA	66.6	153.8	28.16	83.5	110	110	116	NA	68	72	74	NA	5.28	204	5.2	21	21	1.34	NA	NA	4	40	0.7	61.88	65	9	3.21	68	3.77	0.05	NA	195
4630	35756	80	2	3	3	1.16	1	3	14	4	2	2	NA	NA	NA	NA	NA	58.2	150.5	25.7	93.2	130	NA	NA	NA	70	NA	NA	NA	3.65	141	5.9	21	30	1.29	1.733	1.377	4.5	45	1.1	97.24	78	22	7.85	104	5.77	0.63	NA	290
4634	35760	20	1	4	4	2.09	2	NA	NA	NA	2	2	NA	NA	NA	NA	NA	108.2	172.4	36.4	112	106	104	110	NA	52	40	36	NA	4.19	162	5.6	24	39	1.29	NA	NA	4.2	42	1.2	106.08	81	9	3.21	82	4.55	0.15	NA	203
4637	35763	46	1	3	4	5	1	3	16	4	1	NA	NA	NA	4	7	1	97	183.1	28.93	108.3	136	132	132	NA	78	74	86	NA	4.63	179	5.3	30	29	1.16	NA	NA	4.4	44	1	88.4	61	13	4.64	91	5.05	0.1	NA	341
4639	35765	23	2	3	5	4.08	1	1	NA	NA	1	NA	NA	NA	3	1	2	69	174.5	22.66	89.3	110	NA	110	108	68	NA	70	70	3.9	151	4.7	18	19	1.4	2.146	0.813	4.7	47	0.7	61.88	51	11	3.93	75	4.16	0.06	NA	180
4640	35766	68	1	4	2	2.18	1	1	NA	NA	1	NA	NA	NA	1	3	1	73.6	173.1	24.56	92.5	138	136	142	NA	64	62	70	NA	4.6	178	6.4	20	20	1.14	NA	NA	4.5	45	0.9	79.56	57	16	5.71	103	5.72	0.37	NA	407
4644	35770	43	2	4	4	0.93	1	1	NA	NA	1	NA	NA	NA	2	1	3	76.7	167	27.5	88.9	122	118	122	NA	74	70	68	NA	4.37	169	5.2	9	16	1.24	2.638	1.061	4.3	43	0.9	79.56	65	11	3.93	79	4.39	0.23	NA	358
4649	35775	42	2	1	4	3.85	1	3	6	4	2	1	NA	NA	1	1	3	78.2	156.9	31.77	94.3	112	108	112	NA	72	72	70	NA	5.64	218	5	15	19	2.28	3.103	0.542	4.2	42	0.8	70.72	42	7	2.5	88	4.88	0.36	NA	254
4652	35778	47	2	3	3	5	1	3	4	3	1	NA	NA	NA	1	4	1	56.4	162.9	21.25	72	116	120	110	NA	66	68	66	NA	5.82	225	4.8	17	22	1.5	NA	NA	4.7	47	0.8	70.72	51	5	1.79	81	4.5	0.03	NA	310
4655	35781	50	2	3	3	5	2	NA	NA	NA	2	1	NA	NA	1	3	3	64.2	161	24.77	86.2	NA	NA	122	116	NA	NA	88	86	5.61	217	4.9	18	19	1.55	3.439	1.344	4.5	45	0.8	70.72	77	10	3.57	93	5.16	0.24	NA	401
4658	35784	78	2	1	1	0.61	1	3	58	4	1	NA	NA	NA	1	10	3	73.1	147.9	33.42	112	112	NA	NA	NA	54	NA	NA	NA	5.12	198	7.5	17	20	0.91	2.948	2.777	4	40	0.6	53.04	75	11	3.93	144	7.99	1.06	NA	193
4659	35785	49	1	1	1	0.51	1	3	4	4	1	NA	NA	NA	12	3	3	59.7	158.7	23.7	86.2	106	NA	NA	88	46	NA	NA	50	4.5	174	8.9	24	22	1.4	NA	NA	4	40	1.4	123.76	84	21	7.5	293	16.26	5.38	NA	330
4663	35789	21	1	1	3	3.06	1	3	18	3	1	NA	NA	NA	3	1	2	85.3	160.6	33.07	100.6	126	124	132	NA	68	72	66	NA	5.15	199	5.6	107	47	1.14	3.129	1.908	4.8	48	0.9	79.56	70	10	3.57	107	5.94	0.1	NA	315
4664	35790	51	1	4	3	3.87	2	NA	NA	NA	1	NA	NA	NA	4	2	1	128.9	178.1	40.64	128.8	NA	132	NA	134	NA	82	NA	86	6.36	246	6	61	44	1.42	NA	NA	4	40	1.2	106.08	74	15	5.36	91	5.05	1.01	NA	183
4667	35793	43	1	3	5	4.55	1	3	25	4	1	NA	NA	NA	1	1	1	83.1	176.3	26.74	95.4	116	116	116	NA	80	78	82	NA	5.53	214	5.3	21	28	1.34	NA	NA	4.5	45	1.1	97.24	67	9	3.21	66	3.66	0.07	NA	424
4676	35802	76	1	3	3	2.5	1	3	20	4	1	NA	NA	NA	1	1	3	79.1	167.3	28.26	100.3	138	140	138	NA	70	68	64	NA	4.58	177	5.6	22	24	0.85	NA	NA	3.7	37	1.7	150.28	65	30	10.71	90	5	1.54	NA	250
4682	35808	50	2	3	5	5	2	NA	NA	NA	1	NA	NA	NA	2	4	1	65.3	174	21.57	80.4	100	98	NA	100	68	70	NA	68	4.99	193	5.4	18	24	1.58	3.103	0.677	3.9	39	1	88.4	35	16	5.71	79	4.39	0.13	NA	218
4683	35809	74	1	4	2	1.81	1	3	20	4	2	1	NA	NA	NA	0	NA	98.4	187.2	28.08	104.9	118	124	NA	130	70	66	NA	68	4.37	169	5.6	13	19	1.27	NA	NA	3.6	36	1.2	106.08	106	18	6.43	94	5.22	1.62	NA	319
4684	35810	51	1	4	4	NA	1	1	NA	NA	1	NA	NA	NA	3	2	2	106	178.2	33.38	105.6	142	150	144	NA	96	96	94	NA	5.22	202	7.2	29	25	1.32	NA	NA	4.1	41	1.1	97.24	70	12	4.28	159	8.83	0.22	NA	315
4692	35818	85	1	3	3	1.28	1	3	34	4	2	1	NA	NA	NA	0	NA	85.2	167.1	30.51	105.8	144	NA	NA	NA	86	NA	NA	NA	6.34	245	6.1	18	23	1.09	4.37	1.897	3.8	38	1.6	141.44	161	20	7.14	131	7.27	1.75	NA	185
4695	35821	22	2	5	3	1.86	2	NA	NA	NA	1	NA	NA	NA	4	3	2	74.6	158.8	29.58	81.7	104	104	102	NA	56	64	56	NA	5.3	205	4.9	19	25	1.94	2.974	0.835	4.1	41	0.7	61.88	61	9	3.21	78	4.33	0.06	NA	318
4696	35822	42	1	3	4	2.2	1	3	5	4	1	NA	NA	NA	2	1	1	113.4	180.4	34.84	116.1	NA	120	NA	118	NA	66	NA	80	5.2	201	5.3	64	32	1.06	NA	NA	4.1	41	1.1	97.24	61	13	4.64	88	4.88	0.41	NA	243
4700	35826	72	1	1	2	2.96	1	3	45	4	1	NA	NA	NA	NA	0	NA	75.6	160.2	29.46	100.5	170	166	162	NA	84	86	84	NA	4.53	175	5.8	22	23	0.72	2.508	2.845	4.2	42	1.6	141.44	52	16	5.71	101	5.61	0.18	NA	168
4706	35832	81	1	3	5	3.57	1	3	35	4	1	NA	NA	NA	1	1	2	77.9	166.8	28	105.8	128	122	NA	120	72	70	NA	70	4.53	175	6.7	26	26	0.85	NA	NA	4.5	45	1.2	106.08	112	19	6.78	111	6.16	0.42	NA	196
4708	35834	28	1	1	1	0.63	1	2	NA	NA	1	NA	NA	NA	8	1	1	82.2	172.4	27.66	95	126	NA	NA	124	90	NA	NA	88	4.63	179	5.2	59	49	1.14	NA	NA	4.5	45	1.1	97.24	98	11	3.93	92	5.11	0.32	NA	338
4712	35838	43	1	3	2	3.25	1	1	NA	NA	1	NA	NA	NA	6	7	1	105.1	179	32.8	120.5	122	120	120	NA	92	82	86	NA	6.65	257	5.1	43	27	1.37	4.241	2.269	4	40	1	88.4	79	9	3.21	89	4.94	0.28	NA	180
4720	35846	39	1	3	3	5	2	NA	NA	NA	1	NA	NA	NA	2	1	1	82	183.4	24.38	89.1	114	NA	NA	NA	60	NA	NA	NA	5.15	199	5.2	19	21	2.07	2.793	0.598	4.2	42	1.1	97.24	42	18	6.43	107	5.94	0.05	NA	220
4725	35851	27	1	4	5	4.36	2	NA	NA	NA	1	NA	NA	NA	3	2	2	75.8	187.8	21.49	76.4	110	112	120	NA	60	58	62	NA	3.7	143	5.1	18	27	1.45	NA	NA	4.3	43	1.2	106.08	53	11	3.93	110	6.11	0.06	NA	262
4730	35856	42	1	5	5	5	1	1	NA	NA	1	NA	NA	NA	1	1	2	108	186.9	30.92	108.5	130	132	124	NA	78	74	76	NA	7.5	290	5.7	24	21	0.85	NA	5.385	4.1	41	1	88.4	51	9	3.21	104	5.77	0.27	NA	247
4732	35858	72	1	3	3	3.41	1	3	40	4	1	NA	NA	NA	2	1	2	95.6	182.6	28.67	110	134	134	136	NA	80	84	82	NA	4.68	181	5.3	19	25	1.14	NA	NA	4.7	47	0.9	79.56	80	14	5	104	5.77	0.04	NA	237
4737	35863	56	1	3	4	3.74	2	NA	NA	NA	1	NA	NA	NA	1	7	1	97.7	171.6	33.18	111.1	134	130	128	NA	70	72	68	NA	4.65	180	5.6	25	23	1.27	2.87	1.129	3.9	39	1.1	97.24	56	15	5.36	95	5.27	0.09	NA	252
4741	35867	66	2	3	3	4.09	1	3	6	4	1	NA	NA	NA	2	7	1	66.3	158.5	26.39	94.4	120	106	114	NA	66	68	60	NA	5.12	198	5.2	22	19	1.66	NA	NA	4.7	47	0.9	79.56	66	17	6.07	89	4.94	0.26	NA	291
4748	35874	51	1	3	3	2.18	2	NA	NA	NA	1	NA	NA	NA	3	5	1	88.5	181.8	26.78	102.6	138	132	132	NA	84	82	86	NA	5.04	195	5	32	21	1.27	3.336	0.982	4.2	42	1.1	97.24	88	7	2.5	110	6.11	0.09	NA	279
4754	35880	51	2	3	4	0.94	1	1	NA	NA	1	NA	NA	NA	2	3	3	102.3	171.2	34.9	112.4	142	132	142	NA	76	72	76	NA	6.52	252	5.8	24	22	1.32	NA	NA	4.6	46	0.8	70.72	73	11	3.93	117	6.49	0.65	NA	318
4755	35881	24	2	1	3	1.37	1	3	9	4	2	2	NA	NA	NA	NA	NA	52.3	153.7	22.14	80.3	120	NA	NA	NA	58	NA	NA	NA	3.41	132	4.8	10	16	0.98	1.784	1.434	4	40	0.6	53.04	75	11	3.93	86	4.77	0.06	NA	247
4756	35882	76	2	4	2	0.7	1	1	NA	NA	1	NA	NA	NA	3	14	3	53.3	162	20.31	83.8	186	190	182	NA	90	88	94	NA	5.15	199	6.6	11	17	1.76	NA	NA	3.5	35	1.8	159.12	71	28	10	132	7.33	0.09	NA	259
4758	35884	60	1	3	1	1.89	1	3	10	4	1	NA	NA	NA	NA	0	NA	139.4	181.2	42.46	136.2	NA	186	186	178	NA	88	74	80	3.72	144	7	31	28	1.11	1.836	1.671	4	40	1.1	97.24	48	14	5	153	8.49	0.42	NA	201
4761	35887	73	1	3	5	5	2	NA	NA	NA	2	2	NA	NA	NA	NA	NA	86.8	177.4	27.58	103	132	NA	128	124	62	NA	64	62	3.21	124	5.5	22	21	1.19	1.681	0.745	4.1	41	1.3	114.92	53	18	6.43	110	6.11	0.1	NA	205
4762	35888	49	1	1	1	0.46	1	1	NA	NA	1	NA	NA	NA	3	1	2	74.4	167.4	26.55	100.8	118	122	122	NA	76	76	76	NA	6.26	242	5.8	123	74	1.53	3.543	2.574	4.1	41	0.6	53.04	81	9	3.21	94	5.22	0.18	NA	222
4765	35891	63	1	4	4	NA	1	1	NA	NA	1	NA	NA	NA	NA	0	NA	102.6	185.5	29.82	116.2	146	134	144	NA	88	84	82	NA	5.43	210	5.4	21	24	1.14	NA	NA	4.2	42	1.2	106.08	51	16	5.71	93	5.16	0.45	NA	273
4770	35896	34	2	3	2	1.98	1	3	8	3	1	NA	NA	NA	5	1	3	111	170.5	38.18	115.7	104	102	114	NA	66	72	70	NA	5.51	213	6.9	21	18	1.22	3.595	1.502	4.1	41	0.7	61.88	72	10	3.57	134	7.44	0.53	NA	370
4771	35897	41	1	3	3	3.75	1	3	7	4	1	NA	NA	NA	NA	0	NA	125.9	180	38.86	125.3	126	130	132	NA	86	82	82	NA	5.33	206	5.4	44	36	0.78	NA	NA	4.3	43	0.9	79.56	67	10	3.57	94	5.22	0.62	NA	274
4776	35902	50	2	1	1	3.41	2	NA	NA	NA	2	2	NA	NA	NA	NA	NA	91.3	154.8	38.1	108.2	NA	140	132	NA	NA	82	80	NA	4.58	177	5.4	12	16	1.11	2.715	1.626	3.9	39	0.7	61.88	62	10	3.57	87	4.83	1.06	NA	249
4782	35908	72	1	3	4	3.79	1	3	25	4	1	NA	NA	NA	1	7	1	86.1	170.4	29.65	111.1	150	152	152	NA	86	82	80	NA	4.86	188	5.2	16	21	1.34	3	1.129	4.3	43	1.4	123.76	64	20	7.14	99	5.5	0.37	NA	200
4784	35910	38	1	4	3	2.12	1	1	NA	NA	1	NA	NA	NA	6	7	1	63.8	176.5	20.48	74.3	114	112	120	NA	64	64	62	NA	4.37	169	5.6	24	37	2.25	NA	NA	4.6	46	0.9	79.56	66	5	1.79	78	4.33	0.05	NA	216
4789	35915	30	1	4	2	0.56	2	NA	NA	NA	1	NA	NA	NA	6	2	1	88.2	167.9	31.29	96.6	118	120	114	NA	84	80	78	NA	4.71	182	5.4	24	24	1.42	2.767	1.106	4.2	42	1.3	114.92	65	11	3.93	87	4.83	0.41	NA	257
4792	35918	51	1	1	1	NA	2	NA	NA	NA	1	NA	NA	NA	4	1	1	75.1	165.2	27.52	93.8	140	144	152	NA	86	86	84	NA	6	232	5.2	55	37	0.78	NA	5.656	4.5	45	0.8	70.72	146	11	3.93	106	5.88	0.04	NA	260
4793	35919	30	1	1	1	0.7	2	NA	NA	NA	1	NA	NA	NA	NA	0	NA	59.3	171.3	20.21	82.7	116	116	116	NA	64	56	54	NA	5.51	213	4.9	25	23	1.27	3.853	0.858	4.3	43	0.8	70.72	82	8	2.86	105	5.83	0.15	NA	306
4801	35927	50	2	3	3	5	2	NA	NA	NA	1	NA	NA	NA	1	1	2	72.8	159	28.8	94.7	118	110	114	NA	74	70	72	NA	4.32	167	4.4	16	18	1.19	2.612	1.14	4.4	44	0.6	53.04	98	9	3.21	79	4.39	0.08	NA	249
4802	35928	62	2	3	4	5	1	3	40	4	1	NA	NA	NA	2	2	1	64.8	157.5	26.12	86.7	112	112	108	NA	74	68	70	NA	5.09	197	5.1	16	18	1.86	NA	NA	3.9	39	0.6	53.04	49	11	3.93	105	5.83	0.06	NA	267
4809	35935	21	2	5	2	4.5	2	NA	NA	NA	1	NA	NA	NA	1	2	1	75.2	155.6	31.06	102.8	102	NA	NA	NA	66	NA	NA	NA	4.68	181	5.5	15	19	1.29	NA	NA	4.2	42	0.9	79.56	85	12	4.28	90	5	0.2	NA	370
4816	35942	25	1	3	5	2.65	1	3	5	4	1	NA	NA	NA	3	3	1	72.1	182.5	21.65	80	112	112	104	NA	72	70	70	NA	3.67	142	4.7	17	19	1.37	1.784	1.152	4.6	46	1	88.4	64	9	3.21	92	5.11	0.04	NA	200
4821	35947	60	2	1	1	0.39	2	NA	NA	NA	2	1	NA	NA	1	1	3	68.2	154.3	28.65	96.5	NA	132	118	120	NA	70	68	68	5.4	209	5.2	20	19	0.8	NA	NA	4.5	45	0.6	53.04	65	18	6.43	92	5.11	0.43	NA	237
4830	35956	37	2	4	2	3.11	2	NA	NA	NA	1	NA	NA	NA	1	3	2	99.6	160.2	38.81	104.4	130	NA	120	122	72	NA	66	66	4.11	159	5.7	11	14	1.19	2.612	0.666	3.3	33	0.8	70.72	56	10	3.57	103	5.72	2.38	NA	275
4832	35958	63	1	3	4	4.17	1	1	NA	NA	1	NA	NA	NA	1	4	3	93.3	173.2	31.1	109	116	110	106	NA	60	60	62	NA	3.98	154	5.7	23	22	1.11	NA	NA	4.3	43	1.2	106.08	64	11	3.93	107	5.94	0.07	NA	233
4834	35960	22	2	3	3	1.86	1	1	NA	NA	1	NA	NA	NA	2	12	3	85.8	160.9	33.14	116.7	96	NA	NA	NA	66	NA	NA	NA	4.99	193	4.7	18	23	1.29	NA	NA	4.4	44	0.8	70.72	56	8	2.86	104	5.77	0.24	NA	266
4837	35963	74	2	1	1	1.57	2	NA	NA	NA	2	2	NA	NA	NA	NA	NA	59.9	154.5	25.09	93	164	160	162	NA	60	72	68	NA	5.61	217	7.3	15	21	1.5	NA	NA	4.2	42	0.7	61.88	61	10	3.57	98	5.44	0.04	NA	322
4850	35976	59	2	3	3	5	2	NA	NA	NA	1	NA	NA	NA	2	2	2	92.7	184.3	27.29	109.1	84	82	82	NA	78	60	56	NA	7.84	303	5.2	24	23	1.03	5.431	2.992	4	40	0.9	79.56	98	18	6.43	91	5.05	0.11	NA	365
4851	35977	66	1	3	3	4.82	1	3	42	4	1	NA	NA	NA	1	1	2	94	179.4	29.21	114.8	124	128	114	NA	76	74	70	NA	4.97	192	5.4	21	21	0.96	NA	NA	4.3	43	0.9	79.56	58	13	4.64	98	5.44	0.38	NA	478
4854	35980	54	2	3	5	5	2	NA	NA	NA	1	NA	NA	NA	1	3	1	60.6	164.2	22.48	81.7	128	120	122	NA	72	70	68	NA	5.87	227	5.4	49	31	1.73	NA	NA	4.6	46	0.9	79.56	58	20	7.14	105	5.83	0.07	NA	241
4856	35982	59	2	3	4	5	2	NA	NA	NA	2	1	NA	NA	2	2	3	72.6	163.9	27.03	89.2	138	138	132	NA	82	86	88	NA	7.21	279	5.3	20	24	1.09	NA	NA	4.2	42	1.2	106.08	53	19	6.78	119	6.61	0.44	NA	316
4857	35983	67	2	3	5	5	2	NA	NA	NA	1	NA	NA	NA	1	4	1	65.2	167	23.38	91.9	114	NA	112	NA	70	NA	74	NA	5.77	223	5.5	19	20	1.66	NA	NA	4	40	0.7	61.88	49	15	5.36	105	5.83	0.04	NA	248
4863	35989	30	1	3	3	2.31	2	NA	NA	NA	1	NA	NA	NA	32	1	3	93.7	168.8	32.88	103.5	146	146	NA	NA	90	86	NA	NA	6.96	269	5.2	58	49	0.44	NA	NA	4.4	44	1.2	106.08	56	11	3.93	82	4.55	0.02	NA	369
4873	35999	69	2	3	1	2.27	1	1	NA	NA	1	NA	NA	NA	2	7	1	62.5	162.2	23.76	91.6	146	136	132	NA	76	74	72	NA	3.41	132	6	20	27	1.73	1.241	0.948	4	40	0.8	70.72	134	9	3.21	98	5.44	0.14	NA	298
4876	36002	33	1	3	3	2.21	1	1	NA	NA	2	1	NA	NA	NA	0	NA	100	180.1	30.83	99.4	126	124	120	NA	80	84	84	NA	4.55	176	5	50	34	0.72	NA	NA	4.8	48	0.9	79.56	65	12	4.28	103	5.72	0.08	NA	197
4878	36004	40	2	1	5	3.98	2	NA	NA	NA	1	NA	NA	NA	1	1	2	61.8	164.8	22.75	79.9	NA	104	104	104	NA	68	70	72	6.08	235	5.5	19	20	1.84	NA	NA	4.5	45	1.2	106.08	64	11	3.93	80	4.44	0.06	NA	452
4879	36005	20	1	3	4	1.02	2	NA	NA	NA	1	NA	NA	NA	6	2	1	80.2	185.5	23.31	81.6	130	126	128	NA	74	74	72	NA	5.28	204	4.9	26	26	1.66	3.051	1.242	4.7	47	0.9	79.56	62	17	6.07	95	5.27	0.09	NA	348
4880	36006	25	2	3	4	2.94	2	NA	NA	NA	2	1	NA	NA	NA	0	NA	77	169.7	26.74	94.7	100	92	100	NA	60	68	60	NA	4.76	184	4.7	22	22	1.78	2.483	1.061	4	40	0.7	61.88	61	13	4.64	84	4.66	0.07	NA	323
4881	36007	45	2	3	4	5	1	3	4	4	1	NA	NA	NA	2	1	1	65.4	161.3	25.14	90.9	114	112	108	NA	72	76	74	NA	6.44	249	4.7	13	16	1.97	3.543	2.032	4.5	45	0.8	70.72	45	8	2.86	79	4.39	0.52	NA	316
4885	36011	43	2	4	5	2.54	2	NA	NA	NA	2	1	NA	NA	3	2	3	73.9	164.6	27.28	88.3	NA	116	114	114	NA	92	88	86	4.27	165	5.3	18	22	1.4	2.198	1.49	4.4	44	0.7	61.88	60	10	3.57	94	5.22	0.08	NA	269
4888	36014	49	1	2	2	3.5	1	3	4	4	1	NA	NA	NA	3	1	2	78	175.4	25.35	97.2	124	118	112	NA	70	70	76	NA	5.87	227	4.9	25	23	0.93	3.181	3.827	4.4	44	0.8	70.72	84	14	5	97	5.38	0.04	NA	251
4889	36015	22	2	3	5	2.72	2	NA	NA	NA	1	NA	NA	NA	2	1	2	55.4	155.6	22.88	75.4	114	94	96	NA	58	64	60	NA	4.34	168	4.6	15	23	1.24	NA	NA	4.4	44	0.8	70.72	52	7	2.5	80	4.44	0.09	NA	292
4892	36018	27	2	1	4	1.31	1	1	NA	NA	1	NA	NA	NA	4	1	2	53.8	153.9	22.71	78.3	122	NA	118	NA	78	NA	76	NA	4.71	182	5.4	17	17	1.47	NA	NA	4.3	43	0.9	79.56	64	9	3.21	151	8.38	0.04	NA	444
4898	36024	50	2	3	5	5	2	NA	NA	NA	1	NA	NA	NA	NA	0	NA	93.6	165.1	34.34	109.1	122	120	120	NA	86	90	84	NA	6.08	235	5.2	23	20	1.32	NA	NA	4.3	43	0.8	70.72	61	10	3.57	78	4.33	0.85	NA	206
4910	36036	55	2	1	2	1.24	2	NA	NA	NA	1	NA	NA	NA	NA	0	NA	79.5	159	31.45	103.3	160	NA	NA	NA	98	NA	NA	NA	5.92	229	5.7	25	23	1.32	3.724	1.897	4.2	42	0.8	70.72	95	8	2.86	97	5.38	0.34	NA	326
4912	36038	55	1	3	5	5	2	NA	NA	NA	1	NA	NA	NA	1	1	1	146.2	183.9	43.23	145.8	176	164	148	NA	92	80	82	NA	5.35	207	6.1	26	28	1.01	3.233	2.405	4	40	1	88.4	63	15	5.36	109	6.05	0.6	NA	287
4914	36040	28	2	1	4	1.07	2	NA	NA	NA	2	2	NA	NA	NA	NA	NA	63.2	148.2	28.78	88.3	120	106	104	NA	48	52	38	NA	3.28	127	5.1	23	23	0.98	NA	NA	4.4	44	0.6	53.04	88	7	2.5	104	5.77	0.41	NA	338
4919	36045	20	2	3	4	5	1	1	NA	NA	1	NA	NA	NA	4	2	1	64.8	158.3	25.86	83.8	94	104	NA	98	70	72	NA	70	5.09	197	4.7	17	25	1.53	3.155	0.914	4.2	42	0.8	70.72	53	11	3.93	83	4.61	0.44	NA	281
4921	36047	47	1	1	1	0.6	2	NA	NA	NA	1	NA	NA	NA	2	1	1	82.1	175.8	26.56	101	118	118	118	NA	64	70	70	NA	3.85	149	5.6	33	29	1.6	1.888	0.779	4.2	42	1	88.4	127	21	7.5	110	6.11	0.31	NA	359
4924	36050	31	1	3	4	5	1	1	NA	NA	1	NA	NA	NA	1	4	3	108.7	194	28.88	110.7	126	122	124	NA	74	82	74	NA	4.45	172	10.9	25	18	0.75	2.508	2.608	4.1	41	1	88.4	56	9	3.21	243	13.49	0.08	NA	196
4926	36052	58	1	3	5	5	1	3	24	4	1	NA	NA	NA	2	3	1	92.9	172.9	31.08	107.8	124	122	120	NA	74	68	64	NA	4.22	163	5.6	25	22	1.32	2.224	1.468	4	40	1.1	97.24	90	10	3.57	115	6.38	0.4	NA	274
4930	36056	25	1	3	4	0.1	1	3	2	2	1	NA	NA	NA	3	3	1	72.6	180.5	22.28	80.3	122	124	NA	122	62	56	NA	64	4.76	184	4.5	48	42	1.53	2.87	0.779	4.6	46	1.1	97.24	69	8	2.86	87	4.83	0.07	NA	223
4933	36059	37	1	1	3	1.24	2	NA	NA	NA	1	NA	NA	NA	6	2	1	80.1	157.3	32.37	104.5	126	138	130	NA	86	88	82	NA	5.9	228	4.9	35	31	1.06	NA	NA	4.2	42	1.3	114.92	63	18	6.43	91	5.05	0.06	NA	238
4934	36060	30	1	3	5	5	1	2	NA	NA	1	NA	NA	NA	10	2	2	78.6	179.2	24.48	89.5	116	118	112	NA	78	78	80	NA	4.94	191	5.4	43	25	1.6	NA	NA	4.6	46	1.4	123.76	84	13	4.64	98	5.44	0.01	NA	325
4936	36062	27	2	4	4	4.7	2	NA	NA	NA	1	NA	NA	NA	2	2	2	67.3	156.4	27.51	92.2	NA	100	100	104	NA	62	64	60	4.53	175	4.8	17	19	2.02	NA	NA	4.4	44	0.9	79.56	44	5	1.79	84	4.66	0.03	NA	259
4939	36065	55	2	3	4	5	2	NA	NA	NA	1	NA	NA	NA	NA	0	NA	61.6	163.4	23.07	89.3	122	120	118	NA	82	86	78	NA	6.36	246	5.7	38	30	2.02	NA	NA	4.3	43	0.9	79.56	86	12	4.28	84	4.66	0.07	NA	268
4943	36069	40	2	4	5	3.62	2	NA	NA	NA	2	1	NA	NA	1	5	3	53.2	166.7	19.14	76.7	108	112	NA	NA	66	70	NA	NA	4.19	162	5.2	17	20	2.51	1.396	0.621	4.5	45	0.7	61.88	76	8	2.86	80	4.44	0.08	NA	173
4944	36070	42	1	4	2	0.23	1	1	NA	NA	2	1	NA	NA	NA	0	NA	100	173.9	33.07	110.6	124	124	122	NA	64	60	56	NA	4.19	162	4.9	33	28	0.8	2.819	1.264	4.4	44	0.8	70.72	112	10	3.57	68	3.77	0.3	NA	237
4951	36077	72	2	3	3	1.22	2	NA	NA	NA	1	NA	NA	NA	1	1	3	70.9	159.6	27.83	93.7	132	130	130	NA	60	66	66	NA	5.28	204	5.3	18	15	1.66	NA	NA	4.1	41	0.9	79.56	58	16	5.71	120	6.66	3.07	NA	294
4953	36079	30	2	3	2	NA	1	1	NA	NA	1	NA	NA	NA	2	1	1	49.9	161	19.25	74.5	106	112	108	NA	60	60	58	NA	5.9	228	5.2	35	30	2.25	NA	NA	4.6	46	0.7	61.88	43	14	5	79	4.39	0.03	NA	308
4955	36081	59	2	3	5	2.09	1	1	NA	NA	1	NA	NA	NA	5	5	1	78.9	171.3	26.89	104.6	162	168	156	NA	110	114	112	NA	7.63	295	4.8	20	22	1.66	NA	NA	4.2	42	0.8	70.72	81	7	2.5	86	4.77	0.92	NA	261
4961	36087	54	1	3	2	2.12	1	1	NA	NA	1	NA	NA	NA	5	5	1	90.9	169.7	31.56	108	124	120	120	NA	68	70	66	NA	5.28	204	5.8	26	25	1.16	NA	NA	4.1	41	1	88.4	49	12	4.28	85	4.72	0.35	NA	303
4964	36090	30	2	1	1	0.7	2	NA	NA	NA	2	1	NA	NA	NA	0	NA	76.2	155.6	31.47	101.3	122	120	NA	124	72	80	NA	82	5.46	211	5.6	61	37	1.32	3.595	1.197	4.4	44	0.8	70.72	63	13	4.64	104	5.77	0.4	NA	327
4966	36092	21	1	4	4	0.21	2	NA	NA	NA	2	2	NA	NA	NA	NA	NA	74.2	175.1	24.2	78.3	118	114	112	NA	42	50	50	NA	3.21	124	5.3	13	17	1.42	1.526	0.542	4.5	45	1	88.4	52	11	3.93	83	4.61	0.05	NA	240
4967	36093	31	1	3	5	3.42	2	NA	NA	NA	2	2	NA	NA	NA	NA	NA	99.5	182.4	29.91	107.1	108	114	106	NA	64	60	60	NA	3.83	148	5.6	28	28	0.85	2.25	1.558	4.3	43	1.1	97.24	66	12	4.28	90	5	3.5	NA	281
4969	36095	24	2	3	4	3.03	2	NA	NA	NA	2	2	NA	NA	NA	NA	NA	73.8	177.1	23.53	80.8	128	132	130	NA	58	60	50	NA	6.52	252	4.5	16	21	1.94	4.189	0.835	4	40	0.9	79.56	54	9	3.21	85	4.72	0.05	NA	261
4974	36100	80	2	3	3	0.75	2	NA	NA	NA	1	NA	NA	NA	1	2	3	60.7	143.2	29.6	97.3	132	134	134	NA	78	80	80	NA	4.73	183	6.1	17	25	1.42	NA	NA	3.7	37	0.7	61.88	87	6	2.14	87	4.83	0.51	NA	366
4975	36101	43	2	3	4	1.71	1	3	2	4	1	NA	NA	NA	5	3	3	90.1	163.8	33.58	95.1	104	106	100	NA	54	56	62	NA	6.57	254	5.8	23	22	1.06	NA	NA	4.1	41	0.8	70.72	44	13	4.64	89	4.94	0.87	NA	425
4976	36102	50	2	3	4	NA	1	3	14	4	2	1	NA	NA	NA	0	NA	57.2	154.7	23.9	85	118	114	100	NA	66	64	74	NA	4.84	187	5.7	27	28	1.11	NA	NA	4.4	44	0.9	79.56	84	6	2.14	109	6.05	0.37	NA	314
4979	36105	38	2	1	1	0.3	2	NA	NA	NA	2	1	NA	NA	1	1	3	78.4	153.5	33.27	100	106	110	106	NA	64	66	66	NA	5.72	221	5.5	20	18	1.16	NA	NA	4.5	45	0.6	53.04	129	16	5.71	89	4.94	0.1	NA	191
4982	36108	76	1	1	1	0.27	2	NA	NA	NA	2	1	NA	NA	NA	0	NA	71.9	161.8	27.46	97.4	92	90	NA	94	60	58	NA	58	5.9	228	5.9	9	19	1.27	NA	NA	4.1	41	1.1	97.24	57	16	5.71	107	5.94	0.13	NA	204
4989	36115	24	1	1	2	2.25	2	NA	NA	NA	1	NA	NA	NA	2	2	3	55.1	163.2	20.69	77.7	NA	NA	118	118	NA	NA	56	56	3.98	154	5.3	17	24	1.29	NA	NA	4.4	44	0.8	70.72	64	8	2.86	107	5.94	0.41	NA	331
4990	36116	45	1	1	3	1	1	3	8	4	1	NA	NA	NA	NA	0	NA	83.6	158.8	33.15	105	134	136	138	NA	74	88	78	NA	5.64	218	5.9	NA	NA	1.22	NA	NA	4.2	42	0.8	70.72	65	18	6.43	97	5.38	0.51	NA	279
4993	36119	83	1	2	3	0.98	1	3	15	4	2	1	NA	NA	NA	0	NA	77.2	162.5	29.24	102.7	200	200	200	NA	106	104	106	NA	4.78	185	6.3	30	31	1.01	2.767	2.202	4.6	46	1.4	123.76	56	30	10.71	131	7.27	0.42	NA	177
4997	36123	26	1	3	5	3.27	2	NA	NA	NA	1	NA	NA	NA	2	3	1	68.5	171.1	23.4	82.5	102	102	96	NA	66	64	62	NA	3.96	153	4.8	20	24	1.27	NA	NA	4.7	47	1	88.4	57	13	4.64	84	4.66	0.06	NA	209
5003	36129	68	2	4	4	2.55	1	3	10	4	1	NA	NA	NA	1	1	2	99.8	170.9	34.17	111.6	126	136	136	NA	78	76	74	NA	6.31	244	6	18	21	1.84	4.06	0.892	4.2	42	1.3	114.92	69	27	9.64	94	5.22	1.49	NA	350
5006	36132	48	2	3	4	5	2	NA	NA	NA	2	1	NA	NA	NA	0	NA	102.5	166.9	36.8	109.2	136	134	136	NA	72	70	66	NA	5.87	227	5.8	14	17	1.19	NA	NA	4	40	0.9	79.56	72	12	4.28	102	5.66	1.38	NA	101
5007	36133	43	2	4	5	5	2	NA	NA	NA	2	1	NA	NA	1	2	3	91.8	162.9	34.59	93.5	108	106	104	NA	60	62	70	NA	5.66	219	5.3	17	25	2.09	3.336	0.531	3.9	39	0.8	70.72	57	13	4.64	87	4.83	0.48	NA	215
5008	36134	44	2	4	4	1.81	2	NA	NA	NA	2	2	NA	NA	NA	NA	NA	90.1	160.7	34.89	108.9	NA	NA	NA	106	NA	NA	NA	56	6.13	237	5.7	28	24	1.45	NA	NA	3.9	39	0.7	61.88	84	9	3.21	98	5.44	0.38	NA	252
5012	36138	30	2	1	4	3.41	2	NA	NA	NA	2	1	NA	NA	1	3	3	75.8	154.7	31.67	96.9	96	NA	NA	118	74	NA	NA	76	4.86	188	5.2	16	15	1.5	2.715	1.4	3.8	38	0.8	70.72	46	11	3.93	91	5.05	0.49	NA	288
5014	36140	61	1	3	4	2.18	1	3	5	4	1	NA	NA	NA	3	7	1	87	168.8	30.53	115	NA	144	138	138	NA	56	58	60	4.16	161	5.5	27	22	1.34	2.198	1.355	4.4	44	1	88.4	48	9	3.21	92	5.11	0.73	NA	276
5017	36143	32	2	3	3	1.12	2	NA	NA	NA	2	2	NA	NA	NA	NA	NA	72.9	160.9	28.16	99.6	116	106	112	NA	70	74	78	NA	4.32	167	5	16	19	2.07	2.043	0.452	4.5	45	0.7	61.88	45	9	3.21	89	4.94	0.16	NA	221
5021	36147	79	2	3	3	1.33	2	NA	NA	NA	2	2	NA	NA	NA	NA	NA	64.2	150.1	28.5	97.4	154	162	160	NA	72	70	70	NA	4.94	191	5.5	21	27	1.97	NA	NA	3.7	37	1	88.4	78	22	7.85	96	5.33	0.65	NA	206
5022	36148	44	1	4	3	1.81	1	1	NA	NA	1	NA	NA	NA	2	3	1	117.9	170.3	40.65	124.3	144	140	142	NA	80	72	76	NA	4.47	173	6.4	29	28	1.22	1.733	3.319	4.3	43	1.2	106.08	52	13	4.64	109	6.05	0.67	NA	386
5024	36150	26	1	3	4	5	1	3	9	3	1	NA	NA	NA	4	3	1	106.4	184.6	31.22	104.8	122	NA	132	124	76	NA	74	66	4.76	184	5.1	31	29	1.5	NA	NA	4.4	44	1.3	114.92	59	14	5	93	5.16	0.07	NA	234
5029	36155	53	2	4	4	4.49	2	NA	NA	NA	2	2	NA	NA	NA	NA	NA	130.1	169.9	45.07	124.5	162	162	164	NA	116	114	116	NA	6.13	237	6.1	25	21	1.27	3.905	2.1	3.8	38	0.9	79.56	92	7	2.5	106	5.88	0.53	NA	212
5034	36160	47	2	3	4	2.83	2	NA	NA	NA	1	NA	NA	NA	2	2	2	93.8	155	39.04	108.8	118	110	118	NA	76	76	80	NA	5.35	207	5.2	NA	NA	1.81	NA	NA	4.3	43	0.6	53.04	70	13	4.64	87	4.83	0.66	NA	503
5043	36169	51	1	3	4	5	2	NA	NA	NA	1	NA	NA	NA	2	3	1	95.6	175.6	31	110.2	132	134	134	NA	76	86	74	NA	6.59	255	5.4	22	20	1.86	NA	NA	4.7	47	1.1	97.24	63	13	4.64	91	5.05	0.14	NA	280
5045	36171	45	2	3	4	3.63	2	NA	NA	NA	1	NA	NA	NA	4	2	1	65	153.2	27.69	92	116	110	112	NA	76	76	76	NA	4.81	186	5.1	22	22	1.42	2.638	1.66	4.2	42	0.7	61.88	89	7	2.5	91	5.05	0.72	NA	442
5048	36174	78	2	4	4	NA	2	NA	NA	NA	1	NA	NA	NA	1	6	3	64.3	162.2	24.44	77.5	116	112	108	NA	70	66	62	NA	6.36	246	5.2	23	28	3.1	NA	NA	4.1	41	0.8	70.72	45	15	5.36	83	4.61	0.04	NA	198
5053	36179	49	1	1	2	0.79	1	3	20	4	1	NA	NA	NA	NA	0	NA	72.8	165.3	26.64	95.7	126	136	132	NA	72	72	70	NA	6.1	236	6.2	41	27	0.85	NA	12.419	4.1	41	0.8	70.72	86	9	3.21	104	5.77	0.1	NA	287
5058	36184	59	2	3	5	4.92	2	NA	NA	NA	2	1	NA	NA	NA	0	NA	87.7	167.4	31.3	105.8	116	114	NA	114	72	70	NA	78	5.74	222	6.2	17	22	1.19	3.336	2.631	4	40	0.8	70.72	55	14	5	107	5.94	1.01	NA	400
5060	36186	22	1	2	2	1.75	2	NA	NA	NA	1	NA	NA	NA	3	1	1	59	164.3	21.86	75	114	118	120	NA	54	54	48	NA	2.97	115	5.5	13	21	1.03	1.655	0.644	4.7	47	0.9	79.56	75	10	3.57	102	5.66	0.1	NA	216
5064	36190	59	1	3	5	4.17	1	3	20	4	1	NA	NA	NA	6	3	1	109	172.9	36.46	125.2	134	134	124	NA	60	64	60	NA	4.86	188	4.9	27	23	1.37	NA	NA	4.5	45	0.8	70.72	71	11	3.93	104	5.77	0.08	NA	190
5067	36193	54	1	5	4	1.86	1	3	9	4	1	NA	NA	NA	2	150	3	120.3	176.8	38.49	122.9	112	112	98	NA	66	60	60	NA	4.89	189	5.8	39	27	1.09	2.922	1.897	4.7	47	1	88.4	63	18	6.43	99	5.5	0.11	NA	262
5068	36194	46	2	3	3	5	2	NA	NA	NA	2	2	NA	NA	NA	NA	NA	111.9	165.6	40.8	117.6	138	144	150	NA	70	82	80	NA	5.33	206	5.7	22	21	1.19	3.388	1.66	4	40	0.7	61.88	87	12	4.28	118	6.55	2.27	NA	359
5071	36197	60	2	4	2	1.22	1	1	NA	NA	2	1	NA	NA	NA	0	NA	67.7	160	26.45	93.4	148	138	NA	130	70	68	NA	80	5.84	226	6.1	13	20	1.68	NA	NA	4.5	45	1	88.4	75	11	3.93	100	5.55	0.2	NA	238
5074	36200	32	1	3	4	3.61	2	NA	NA	NA	1	NA	NA	NA	6	2	1	79.1	178.3	24.88	96.8	134	136	142	NA	90	90	84	NA	5.35	207	4.6	25	25	1.27	NA	4.55	4.4	44	1	88.4	51	16	5.71	87	4.83	0.1	NA	284
5075	36201	58	1	3	1	3.06	1	3	31	4	1	NA	NA	NA	NA	0	NA	107.8	168.9	37.79	115.3	140	138	134	NA	84	84	88	NA	6.59	255	6.2	82	75	0.75	NA	NA	4.5	45	0.8	70.72	61	8	2.86	109	6.05	0.12	NA	252
5083	36209	56	1	4	4	5	2	NA	NA	NA	1	NA	NA	NA	2	24	3	78.9	173.2	26.3	93.5	136	126	124	NA	88	88	86	NA	5.09	197	5.6	45	47	1.14	3.543	0.903	4.3	43	1.1	97.24	48	13	4.64	99	5.5	0.16	NA	248
5085	36211	81	2	3	2	1.12	1	1	NA	NA	1	NA	NA	NA	4	1	3	49.7	150.7	21.88	89	270	NA	NA	NA	124	NA	NA	NA	4.63	179	6.3	12	15	1.29	NA	NA	3.5	35	2.5	221	95	37	13.21	93	5.16	0.49	NA	535
5087	36213	58	1	4	4	5	2	NA	NA	NA	1	NA	NA	NA	1	1	2	90.7	183.8	26.85	96.8	154	140	150	NA	84	80	78	NA	5.9	228	5.7	24	19	1.16	NA	NA	4.1	41	1	88.4	91	10	3.57	89	4.94	0.49	NA	219
5088	36214	24	1	5	4	1.95	2	NA	NA	NA	1	NA	NA	NA	5	1	1	107.2	191.6	29.2	95.5	146	NA	144	NA	76	NA	74	NA	4.19	162	5.3	27	28	1.19	NA	NA	4.3	43	1.3	114.92	62	10	3.57	68	3.77	0.28	NA	327
5092	36218	54	2	4	5	5	2	NA	NA	NA	1	NA	NA	NA	1	5	2	84.6	169.7	29.38	92.9	128	120	120	NA	76	74	76	NA	5.2	201	5.6	21	21	1.58	3.258	0.779	4	40	0.9	79.56	62	13	4.64	89	4.94	0.14	NA	276
5097	36223	71	1	1	2	1.29	2	NA	NA	NA	1	NA	NA	NA	3	1	1	82.5	172.7	27.66	100.1	88	86	102	NA	48	52	50	NA	4.91	190	5.6	23	20	1.34	3.077	1.095	3.8	38	1	88.4	76	20	7.14	95	5.27	0.32	NA	136
5103	36229	30	1	3	5	5	1	3	1	4	1	NA	NA	NA	2	3	1	90.4	183.8	26.76	93.5	110	110	108	NA	62	76	76	NA	4.29	166	4.6	17	16	1.29	NA	NA	4.4	44	1.3	114.92	87	17	6.07	75	4.16	0.08	NA	306
5106	36232	30	2	3	3	4.21	2	NA	NA	NA	2	1	NA	NA	4	2	3	94.2	159.6	36.98	104	122	124	NA	126	64	68	NA	72	4.45	172	5.5	20	21	1.03	NA	NA	3.9	39	1	88.4	88	11	3.93	73	4.05	0.28	NA	399
5108	36234	20	1	1	2	0.57	1	2	NA	NA	1	NA	NA	NA	4	1	2	68.2	165.2	24.99	90.3	NA	NA	96	106	NA	NA	66	72	3.03	117	5.3	16	26	1.06	1.552	0.903	4.4	44	0.8	70.72	82	14	5	87	4.83	0.12	NA	263
5114	36240	41	1	3	4	3.1	2	NA	NA	NA	2	1	NA	NA	NA	0	NA	99.4	173.6	32.98	109.9	126	124	130	NA	80	80	72	NA	5.28	204	4.9	35	23	1.06	NA	NA	4.3	43	1	88.4	52	8	2.86	85	4.72	0.09	NA	182
5121	36247	60	1	5	3	5	2	NA	NA	NA	2	1	NA	NA	NA	0	NA	85.3	180.2	26.27	101.1	NA	132	132	NA	NA	68	62	NA	6.7	259	6.2	19	25	1.45	4.215	2.247	4.2	42	1	88.4	44	14	5	113	6.27	0.29	NA	248
5123	36249	35	2	3	2	2.14	1	1	NA	NA	1	NA	NA	NA	3	1	2	83.1	180.2	25.59	98.7	106	104	104	NA	66	60	58	NA	5.95	230	5.5	15	13	0.96	NA	NA	4	40	0.7	61.88	65	10	3.57	98	5.44	0.48	NA	359
5131	36257	55	2	3	4	2.58	1	1	NA	NA	1	NA	NA	NA	2	6	3	88.4	166	32.08	102.1	154	144	146	NA	94	96	98	NA	5.43	210	5.5	42	34	1.63	NA	NA	3.9	39	0.9	79.56	73	15	5.36	88	4.88	0.31	NA	303
5139	36265	54	2	4	4	4.17	1	3	12	4	1	NA	NA	NA	4	6	1	57.9	162.9	21.82	73.7	NA	232	224	NA	NA	116	118	NA	4.76	184	5.1	18	23	0.93	NA	NA	3.8	38	0.8	70.72	89	10	3.57	118	6.55	0.83	NA	323
5140	36266	85	2	3	1	4.29	2	NA	NA	NA	2	1	NA	NA	NA	0	NA	47	149.4	21.06	72.5	158	NA	NA	NA	0	NA	NA	NA	4.45	172	6.4	20	23	1.03	2.172	2.71	3.9	39	0.6	53.04	91	26	9.28	131	7.27	0.09	NA	145
5141	36267	20	2	4	3	3.2	2	NA	NA	NA	1	NA	NA	NA	2	6	3	71.2	174.1	23.49	79.2	114	114	112	NA	66	64	62	NA	3.7	143	5.5	15	21	1.66	1.784	0.576	4.2	42	0.9	79.56	58	5	1.79	83	4.61	0.09	NA	219
5142	36268	49	2	3	5	5	1	1	NA	NA	1	NA	NA	NA	8	2	2	94.5	156.9	38.39	103.3	138	142	138	NA	72	70	72	NA	5.84	226	5.6	22	19	1.27	NA	5.622	3.8	38	0.7	61.88	71	4	1.43	95	5.27	0.58	NA	190
5149	36275	84	1	3	2	2.55	1	3	30	4	1	NA	NA	NA	NA	0	NA	63.9	180.5	19.61	84.9	124	120	116	NA	52	44	48	NA	6.34	245	5.4	20	22	1.99	3.957	0.835	3.9	39	1.1	97.24	62	20	7.14	92	5.11	0.04	NA	163
5150	36276	30	2	4	5	2.71	2	NA	NA	NA	2	1	NA	NA	2	4	3	56.5	155.1	23.49	71	104	NA	NA	NA	74	NA	NA	NA	4.71	182	5.2	16	21	1.68	NA	NA	4.4	44	1	88.4	33	4	1.43	82	4.55	0.02	NA	236
5151	36277	65	2	3	5	5	1	3	45	4	1	NA	NA	NA	1	2	3	59.6	156	24.49	75.2	120	118	118	NA	62	70	64	NA	5.56	215	5.1	27	31	1.53	NA	NA	4.2	42	0.9	79.56	67	13	4.64	62	3.44	0.15	NA	235
5152	36278	38	1	5	4	2.43	2	NA	NA	NA	1	NA	NA	NA	6	3	1	90.7	179.6	28.12	102.2	140	142	142	NA	88	78	82	NA	6.98	270	5.1	25	30	1.22	NA	NA	4.6	46	0.7	61.88	58	7	2.5	81	4.5	0.05	NA	277
5153	36279	76	2	3	3	NA	2	NA	NA	NA	1	NA	NA	NA	2	4	2	71.8	169.4	25.02	95.5	144	140	138	NA	90	80	84	NA	5.66	219	6	20	29	1.09	NA	NA	4.1	41	0.8	70.72	53	21	7.5	82	4.55	0.16	NA	391
5154	36280	52	2	1	2	1.2	2	NA	NA	NA	2	2	NA	NA	NA	NA	NA	66.1	149.7	29.5	101.3	120	116	114	NA	74	76	68	NA	4.84	187	4.9	17	17	1.4	NA	NA	4	40	0.7	61.88	101	13	4.64	111	6.16	0.1	NA	264
5155	36281	66	2	4	4	2.76	2	NA	NA	NA	1	NA	NA	NA	NA	0	NA	92.3	166.5	33.29	111	130	126	122	NA	84	82	76	NA	8.02	310	7	13	19	1.34	5.896	1.716	4.4	44	0.7	61.88	70	9	3.21	123	6.83	0.12	NA	226
5158	36284	64	1	3	3	1.89	1	3	25	4	1	NA	NA	NA	2	10	3	91.6	164.2	33.97	117.5	152	162	158	NA	82	80	84	NA	6	232	5.2	24	24	1.24	NA	NA	4.6	46	0.9	79.56	96	12	4.28	95	5.27	0.42	NA	327
5166	36292	46	1	1	1	2.07	2	NA	NA	NA	1	NA	NA	NA	4	3	3	74.6	163.9	27.77	100.5	116	104	104	NA	56	68	66	NA	5.92	229	5.5	24	26	1.14	3.827	2.111	3.9	39	0.8	70.72	61	12	4.28	88	4.88	0.56	NA	266
5168	36294	45	1	3	5	5	1	1	NA	NA	1	NA	NA	NA	3	1	1	82.6	179.9	25.52	89.9	128	114	122	NA	64	66	66	NA	4.01	155	5	28	24	1.34	2.327	0.734	4.4	44	1	88.4	57	12	4.28	87	4.83	0.14	NA	267
5172	36298	72	1	3	5	4.55	2	NA	NA	NA	1	NA	NA	NA	4	10	3	88.3	170.6	30.34	108.8	138	132	130	NA	70	70	66	NA	4.78	185	4.4	37	30	1.09	NA	NA	4.2	42	0.9	79.56	49	12	4.28	109	6.05	0.17	NA	273
5175	36301	22	2	1	2	1.68	2	NA	NA	NA	1	NA	NA	NA	2	3	2	94.7	156.8	38.52	117.2	98	108	106	NA	68	72	70	NA	4.76	184	5.5	17	18	1.24	3.129	0.858	3.8	38	0.7	61.88	84	10	3.57	93	5.16	0.52	NA	323
5181	36307	40	2	4	4	1.2	2	NA	NA	NA	2	2	NA	NA	NA	NA	NA	124.2	156.9	50.45	143.4	118	112	112	NA	54	60	56	NA	5.74	222	5.4	18	20	1.78	3.543	0.881	4.2	42	1.1	97.24	45	10	3.57	84	4.66	0.14	NA	296
5185	36311	63	1	3	2	5	2	NA	NA	NA	1	NA	NA	NA	2	2	2	75.6	170.6	25.98	93	134	136	132	NA	84	72	78	NA	4.97	192	5.6	NA	NA	1.14	3.233	1.298	4.5	45	0.9	79.56	95	21	7.5	96	5.33	0.05	NA	272
5188	36314	26	2	4	4	0.86	1	3	1	4	1	NA	NA	NA	2	6	3	101.4	172.1	34.24	108.6	118	108	102	NA	76	78	66	NA	5.35	207	5.2	24	20	1.03	NA	NA	4	40	0.8	70.72	51	10	3.57	74	4.11	0.5	NA	211
5193	36319	65	1	3	4	2.58	1	1	NA	NA	1	NA	NA	NA	2	2	3	91.6	176.2	29.5	104.5	136	124	120	NA	80	78	86	NA	5.09	197	5.5	16	22	1.06	3.439	1.298	4	40	0.9	79.56	56	13	4.64	100	5.55	0.38	NA	281
5195	36321	22	2	4	5	1.33	2	NA	NA	NA	1	NA	NA	NA	2	1	1	61	158.4	24.31	78.3	98	96	96	NA	74	66	68	NA	4.4	170	4.8	17	24	1.6	2.534	0.565	4.4	44	0.9	79.56	53	7	2.5	82	4.55	0.12	NA	227
5202	36328	83	1	4	4	2.61	1	1	NA	NA	1	NA	NA	NA	1	6	3	81.2	190.6	22.35	99.7	118	120	122	NA	56	56	60	NA	4.5	174	5.3	15	24	0.98	NA	NA	3.8	38	0.9	79.56	67	7	2.5	85	4.72	0.69	NA	296
5203	36329	41	2	1	4	3.5	1	3	20	4	1	NA	NA	NA	1	1	1	98.3	164.5	36.33	107.4	130	128	130	NA	60	62	58	NA	3.98	154	5.6	18	20	0.98	NA	NA	3.6	36	0.7	61.88	69	13	4.64	90	5	1.03	NA	395
5206	36332	33	2	5	5	5	2	NA	NA	NA	2	1	NA	NA	1	2	2	59.6	153.3	25.36	84.6	92	94	94	NA	58	62	58	NA	3.7	143	5.3	33	35	1.6	1.862	0.508	4	40	0.6	53.04	70	9	3.21	97	5.38	0.03	NA	323
5207	36333	79	2	3	3	1.13	2	NA	NA	NA	2	2	NA	NA	NA	NA	NA	51.7	151.3	22.58	77.7	150	144	142	NA	60	58	58	NA	6.44	249	5.8	NA	NA	1.91	4.034	1.073	4.2	42	0.9	79.56	81	16	5.71	92	5.11	0.06	NA	321
5210	36336	45	2	3	5	5	2	NA	NA	NA	1	NA	NA	NA	1	2	1	56.8	162.3	21.56	80.2	128	134	140	NA	102	104	96	NA	5.79	224	4.4	24	27	1.94	NA	NA	4.2	42	0.9	79.56	58	14	5	77	4.27	0.22	NA	368
5217	36343	48	1	3	4	1.89	1	2	NA	NA	1	NA	NA	NA	3	2	2	74.6	175.9	24.11	90.3	106	100	100	NA	82	74	68	NA	4.97	192	5.4	18	26	1.45	NA	NA	4.4	44	0.9	79.56	85	12	4.28	102	5.66	0.19	NA	329
5218	36344	36	1	3	2	3.66	1	1	NA	NA	1	NA	NA	NA	3	3	1	97.7	182.6	29.3	106.3	116	114	116	NA	86	82	80	NA	5.97	231	5.3	48	26	1.11	NA	NA	3.9	39	1.2	106.08	59	11	3.93	84	4.66	0.27	NA	310
5220	36346	85	1	3	4	1.22	2	NA	NA	NA	2	2	NA	NA	NA	NA	NA	58.3	164	21.68	89	122	132	134	NA	48	50	52	NA	3.03	117	5.6	64	35	1.66	1.086	0.61	4	40	1.2	106.08	208	24	8.57	94	5.22	0.51	NA	204
5221	36347	47	2	3	2	3.1	1	3	7	4	1	NA	NA	NA	3	4	1	87.8	163.5	32.84	97.6	154	152	150	NA	106	104	102	NA	4.91	190	4.5	24	22	1.6	NA	NA	4.2	42	0.9	79.56	57	13	4.64	98	5.44	0.24	NA	283
5222	36348	26	1	1	2	2.3	1	2	NA	NA	1	NA	NA	NA	3	4	1	66.5	168.7	23.37	81.7	122	116	110	NA	70	66	64	NA	3.98	154	4.9	23	20	1.91	1.707	0.802	4.6	46	0.8	70.72	80	11	3.93	78	4.33	0.31	NA	247
5224	36350	24	2	3	3	1.82	1	1	NA	NA	1	NA	NA	NA	8	2	1	77.5	169.2	27.07	94.6	100	98	98	NA	68	70	68	NA	5.84	226	5.1	15	17	2.09	NA	NA	4.7	47	0.7	61.88	65	9	3.21	92	5.11	0.06	NA	324
5225	36351	64	1	4	4	5	1	1	NA	NA	1	NA	NA	NA	NA	0	NA	72.4	172.4	24.36	91.8	142	138	144	NA	58	58	60	NA	6.08	235	6	20	20	1.06	NA	NA	4.4	44	1.1	97.24	43	15	5.36	100	5.55	0.37	NA	258
5228	36354	70	1	4	3	1.12	1	3	15	4	2	1	NA	NA	NA	0	NA	94.8	176.9	30.29	107	120	NA	NA	NA	64	NA	NA	NA	4.22	163	6.3	19	27	1.27	2.56	0.869	3.9	39	1.2	106.08	92	14	5	118	6.55	1.15	NA	209
5230	36356	64	2	3	5	5	2	NA	NA	NA	2	1	NA	NA	NA	0	NA	71.1	166.6	25.62	91.8	138	150	144	NA	74	86	78	NA	6.28	243	5.3	77	52	1.84	NA	NA	3.9	39	0.9	79.56	111	11	3.93	110	6.11	0.12	NA	260
5231	36357	47	1	4	4	5	2	NA	NA	NA	1	NA	NA	NA	3	2	1	78.7	171.4	26.79	97.4	118	114	112	NA	78	76	72	NA	6.34	245	5.9	68	52	1.16	3.155	4.392	4.3	43	1.3	114.92	120	11	3.93	133	7.38	0.78	NA	198
5232	36358	47	2	1	1	2.68	2	NA	NA	NA	2	1	NA	NA	1	1	3	91.8	146.3	42.89	136	114	116	108	NA	70	74	68	NA	5.38	208	5.3	34	28	1.45	NA	NA	4	40	0.8	70.72	53	12	4.28	87	4.83	0.25	NA	204
5236	36362	49	2	4	2	1.72	2	NA	NA	NA	1	NA	NA	NA	3	2	1	65.4	155.4	27.08	92	150	146	144	NA	72	72	62	NA	3.34	129	5.7	25	27	1.55	1.448	0.756	3.9	39	0.9	79.56	53	15	5.36	101	5.61	0.13	NA	273
5237	36363	39	1	3	4	4.22	2	NA	NA	NA	1	NA	NA	NA	1	1	1	71.6	179.1	22.32	80.5	108	108	106	NA	50	54	56	NA	4.32	167	5.3	22	27	1.4	2.741	0.384	4.6	46	1	88.4	60	15	5.36	86	4.77	0.4	NA	174
5239	36365	22	1	3	3	2.09	1	3	2	1	1	NA	NA	NA	5	1	1	75.6	179.3	23.52	83.2	114	104	106	NA	68	68	66	NA	2.12	82	5.3	12	20	0.93	0.853	0.711	3.7	37	1	88.4	52	12	4.28	93	5.16	1.19	NA	305
5248	36374	21	1	4	3	4	2	NA	NA	NA	2	2	NA	NA	NA	NA	NA	154.4	188.2	43.59	138.7	130	134	126	NA	52	40	30	NA	3.05	118	6	18	18	1.03	NA	NA	4.2	42	0.9	79.56	63	10	3.57	77	4.27	1.77	NA	319
5253	36379	58	2	1	3	3.73	2	NA	NA	NA	1	NA	NA	NA	2	1	2	54.7	149.8	24.38	81.3	124	128	NA	NA	76	76	NA	NA	4.78	185	5.5	22	26	2.46	1.81	1.152	4.3	43	0.9	79.56	99	16	5.71	94	5.22	0.19	NA	221
5263	36389	49	2	3	4	5	1	3	25	4	1	NA	NA	NA	2	1	1	60	169.1	20.98	81.3	106	102	106	NA	72	68	68	NA	4.84	187	5.1	27	30	2.04	NA	NA	4.5	45	0.8	70.72	111	16	5.71	131	7.27	0.03	NA	147
5264	36390	67	1	4	2	0.48	2	NA	NA	NA	1	NA	NA	NA	NA	0	NA	93.8	178.1	29.57	103.9	NA	178	NA	NA	NA	90	NA	NA	3.57	138	5.8	24	24	1.78	NA	NA	4	40	1.2	106.08	92	11	3.93	99	5.5	0.08	NA	179
5272	36398	63	1	3	1	1.35	1	1	NA	NA	1	NA	NA	NA	2	5	1	57.1	175.7	18.5	78	124	112	116	NA	54	58	56	NA	6.15	238	5.6	17	26	1.14	NA	NA	4.2	42	0.7	61.88	81	9	3.21	87	4.83	0.05	NA	236
5274	36400	41	2	4	2	0.31	1	1	NA	NA	2	2	NA	NA	NA	NA	NA	61.2	162.4	23.2	91.4	108	100	104	NA	56	66	62	NA	7.73	299	5.5	28	25	2.22	NA	NA	4.2	42	1	88.4	50	8	2.86	92	5.11	0.41	NA	357
5275	36401	66	1	3	5	5	2	NA	NA	NA	2	1	NA	NA	1	7	3	99.5	175.5	32.3	109.7	142	142	146	NA	64	70	66	NA	3.83	148	7.2	42	34	0.98	NA	NA	3.9	39	1	88.4	64	18	6.43	132	7.33	0.01	NA	234
5279	36405	54	1	4	5	2.27	2	NA	NA	NA	1	NA	NA	NA	5	7	1	81.6	180.4	25.07	99	128	124	124	NA	74	68	62	NA	5.46	211	4.1	28	32	1.32	3.465	1.49	4.2	42	1.1	97.24	92	15	5.36	113	6.27	0.48	NA	166
5282	36408	42	1	1	4	0.51	1	3	12	4	1	NA	NA	NA	2	4	3	128.7	167.2	46.04	136.1	90	90	92	NA	58	62	56	NA	2.79	108	8.9	17	17	0.75	0.569	3.218	3.9	39	2.9	256.36	86	98	34.99	43	2.39	2.64	NA	350
5283	36409	61	1	4	4	5	1	3	16	3	1	NA	NA	NA	3	3	3	84.5	178.4	26.55	103.1	128	124	124	NA	66	64	64	NA	5.79	224	6.3	16	16	1.24	NA	NA	4	40	1	88.4	61	15	5.36	89	4.94	1.43	NA	331
5288	36414	80	1	3	1	2.27	1	3	43	4	1	NA	NA	NA	NA	0	NA	105.1	172.2	35.44	128	168	164	172	NA	78	74	80	NA	4.89	189	6.5	15	19	1.42	2.819	1.4	4.1	41	1.7	150.28	69	20	7.14	123	6.83	0.16	NA	308
5289	36415	85	2	3	3	1.43	2	NA	NA	NA	2	1	NA	NA	NA	0	NA	75.4	149.2	33.87	114.5	158	NA	NA	NA	60	NA	NA	NA	4.94	191	6.5	14	19	1.22	NA	NA	3.9	39	1.7	150.28	82	37	13.21	165	9.16	0.95	NA	359
5290	36416	24	2	3	4	4.17	1	2	NA	NA	1	NA	NA	NA	2	1	1	96.2	168.5	33.88	111.8	116	114	110	NA	80	76	72	NA	8.79	340	5.4	17	17	1.06	NA	NA	4.1	41	0.8	70.72	60	7	2.5	94	5.22	0.85	NA	436
5293	36419	35	2	3	5	5	2	NA	NA	NA	1	NA	NA	NA	1	1	1	57.6	165.7	20.98	76.9	102	104	94	NA	44	46	44	NA	3.78	146	4.9	17	24	1.27	NA	NA	4.6	46	0.8	70.72	54	7	2.5	85	4.72	0.03	NA	279
5298	36424	24	2	4	3	2.75	2	NA	NA	NA	2	2	NA	NA	NA	NA	NA	50.9	163.6	19.02	72	120	114	114	NA	78	78	80	NA	6.62	256	4.9	11	18	1.63	4.629	0.802	4.2	42	0.7	61.88	77	6	2.14	76	4.22	1.83	NA	355
5301	36427	53	2	3	5	3.74	2	NA	NA	NA	1	NA	NA	NA	1	4	3	69	165.7	25.13	77.8	112	108	NA	NA	72	70	NA	NA	5.82	225	5	29	29	1.47	3.879	1.039	4.4	44	0.7	61.88	86	11	3.93	90	5	0.02	NA	208
5302	36428	45	1	4	4	2.99	1	1	NA	NA	1	NA	NA	NA	2	2	2	101.1	190	28.01	102.8	152	148	150	NA	100	100	98	NA	5.15	199	5.7	22	24	1.66	NA	NA	4.5	45	1	88.4	53	13	4.64	108	6	0.26	NA	222
5314	36440	65	2	3	3	1.02	2	NA	NA	NA	2	1	NA	NA	NA	0	NA	60.9	166.9	21.86	78	130	122	122	NA	78	78	80	NA	5.9	228	5.6	13	21	1.94	NA	NA	4.4	44	1	88.4	53	16	5.71	118	6.55	0.25	NA	261
5318	36444	22	2	3	4	1.37	2	NA	NA	NA	1	NA	NA	NA	2	2	2	63.6	169.1	22.24	80.9	116	116	114	NA	66	70	70	NA	4.53	175	4.7	26	30	1.42	2.534	1.253	4.2	42	0.8	70.72	50	8	2.86	94	5.22	0.29	NA	232
5328	36454	24	2	3	5	5	2	NA	NA	NA	1	NA	NA	NA	4	3	2	57.1	162.8	21.54	78.5	108	108	110	NA	72	76	66	NA	4.89	189	3.8	11	16	2.38	2.095	0.914	4.2	42	0.8	70.72	51	10	3.57	87	4.83	0.06	NA	222
5336	36462	60	2	3	5	5	2	NA	NA	NA	2	1	NA	NA	NA	0	NA	77.1	178.8	24.12	82.3	112	116	112	NA	68	70	68	NA	6.23	241	5.2	24	29	1.99	3.776	0.994	4.2	42	0.8	70.72	81	14	5	93	5.16	0.14	NA	206
5339	36465	32	2	1	3	1.28	2	NA	NA	NA	1	NA	NA	NA	7	2	1	85.8	161.4	32.94	99.9	126	128	126	NA	90	94	92	NA	4.68	181	5.7	46	37	1.66	NA	NA	4.4	44	0.8	70.72	67	8	2.86	110	6.11	0.17	NA	281
5342	36468	43	1	3	5	5	1	3	5	4	1	NA	NA	NA	5	4	1	108.7	177.7	34.42	114.4	122	126	124	NA	90	88	92	NA	3.85	149	4.9	20	20	1.03	NA	NA	4.7	47	0.9	79.56	53	13	4.64	136	7.55	1.94	NA	238
5348	36474	24	2	5	3	2.61	2	NA	NA	NA	2	2	NA	NA	NA	NA	NA	46.5	158.3	18.56	69.5	96	104	98	NA	74	70	68	NA	4.01	155	5.5	20	20	1.55	2.25	0.44	4.5	45	0.8	70.72	51	10	3.57	93	5.16	0.01	NA	255
5355	36481	39	1	3	4	2.41	1	1	NA	NA	1	NA	NA	NA	2	3	1	96.3	186.7	27.63	98.7	118	122	130	NA	66	66	62	NA	5.3	205	5.5	17	21	1.11	3.931	0.587	4.2	42	0.9	79.56	39	10	3.57	101	5.61	0.3	NA	251
5357	36483	50	2	3	4	3.12	2	NA	NA	NA	1	NA	NA	NA	1	3	3	72.9	160.1	28.44	89.2	124	122	126	NA	90	86	88	NA	4.47	173	4.9	20	22	1.32	2.405	1.626	3.9	39	1	88.4	54	10	3.57	97	5.38	0.1	NA	259
5358	36484	85	1	3	3	2.39	2	NA	NA	NA	1	NA	NA	NA	1	6	3	76.3	174.6	25.03	95.3	144	NA	NA	NA	0	NA	NA	NA	4.76	184	5.4	11	21	1.76	2.612	0.858	4	40	1.1	97.24	50	15	5.36	101	5.61	1.21	NA	224
5361	36487	81	1	3	1	1.89	2	NA	NA	NA	1	NA	NA	NA	1	3	3	69.7	168.1	24.67	93.4	134	NA	NA	NA	76	NA	NA	NA	3.36	130	5	14	23	1.29	1.009	2.337	4.5	45	2	176.8	69	41	14.64	79	4.39	0.12	NA	270
5370	36496	31	2	4	4	1.52	2	NA	NA	NA	2	1	NA	NA	2	3	3	114	166.9	40.93	121.1	130	132	130	NA	76	74	74	NA	3.54	137	5.4	31	22	1.34	1.862	0.756	4	40	0.8	70.72	45	6	2.14	82	4.55	0.3	NA	187
5372	36498	26	1	1	4	5	1	2	NA	NA	1	NA	NA	NA	3	2	2	111.8	188.7	31.4	111.2	126	126	124	NA	66	68	68	NA	3.52	136	5.4	22	24	1.03	NA	NA	4.4	44	1.1	97.24	58	6	2.14	97	5.38	0.05	NA	215
5373	36499	54	1	3	2	5	1	1	NA	NA	1	NA	NA	NA	1	2	3	74.6	170.7	25.6	99.5	104	102	102	NA	66	62	68	NA	4.71	182	5.1	30	27	1.6	NA	NA	4.4	44	1	88.4	73	12	4.28	84	4.66	0.13	NA	293
5376	36502	54	1	1	2	1.18	1	1	NA	NA	1	NA	NA	NA	NA	0	NA	77.9	165.1	28.58	95.2	114	112	116	NA	70	72	66	NA	5.74	222	5.4	19	21	0.85	NA	7.576	4.2	42	0.9	79.56	83	10	3.57	88	4.88	0.17	NA	163
5377	36503	52	2	3	4	2.74	2	NA	NA	NA	2	1	NA	NA	NA	0	NA	103.9	162.7	39.25	113.5	NA	NA	NA	118	NA	NA	NA	80	4.47	173	5.1	23	20	1.55	2.664	0.553	3.6	36	0.8	70.72	62	11	3.93	123	6.83	0.74	NA	301
5380	36506	62	1	1	4	0.68	2	NA	NA	NA	1	NA	NA	NA	NA	0	NA	85.8	181.6	26.02	103.3	114	116	122	NA	74	74	72	NA	5.2	201	5.3	27	24	1.03	3	2.529	4.3	43	0.9	79.56	81	22	7.85	86	4.77	0.11	NA	228
5383	36509	49	1	1	4	4.68	1	3	25	4	1	NA	NA	NA	6	7	1	71.7	169	25.1	95	NA	126	NA	NA	NA	60	NA	NA	6.23	241	4.9	19	21	1.86	3.957	0.903	4.1	41	0.9	79.56	72	9	3.21	94	5.22	0.24	NA	317
5389	36515	44	2	3	5	2.65	1	3	8	4	2	1	NA	NA	1	1	3	63.7	153.1	27.18	84	114	108	108	NA	72	72	76	NA	5.2	201	5.4	19	21	1.63	NA	NA	4.2	42	1.1	97.24	68	12	4.28	88	4.88	0.27	NA	266
5391	36517	26	2	4	4	1.24	2	NA	NA	NA	2	2	NA	NA	NA	NA	NA	108.4	176.7	34.72	114.4	128	124	120	NA	80	84	80	NA	3.34	129	5.8	20	18	1.29	1.655	0.847	3.6	36	1	88.4	56	6	2.14	97	5.38	0.6	NA	392
5392	36518	63	1	3	2	4.9	1	1	NA	NA	1	NA	NA	NA	4	365	3	80.4	177	25.66	100.4	NA	162	150	NA	NA	68	62	NA	5.17	200	5.1	20	20	1.16	NA	NA	4.4	44	0.9	79.56	66	10	3.57	86	4.77	0.18	NA	301
5394	36520	33	1	3	5	5	2	NA	NA	NA	1	NA	NA	NA	5	3	2	108.4	182.5	32.55	108.9	120	120	NA	NA	72	74	NA	NA	4.97	192	5.7	32	24	1.03	3.284	1.411	4.6	46	1.1	97.24	72	12	4.28	99	5.5	0.04	NA	437
5399	36525	42	1	3	5	1.02	2	NA	NA	NA	1	NA	NA	NA	1	1	2	79.4	179.7	24.59	91.4	104	102	104	NA	64	64	66	NA	5.07	196	5.3	16	20	1.32	NA	NA	4.4	44	0.9	79.56	71	12	4.28	80	4.44	0.06	NA	278
5402	36528	78	1	1	4	1.09	2	NA	NA	NA	1	NA	NA	NA	2	4	1	87	171.1	29.72	102.1	140	140	146	NA	72	76	86	NA	5.59	216	6.1	15	16	1.01	NA	NA	3.6	36	0.9	79.56	56	11	3.93	113	6.27	0.34	NA	346
5404	36530	26	2	3	4	3.06	1	1	NA	NA	1	NA	NA	NA	6	3	2	63.4	168.1	22.44	72.9	102	102	100	NA	54	58	54	NA	5.66	219	5.4	13	18	1.66	3.414	1.31	4.5	45	0.7	61.88	36	8	2.86	82	4.55	0.42	NA	408
5406	36532	26	2	3	5	4.7	2	NA	NA	NA	1	NA	NA	NA	2	2	2	62.6	163	23.56	75	108	114	110	NA	76	76	80	NA	4.42	171	4.7	17	21	1.19	2.87	0.779	3.7	37	0.8	70.72	57	8	2.86	77	4.27	0.84	NA	248
5408	36534	45	2	5	3	0.85	2	NA	NA	NA	2	2	NA	NA	NA	NA	NA	57.9	161.5	22.2	87.1	100	98	100	NA	64	60	62	NA	4.03	156	5.4	31	22	1.47	2.224	0.711	4.4	44	0.7	61.88	40	14	5	90	5	0.02	NA	230
5411	36537	31	1	1	5	1.5	2	NA	NA	NA	1	NA	NA	NA	1	5	3	113.8	183.2	33.91	107	120	118	120	NA	78	78	74	NA	4.6	178	5.1	22	36	1.03	2.612	2.077	4.5	45	0.9	79.56	45	9	3.21	91	5.05	0.03	NA	265
5412	36538	43	2	1	5	5	2	NA	NA	NA	1	NA	NA	NA	1	1	2	71	164	26.4	83.2	114	112	108	NA	70	70	72	NA	5.69	220	5.1	37	30	2.35	2.87	1.027	4.2	42	0.7	61.88	73	7	2.5	92	5.11	0.11	NA	231
5413	36539	62	1	3	2	4.39	1	1	NA	NA	1	NA	NA	NA	2	4	3	87.9	176.7	28.15	106.1	122	126	118	NA	74	74	72	NA	4.45	172	6.1	25	24	1.09	NA	NA	4.9	49	0.8	70.72	61	11	3.93	75	4.16	0.22	NA	257
5414	36540	21	1	4	4	0.61	2	NA	NA	NA	2	2	NA	NA	NA	NA	NA	91.9	178.8	28.75	90.9	142	140	134	NA	56	60	56	NA	4.19	162	5.2	27	20	1.58	NA	NA	4.3	43	1	88.4	54	11	3.93	100	5.55	0.25	NA	191
5419	36545	26	1	1	2	0.87	1	1	NA	NA	1	NA	NA	NA	12	1	1	74.7	171.2	25.49	87.6	116	118	122	NA	72	68	68	NA	4.73	183	5.9	29	22	0.88	NA	NA	4.3	43	1.1	97.24	70	12	4.28	93	5.16	0.92	NA	372
5424	36550	25	2	3	5	3.57	2	NA	NA	NA	1	NA	NA	NA	8	7	2	62.4	150.9	27.4	83.4	120	112	116	NA	70	62	66	NA	5.12	198	4.9	13	17	1.09	3.543	1.061	3.9	39	0.7	61.88	25	9	3.21	82	4.55	0.16	NA	260
5433	36559	85	1	3	1	NA	2	NA	NA	NA	1	NA	NA	NA	NA	0	NA	59.7	173.9	19.74	77	112	108	110	NA	56	54	52	NA	3.31	128	5	17	29	1.42	NA	NA	4	40	1.2	106.08	49	28	10	118	6.55	0.05	NA	145
5444	36570	60	1	1	1	0.74	1	3	27	4	1	NA	NA	NA	1	1	3	82.8	167.8	29.41	103.4	126	118	126	NA	72	76	78	NA	5.77	223	5.7	19	21	1.29	NA	NA	4.5	45	0.9	79.56	36	15	5.36	103	5.72	0.27	NA	307
5445	36571	26	1	3	4	3.88	1	1	NA	NA	1	NA	NA	NA	8	20	2	85.4	178.8	26.71	92.3	132	126	134	NA	78	76	74	NA	3.96	153	5.7	21	19	1.47	2.224	0.542	4.7	47	1	88.4	67	9	3.21	89	4.94	0.08	NA	329
5451	36577	34	1	4	4	1.52	1	3	45	1	1	NA	NA	NA	7	4	1	82.1	180.5	25.2	85.7	128	122	120	NA	68	62	64	NA	5.74	222	5.7	18	26	0.98	3.698	2.337	4.3	43	1.1	97.24	44	14	5	103	5.72	0.07	NA	230
5464	36590	60	1	2	4	2.61	1	2	NA	NA	2	1	NA	NA	1	6	3	93.4	175.3	30.39	104.8	112	118	112	NA	76	76	80	NA	6.75	261	7.9	36	28	0.98	NA	NA	4.4	44	0.8	70.72	65	18	6.43	119	6.61	0.07	NA	119
5472	36598	33	2	4	3	2.87	2	NA	NA	NA	1	NA	NA	NA	NA	0	NA	80.8	180.4	24.83	78.5	108	108	106	NA	66	62	64	NA	6.41	248	5.6	21	21	1.42	4.681	0.689	3.8	38	0.8	70.72	49	11	3.93	82	4.55	0.04	NA	337
5475	36601	46	2	3	5	5	1	1	NA	NA	1	NA	NA	NA	2	4	2	82.9	167.6	29.51	109	122	114	108	NA	82	78	78	NA	7.09	274	5.9	22	23	1.63	4.681	1.671	3.8	38	0.8	70.72	117	15	5.36	85	4.72	1.11	NA	554
5480	36606	85	1	3	1	0.91	2	NA	NA	NA	1	NA	NA	NA	1	7	1	80.4	172.1	27.15	104	150	140	134	NA	60	64	64	NA	4.09	158	5.1	14	21	1.06	NA	NA	4.3	43	1.4	123.76	78	22	7.85	123	6.83	0.36	NA	219
5491	36617	68	1	3	3	2.03	1	3	25	4	2	1	NA	NA	NA	0	NA	74	166.3	26.76	107.2	142	NA	144	142	78	NA	78	80	3	116	6.4	15	22	1.5	NA	NA	4	40	1.4	123.76	89	21	7.5	102	5.66	0.02	NA	145
5494	36620	24	2	4	2	NA	2	NA	NA	NA	1	NA	NA	NA	2	2	2	52.5	156.8	21.35	73.2	96	98	100	NA	50	56	56	NA	3.36	130	5	13	18	1.6	NA	NA	4.3	43	0.9	79.56	46	15	5.36	81	4.5	0.01	NA	189
5499	36625	36	2	1	2	0.12	2	NA	NA	NA	2	2	NA	NA	NA	NA	NA	95.1	161.2	36.6	104.7	124	124	NA	118	88	90	NA	90	4.6	178	5.3	17	23	1.11	2.224	2.755	3.6	36	0.6	53.04	95	5	1.79	83	4.61	1.65	NA	298
5501	36627	29	2	3	5	3.61	2	NA	NA	NA	1	NA	NA	NA	2	2	3	73.8	169.4	25.72	91.3	106	106	108	NA	66	68	58	NA	3.93	152	4.8	14	21	1.89	1.707	0.723	3.6	36	0.7	61.88	58	14	5	66	3.66	0.53	NA	185
5505	36631	76	1	3	3	2.92	1	3	10	4	1	NA	NA	NA	1	5	1	80	174.5	26.27	99.3	146	154	146	NA	64	62	60	NA	4.63	179	5.8	19	28	0.78	NA	NA	4.2	42	1.6	141.44	30	22	7.85	165	9.16	0.08	NA	252
5506	36632	38	1	3	4	1.16	1	1	NA	NA	1	NA	NA	NA	NA	0	NA	101.1	173	33.78	104.9	116	118	114	NA	78	76	82	NA	4.45	172	5	27	26	0.93	2.638	1.942	4.3	43	0.9	79.56	43	9	3.21	89	4.94	0.26	NA	232
5508	36634	61	2	3	5	5	2	NA	NA	NA	1	NA	NA	NA	1	2	1	63.4	161.2	24.4	83.4	128	136	132	NA	78	76	76	NA	6.26	242	5.2	14	19	1.84	3.827	1.298	4.3	43	0.8	70.72	68	12	4.28	93	5.16	0.12	NA	415
5513	36639	27	1	4	4	0.88	2	NA	NA	NA	1	NA	NA	NA	2	2	2	110.7	189.8	30.73	105.4	128	124	126	NA	80	68	78	NA	4.5	174	4.5	20	20	0.88	NA	NA	4	40	1	88.4	41	12	4.28	72	4	0.16	NA	189
5516	36642	84	1	3	1	1.52	2	NA	NA	NA	2	1	NA	NA	1	3	3	82.6	179.2	25.72	107.2	170	154	142	NA	86	74	76	NA	4.81	186	6.5	14	17	1.19	NA	NA	5.1	51	2.1	185.64	38	38	13.57	105	5.83	0.05	NA	273
5519	36645	58	2	3	2	1.89	2	NA	NA	NA	1	NA	NA	NA	1	2	3	90.8	168.5	31.98	108.8	NA	144	150	142	NA	70	74	66	6.13	237	5.3	16	22	2.66	2.896	1.231	3.7	37	0.8	70.72	71	13	4.64	89	4.94	1.65	NA	244
5521	36647	75	1	4	3	5	1	3	15	4	2	1	NA	NA	2	3	3	76	176.7	24.34	99.7	NA	NA	142	NA	NA	NA	46	NA	5.17	200	5.6	23	27	1.19	NA	NA	4.3	43	1.1	97.24	66	11	3.93	113	6.27	0.08	NA	281
5523	36649	69	2	1	3	3.01	2	NA	NA	NA	2	1	NA	NA	1	6	3	75.5	153.1	32.21	103	130	128	122	NA	66	68	66	NA	4.58	177	7	27	21	1.84	2.379	0.779	4	40	0.7	61.88	79	12	4.28	108	6	0.25	NA	135
5524	36650	36	2	1	1	0.88	2	NA	NA	NA	2	1	NA	NA	NA	0	NA	67.4	156.8	27.41	98.2	144	144	NA	138	90	94	NA	94	6.34	245	12	24	19	1.14	NA	NA	4	40	0.5	44.2	44	7	2.5	293	16.26	0.19	NA	351
5525	36651	31	1	1	1	1.04	1	2	NA	NA	1	NA	NA	NA	5	2	1	48.9	157	19.84	69.7	120	116	NA	114	72	74	NA	76	4.34	168	5.2	19	24	1.89	NA	NA	4.3	43	0.9	79.56	121	8	2.86	80	4.44	0.01	NA	201
5526	36652	38	2	3	5	5	2	NA	NA	NA	1	NA	NA	NA	1	2	1	52.5	164.4	19.42	73.3	96	104	92	NA	62	62	60	NA	4.42	171	4.8	12	16	1.6	NA	NA	4.7	47	0.7	61.88	48	8	2.86	85	4.72	0.02	NA	214
5527	36653	49	2	3	5	5	2	NA	NA	NA	1	NA	NA	NA	1	2	2	63.5	157.9	25.47	86	112	110	116	NA	76	74	76	NA	5.28	204	4.7	13	19	1.78	3.155	0.734	4.6	46	0.8	70.72	59	5	1.79	78	4.33	0.52	NA	324
5529	36655	48	2	4	3	0.67	1	3	20	4	2	1	NA	NA	1	1	3	116.7	155.3	48.39	113.2	NA	132	134	132	NA	76	70	78	4.53	175	8.5	13	16	1.53	2.302	1.502	3.7	37	0.7	61.88	94	9	3.21	145	8.05	1.22	NA	469
5537	36663	55	1	4	4	0.84	1	3	6	4	1	NA	NA	NA	1	3	3	81.4	195.7	21.25	96.2	130	132	124	NA	90	90	88	NA	5.92	229	5.4	27	24	1.63	NA	NA	4	40	0.8	70.72	66	6	2.14	78	4.33	0.01	NA	365
5548	36674	43	1	3	2	3.73	2	NA	NA	NA	1	NA	NA	NA	NA	0	NA	125.1	184.9	36.59	125	136	138	128	NA	84	88	84	NA	3.98	154	5.3	37	27	0.93	1.396	3.602	4.3	43	1.1	97.24	63	13	4.64	96	5.33	0.48	NA	230
5549	36675	43	2	3	3	2.04	2	NA	NA	NA	2	1	NA	NA	1	2	3	106.2	160.4	41.28	114	104	NA	NA	NA	78	NA	NA	NA	5.22	202	4.9	14	16	1.29	NA	NA	4.5	45	0.9	79.56	57	11	3.93	86	4.77	0.43	NA	418
5552	36678	24	1	3	5	2.09	1	2	NA	NA	1	NA	NA	NA	2	2	1	68.9	171	23.56	82	112	NA	112	114	66	NA	62	66	3.9	151	5.2	21	21	0.78	2.508	1.377	4.4	44	1.1	97.24	56	14	5	80	4.44	0.1	NA	247
5565	36691	82	1	3	5	5	1	3	70	4	1	NA	NA	NA	1	2	1	80.4	174.9	26.28	97.7	118	116	122	NA	62	66	68	NA	6.36	246	5.3	14	20	1.34	NA	NA	4	40	0.8	70.72	64	6	2.14	98	5.44	0.04	NA	242
5568	36694	32	2	3	5	5	1	3	4	4	1	NA	NA	NA	2	3	1	85	162.3	32.27	98.3	94	102	94	NA	60	58	52	NA	4.78	185	5.1	13	20	1.6	2.689	1.05	4.7	47	0.8	70.72	52	10	3.57	83	4.61	0.17	NA	225
5571	36697	81	1	3	5	5	1	3	40	4	1	NA	NA	NA	2	7	1	85.1	176.8	27.22	102	120	124	118	NA	66	64	62	NA	6.21	240	6.1	18	23	2.25	3.491	1.005	4.5	45	1	88.4	30	12	4.28	96	5.33	0.1	NA	228
5572	36698	27	1	4	4	4.59	2	NA	NA	NA	1	NA	NA	NA	3	4	2	87.8	184.5	25.79	85.1	124	126	120	NA	68	72	62	NA	3.83	148	5.3	16	18	1.4	1.681	1.637	4.1	41	0.9	79.56	47	9	3.21	92	5.11	0.02	NA	194
5573	36699	66	1	1	3	NA	2	NA	NA	NA	1	NA	NA	NA	1	20	3	67.6	164.7	24.92	98	114	106	110	NA	68	64	66	NA	5.92	229	5.9	25	17	1.22	NA	NA	4.1	41	0.8	70.72	72	11	3.93	97	5.38	0.12	NA	254
5574	36700	32	1	2	4	0.43	1	3	5	4	1	NA	NA	NA	6	1	1	72.2	174.8	23.63	89.3	106	100	98	NA	64	60	62	NA	5.28	204	5.1	22	23	0.96	3.258	2.292	4.6	46	0.8	70.72	100	10	3.57	94	5.22	0.18	NA	238
5576	36702	27	1	4	3	2.65	1	1	NA	NA	1	NA	NA	NA	2	4	3	86.5	181.4	26.29	85.3	110	110	112	NA	72	72	70	NA	4.27	165	5.6	23	23	1.32	NA	NA	4.2	42	1.2	106.08	73	11	3.93	72	4	0.02	NA	249
5579	36705	36	1	1	4	1.25	1	2	NA	NA	2	1	NA	NA	NA	0	NA	93.4	176.1	30.12	99.6	140	136	142	NA	68	70	60	NA	6.15	238	5.5	39	26	0.83	NA	NA	4.4	44	1	88.4	71	13	4.64	67	3.72	0.78	NA	276
5581	36707	23	1	3	4	4.59	1	1	NA	NA	1	NA	NA	NA	4	1	1	62	181.5	18.82	72.2	112	108	106	NA	74	66	68	NA	4.22	163	5.1	NA	NA	1.68	2.224	0.655	4.5	45	0.7	61.88	83	11	3.93	93	5.16	0.21	NA	264
5587	36713	70	2	3	4	5	2	NA	NA	NA	1	NA	NA	NA	1	2	1	49.9	148.5	22.63	68.4	106	104	98	NA	58	58	52	NA	6.21	240	5.4	21	25	2.02	3.776	0.881	4.3	43	0.9	79.56	44	10	3.57	87	4.83	0.04	NA	235
5588	36714	43	1	4	4	3.64	1	1	NA	NA	1	NA	NA	NA	NA	0	NA	150.5	196.8	38.86	137.1	NA	120	NA	110	NA	86	NA	84	5.25	203	5.7	35	32	1.14	3.569	1.174	4	40	1.4	123.76	85	9	3.21	100	5.55	0.15	NA	290
5592	36718	30	2	5	4	5	2	NA	NA	NA	1	NA	NA	NA	2	3	3	88.3	154.8	36.85	105.3	112	110	116	NA	68	70	68	NA	6.05	234	5.7	23	19	1.29	NA	NA	3.8	38	0.7	61.88	62	13	4.64	103	5.72	0.4	NA	318
5597	36723	36	1	1	5	1.71	2	NA	NA	NA	2	2	NA	NA	NA	NA	NA	135.2	179.4	42.01	138.2	140	136	128	NA	100	90	88	NA	4.86	188	8	35	23	1.24	2.948	1.49	4.6	46	0.8	70.72	59	7	2.5	130	7.22	0.86	NA	217
5599	36725	69	2	3	3	2.51	2	NA	NA	NA	2	2	NA	NA	NA	NA	NA	67.4	150.9	29.6	90.4	160	168	154	NA	74	74	68	NA	5.4	209	5.7	21	23	1.81	3.103	1.095	4.4	44	1	88.4	67	18	6.43	89	4.94	0.05	NA	269
5605	36731	85	2	3	4	3.13	2	NA	NA	NA	2	2	NA	NA	NA	NA	NA	68.2	162	25.99	99.8	142	132	132	NA	54	54	44	NA	5.74	222	6.3	15	26	1.58	NA	NA	4.1	41	1.3	114.92	59	26	9.28	188	10.44	0.03	NA	327
5606	36732	72	2	3	4	5	1	3	25	4	1	NA	NA	NA	1	6	1	54.7	162.1	20.82	70.1	124	136	132	NA	88	82	84	NA	5.51	213	5.1	14	24	2.2	NA	NA	4.3	43	0.9	79.56	62	9	3.21	83	4.61	0.11	NA	203
5610	36736	76	2	3	2	2.35	1	3	55	4	1	NA	NA	NA	NA	0	NA	67.1	159.5	26.38	95.5	100	102	100	NA	50	50	48	NA	4.53	175	5.6	21	30	1.68	NA	NA	4	40	0.9	79.56	63	13	4.64	137	7.6	0.34	NA	303
5613	36739	62	2	1	4	2.76	2	NA	NA	NA	2	1	NA	NA	NA	0	NA	54.3	144.8	25.9	78.1	NA	NA	122	108	NA	NA	76	76	5.46	211	5.2	19	28	1.14	NA	NA	4.4	44	0.8	70.72	111	18	6.43	94	5.22	0.36	NA	347
5617	36743	30	2	4	3	4.67	2	NA	NA	NA	1	NA	NA	NA	2	2	2	62.2	158.2	24.85	74.3	116	118	120	NA	70	68	64	NA	5.33	206	5.1	11	16	1.55	NA	NA	4.4	44	0.8	70.72	42	11	3.93	82	4.55	0.23	NA	273
5620	36746	59	2	4	4	4.18	2	NA	NA	NA	1	NA	NA	NA	1	2	2	80.2	158.1	32.09	95	144	136	136	NA	60	60	64	NA	5.48	212	5.3	12	18	1.53	3.543	0.926	4.1	41	1.1	97.24	48	8	2.86	100	5.55	0.11	NA	192
5621	36747	64	2	1	1	0.65	1	1	NA	NA	2	2	NA	NA	NA	NA	NA	71.4	146.2	33.4	107	NA	138	140	140	NA	70	74	76	4.19	162	5.9	18	20	1.5	NA	NA	3.7	37	0.7	61.88	104	12	4.28	110	6.11	0.57	NA	261
5623	36749	50	2	3	3	2.94	1	3	6	4	1	NA	NA	NA	1	2	3	95.2	164.3	35.27	112.1	116	112	114	NA	66	70	68	NA	4.53	175	5.2	29	22	1.11	3.051	0.779	3.9	39	0.8	70.72	51	9	3.21	104	5.77	0.08	NA	241
5627	36753	59	2	1	3	2.57	2	NA	NA	NA	2	2	NA	NA	NA	NA	NA	108.6	155.9	44.68	117.4	NA	118	120	116	NA	72	66	68	6.57	254	5	22	18	1.4	NA	NA	4.2	42	0.6	53.04	85	13	4.64	97	5.38	1.08	NA	209
5628	36754	50	2	4	4	1.33	2	NA	NA	NA	2	1	NA	NA	NA	0	NA	100.4	162.8	37.88	123	108	114	108	NA	68	68	66	NA	4.16	161	5.8	19	26	1.6	NA	NA	4	40	1	88.4	55	10	3.57	114	6.33	1.2	NA	275
5634	36760	54	2	3	3	3.73	2	NA	NA	NA	2	2	NA	NA	NA	NA	NA	82.4	161.6	31.55	94.2	122	120	112	NA	72	72	70	NA	6.44	249	5.6	22	21	1.4	4.163	1.919	4.2	42	0.8	70.72	62	11	3.93	99	5.5	1.28	NA	250
5635	36761	43	1	3	5	4.49	2	NA	NA	NA	1	NA	NA	NA	1	2	2	82.8	181.8	25.05	94.6	116	116	112	NA	76	68	70	NA	6.39	247	5.3	16	19	1.97	4.189	0.531	4.6	46	1	88.4	41	13	4.64	85	4.72	0.07	NA	289
5636	36762	37	2	2	3	4.04	2	NA	NA	NA	2	1	NA	NA	NA	0	NA	75	155.8	30.9	96	116	NA	NA	NA	64	NA	NA	NA	7.09	274	5.5	49	36	1.29	5.146	1.411	4.6	46	0.6	53.04	57	9	3.21	95	5.27	0.47	NA	385
5647	36773	54	2	3	4	4.68	1	3	15	3	1	NA	NA	NA	2	2	1	73.8	159.2	29.12	105.7	132	134	134	NA	94	92	90	NA	4.97	192	5.7	25	20	1.37	NA	NA	4.2	42	0.9	79.56	84	17	6.07	90	5	0.08	NA	221
5653	36779	53	2	1	1	0.72	2	NA	NA	NA	2	1	NA	NA	NA	0	NA	86.5	149.9	38.5	121.8	146	144	140	NA	84	84	76	NA	6	232	6.8	21	26	1.06	NA	NA	4.4	44	0.6	53.04	105	11	3.93	93	5.16	0.34	NA	258
5657	36783	35	2	4	3	1.81	2	NA	NA	NA	2	1	NA	NA	2	4	3	95.6	160.8	36.97	111.6	112	110	112	NA	56	50	50	NA	3.36	130	5	26	27	1.01	NA	NA	3.6	36	0.7	61.88	55	6	2.14	95	5.27	0.24	NA	281
5662	36788	85	1	5	5	0.91	2	NA	NA	NA	2	1	NA	NA	NA	0	NA	82.8	170.2	28.58	102	106	100	96	NA	64	62	60	NA	2.74	106	5.4	42	34	0.8	NA	NA	4.7	47	1.3	114.92	113	26	9.28	66	3.66	0.25	NA	184
5666	36792	25	1	1	1	0.85	2	NA	NA	NA	1	NA	NA	NA	1	1	1	68.2	160.1	26.61	88.2	126	124	122	NA	76	74	82	NA	5.74	222	5.6	37	29	1.03	3.62	2.36	4.9	49	0.8	70.72	71	7	2.5	102	5.66	0.03	NA	290
5667	36793	22	1	4	4	2.55	2	NA	NA	NA	1	NA	NA	NA	2	1	1	89.7	184.8	26.27	94.6	114	116	114	NA	62	56	58	NA	4.53	175	5.6	28	33	1.6	NA	NA	4.3	43	1.3	114.92	67	18	6.43	109	6.05	0.08	NA	199
5668	36794	37	2	5	4	3	1	1	NA	NA	1	NA	NA	NA	2	24	3	63.4	161.7	24.25	90	110	110	104	NA	62	58	66	NA	4.89	189	4.8	12	19	1.6	NA	NA	4.5	45	0.8	70.72	51	15	5.36	77	4.27	0.15	NA	230
5672	36798	51	2	4	3	5	2	NA	NA	NA	2	1	NA	NA	2	8	3	80.2	171	27.43	91.5	126	118	122	NA	78	82	86	NA	3.83	148	5.5	17	17	1.42	NA	NA	3.9	39	0.9	79.56	40	9	3.21	85	4.72	0.03	NA	312
5675	36801	46	2	3	5	5	2	NA	NA	NA	2	1	NA	NA	NA	0	NA	65.4	163.7	24.41	76.3	120	124	118	NA	82	82	80	NA	5.15	199	5.1	24	24	2.2	NA	NA	4.1	41	1	88.4	41	22	7.85	83	4.61	0.01	NA	297
5678	36804	20	2	3	4	1.21	2	NA	NA	NA	2	2	NA	NA	NA	NA	NA	68.5	163.1	25.75	91.7	102	98	104	NA	50	50	60	NA	3.7	143	4.9	14	22	1.58	NA	NA	4.1	41	0.7	61.88	69	5	1.79	96	5.33	0.23	NA	222
5683	36809	78	1	3	4	2.12	1	3	30	4	1	NA	NA	NA	1	6	2	64.6	173.6	21.44	85.3	130	126	124	NA	66	68	64	NA	6.28	243	5.5	11	18	1.94	3.724	1.355	4.2	42	1.1	97.24	65	15	5.36	93	5.16	0.16	NA	253
5687	36813	25	1	3	3	2.84	1	1	NA	NA	1	NA	NA	NA	10	2	1	61.9	175	20.21	73.7	130	128	134	NA	66	64	64	NA	4.73	183	5	17	25	1.99	NA	NA	4.8	48	1.1	97.24	57	9	3.21	86	4.77	0.03	NA	249
5688	36814	28	1	3	4	2.09	1	3	7	3	1	NA	NA	NA	6	2	1	94.5	189.2	26.4	94	130	128	130	NA	64	60	54	NA	5.28	204	4.6	30	27	1.16	NA	NA	4.5	45	1.1	97.24	69	15	5.36	82	4.55	0.05	NA	233
5689	36815	42	1	3	4	0.84	2	NA	NA	NA	2	1	NA	NA	2	3	3	84.5	177.4	26.85	83.6	112	120	124	NA	68	64	62	NA	4.91	190	5.2	24	31	1.47	NA	NA	4.2	42	1.1	97.24	57	8	2.86	99	5.5	0.04	NA	238
5692	36818	35	2	2	3	1.16	2	NA	NA	NA	2	1	NA	NA	2	3	3	75.4	153.7	31.92	94.4	114	110	104	NA	70	62	64	NA	5.25	203	5.3	33	25	1.47	NA	NA	3.8	38	0.7	61.88	62	11	3.93	107	5.94	0.78	NA	299
5693	36819	39	1	4	3	2.09	1	1	NA	NA	1	NA	NA	NA	2	2	2	109.8	169.5	38.22	117	132	134	126	NA	92	90	92	NA	3.28	127	5.7	18	35	1.06	NA	NA	3.8	38	1	88.4	57	7	2.5	99	5.5	0.2	NA	190
5697	36823	56	2	3	3	1.12	2	NA	NA	NA	2	1	NA	NA	NA	0	NA	87.7	154.8	36.6	113.8	110	104	102	NA	62	64	62	NA	7.24	280	9.7	20	18	1.37	5.069	1.761	4	40	0.6	53.04	67	12	4.28	228	12.66	1.33	NA	279
5698	36824	26	2	3	2	1.21	1	3	3	3	1	NA	NA	NA	3	1	2	74.8	160.2	29.15	92.1	122	124	118	NA	50	50	50	NA	5.46	211	4.9	14	18	1.81	NA	NA	3.8	38	0.9	79.56	58	15	5.36	89	4.94	0.11	NA	231
5701	36827	83	2	3	2	1.89	2	NA	NA	NA	2	2	NA	NA	NA	NA	NA	67.1	154.6	28.07	101.3	216	NA	NA	NA	38	NA	NA	NA	5.56	215	5.7	19	28	1.94	2.638	2.134	5	50	0.9	79.56	90	19	6.78	99	5.5	0.23	NA	226
5721	36847	66	1	4	2	4.97	1	1	NA	NA	2	2	NA	NA	NA	NA	NA	72.6	163.9	27.03	101.2	180	176	NA	174	90	94	NA	96	4.99	193	5.1	15	18	0.91	NA	NA	3.9	39	0.9	79.56	88	6	2.14	108	6	0.29	NA	245
5723	36849	80	1	3	5	1.25	1	3	40	4	2	1	NA	NA	NA	0	NA	88.3	174.6	28.96	102	134	120	116	NA	56	64	60	NA	5.61	217	6.7	22	22	0.85	NA	5.272	4.5	45	2	176.8	39	28	10	131	7.27	0.46	NA	241
5724	36850	35	2	3	3	2.8	2	NA	NA	NA	1	NA	NA	NA	2	20	3	72	166.4	26	94.5	116	120	122	NA	80	72	60	NA	5.84	226	5.2	20	25	1.5	3.827	1.14	3.8	38	0.9	79.56	54	5	1.79	82	4.55	0.16	NA	289
5725	36851	35	1	3	3	3	1	1	NA	NA	1	NA	NA	NA	2	4	1	76.5	178.4	24.04	83.5	118	118	116	NA	72	64	68	NA	4.58	177	4.9	31	38	1.71	NA	NA	4.8	48	0.9	79.56	49	17	6.07	126	6.99	0.19	NA	199
5731	36857	51	2	3	4	0.95	2	NA	NA	NA	2	1	NA	NA	NA	0	NA	75.6	166.2	27.37	94.9	124	118	116	NA	84	76	76	NA	4.78	185	5.6	18	22	1.42	NA	NA	4.3	43	0.9	79.56	34	12	4.28	99	5.5	0.17	NA	243
5737	36863	23	2	2	4	1.62	2	NA	NA	NA	1	NA	NA	NA	3	2	2	66.6	162.3	25.28	78.5	112	108	112	NA	58	62	66	NA	3.72	144	5.1	14	16	1.09	NA	NA	4.2	42	0.6	53.04	56	11	3.93	89	4.94	0.02	NA	333
5739	36865	36	1	3	2	1.19	1	1	NA	NA	1	NA	NA	NA	12	2	1	80.5	177.3	25.61	97.4	136	134	138	NA	80	80	82	NA	4.81	186	5.7	18	20	0.88	NA	NA	4.5	45	0.9	79.56	47	14	5	86	4.77	0.15	NA	240
5742	36868	43	1	3	5	5	1	3	3	4	1	NA	NA	NA	3	7	1	77.4	172.3	26.07	90.9	148	NA	NA	NA	78	NA	NA	NA	7.37	285	4.7	24	30	1.63	5.301	0.971	4.6	46	0.9	79.56	73	12	4.28	81	4.5	0.13	NA	185
5743	36869	35	2	3	5	2.86	2	NA	NA	NA	1	NA	NA	NA	3	2	1	50.3	151.7	21.86	64	104	98	98	NA	48	50	58	NA	5.09	197	4.6	18	22	2.38	NA	NA	4.1	41	0.8	70.72	49	9	3.21	93	5.16	1.62	NA	264
5750	36876	74	1	3	5	1.87	2	NA	NA	NA	1	NA	NA	NA	3	3	1	78.2	175.9	25.27	100.7	138	140	132	NA	66	68	60	NA	3.13	121	5.6	23	22	1.14	NA	NA	4	40	1.1	97.24	46	14	5	92	5.11	0.12	NA	141
5753	36879	32	2	3	5	5	1	3	10	4	1	NA	NA	NA	2	2	1	67.8	172.1	22.89	78.2	126	128	126	NA	76	76	74	NA	5.17	200	4.4	18	20	2.04	NA	NA	4	40	0.8	70.72	43	12	4.28	84	4.66	0.07	NA	280
5763	36889	43	2	1	1	0.04	1	3	20	4	1	NA	NA	NA	3	2	2	55.2	152	23.89	76.2	116	118	118	NA	70	72	72	NA	5.07	196	5.2	18	24	1.81	NA	NA	4.6	46	0.5	44.2	63	10	3.57	90	5	0.08	NA	246
5765	36891	30	1	1	3	2.04	1	1	NA	NA	1	NA	NA	NA	2	200	3	79.4	166.4	28.68	98.2	124	120	124	NA	60	62	64	NA	6.93	268	5.3	23	19	1.66	4.551	1.603	4	40	0.8	70.72	86	9	3.21	87	4.83	0.27	NA	285
5770	36896	60	2	4	3	3.41	2	NA	NA	NA	2	1	NA	NA	1	5	3	63	157	25.56	83.2	120	126	126	NA	62	60	64	NA	5.79	224	7.7	17	26	1.89	3.414	1.095	4.2	42	0.9	79.56	71	7	2.5	120	6.66	0.1	NA	324
5773	36899	36	2	3	5	5	1	1	NA	NA	2	1	NA	NA	1	1	3	143.6	171.1	49.05	141.2	118	112	114	NA	88	82	84	NA	6.88	266	5.4	30	37	1.29	4.448	2.495	4	40	0.9	79.56	48	9	3.21	92	5.11	0.3	NA	295
5777	36903	38	1	3	4	4.42	2	NA	NA	NA	1	NA	NA	NA	1	4	1	97.1	187	27.77	91.8	118	118	NA	116	74	62	NA	60	6.41	248	5.4	18	25	1.5	NA	NA	4.6	46	1.2	106.08	41	14	5	87	4.83	0.01	NA	228
5778	36904	28	1	4	4	2.09	2	NA	NA	NA	1	NA	NA	NA	1	2	3	82.6	170.6	28.38	85.8	132	126	120	NA	84	72	66	NA	4.97	192	5.5	43	26	1.03	3.284	1.411	4.3	43	1.4	123.76	57	13	4.64	90	5	0.74	NA	317
5781	36907	27	2	3	3	3.66	2	NA	NA	NA	1	NA	NA	NA	2	2	1	53.4	165.9	19.4	77.8	112	110	NA	112	56	60	NA	64	4.03	156	4.6	14	28	1.55	NA	NA	4.1	41	0.9	79.56	43	15	5.36	70	3.89	0.2	NA	277
5782	36908	66	1	4	4	3.12	2	NA	NA	NA	2	2	NA	NA	NA	NA	NA	106.4	180.3	32.73	106	138	138	138	NA	104	96	96	NA	5.09	197	6	25	26	1.32	NA	NA	4	40	1.2	106.08	45	17	6.07	96	5.33	0.15	NA	245
5783	36909	40	2	1	4	3.1	2	NA	NA	NA	1	NA	NA	NA	2	1	2	105.3	159.2	41.55	119.2	160	166	160	NA	106	104	110	NA	4.94	191	5.9	28	23	1.29	2.819	1.795	3.8	38	0.8	70.72	51	10	3.57	109	6.05	0.29	NA	364
5789	36915	41	1	3	3	0.62	1	1	NA	NA	1	NA	NA	NA	3	3	1	79.3	182.3	23.86	95.6	132	124	126	NA	74	70	76	NA	5.97	231	5.4	26	21	1.19	NA	NA	4.2	42	1	88.4	79	9	3.21	84	4.66	0.05	NA	284
5790	36916	40	1	1	2	2.75	1	3	6	3	1	NA	NA	NA	12	1	1	92.1	165.5	33.63	110.1	130	132	134	NA	62	66	66	NA	4.73	183	5.5	30	31	1.22	NA	NA	3.7	37	1.1	97.24	116	10	3.57	139	7.72	0.69	NA	212
5792	36918	85	1	3	1	0.82	2	NA	NA	NA	2	1	NA	NA	NA	0	NA	74.2	164.9	27.29	103	160	NA	156	NA	72	NA	20	NA	5.12	198	5.7	15	24	1.09	3.129	1.998	4.5	45	1.1	97.24	107	18	6.43	92	5.11	0.26	NA	239
5799	36925	25	2	3	4	1.74	1	3	7	3	1	NA	NA	NA	7	2	2	74.8	166.1	27.11	93.4	96	98	104	NA	62	62	68	NA	4.71	182	5	23	25	1.34	2.948	0.926	4.2	42	0.9	79.56	57	12	4.28	91	5.05	0.09	NA	483
5805	36931	81	1	3	4	1.22	2	NA	NA	NA	1	NA	NA	NA	1	6	2	96.2	178.7	30.12	121.3	144	136	126	NA	84	84	78	NA	4.89	189	5.4	18	24	1.03	2.948	1.953	4.3	43	1.2	106.08	48	19	6.78	99	5.5	1.02	NA	157
5806	36932	85	2	5	1	5	2	NA	NA	NA	1	NA	NA	NA	NA	0	NA	80.5	159.1	31.8	112.5	160	158	166	NA	94	92	84	NA	5.09	197	8.4	15	21	1.03	NA	NA	3.8	38	1.5	132.6	74	42	14.99	255	14.16	1.63	NA	197
5809	36935	34	2	4	4	3.62	2	NA	NA	NA	2	1	NA	NA	1	1	3	109.2	157.1	44.25	113	132	128	NA	120	74	80	NA	74	6.28	243	5.8	17	20	1.45	4.215	1.355	3.8	38	0.9	79.56	86	17	6.07	90	5	0.83	NA	345
5815	36941	66	2	3	3	2	2	NA	NA	NA	2	2	NA	NA	NA	NA	NA	79.5	155.2	33.01	101.3	108	108	108	NA	66	68	70	NA	4.97	192	5.9	27	24	1.4	3.129	0.971	4.3	43	0.8	70.72	59	10	3.57	112	6.22	0.56	NA	253
5818	36944	26	1	4	2	NA	1	1	NA	NA	2	1	NA	NA	1	9	3	65.5	176.9	20.93	72	104	NA	NA	NA	76	NA	NA	NA	3.93	152	4.2	14	19	1.24	NA	NA	4.9	49	1.1	97.24	74	7	2.5	94	5.22	0.01	NA	229
5820	36946	32	2	2	4	5	2	NA	NA	NA	1	NA	NA	NA	2	2	2	55.3	154.3	23.23	79.1	100	102	NA	100	76	72	NA	76	4.99	193	5.1	21	26	2.4	NA	NA	4.6	46	0.7	61.88	52	14	5	90	5	0.01	NA	265
5829	36955	25	1	4	5	4.91	1	1	NA	NA	1	NA	NA	NA	8	2	2	74	179.3	23.02	86.1	104	104	106	NA	68	72	68	NA	5.53	214	5.3	31	23	0.98	NA	NA	4.6	46	0.9	79.56	81	7	2.5	82	4.55	0.03	NA	215
5833	36959	80	1	3	1	1.14	2	NA	NA	NA	1	NA	NA	NA	2	2	1	66.7	163.6	24.92	92.4	178	166	158	NA	58	76	74	NA	4.63	179	5.3	29	27	1.84	NA	NA	4.5	45	1.2	106.08	65	13	4.64	91	5.05	0.18	NA	260
5837	36963	51	2	4	5	4.5	1	2	NA	NA	1	NA	NA	NA	2	2	2	72.1	160.9	27.85	96.6	106	104	102	NA	70	68	68	NA	6.28	243	4.8	21	21	1.6	NA	NA	4.2	42	0.9	79.56	65	9	3.21	93	5.16	0.05	NA	278
5843	36969	39	1	4	2	2.18	1	1	NA	NA	1	NA	NA	NA	15	7	1	71.4	167.7	25.39	84.2	118	114	116	NA	68	64	62	NA	4.34	168	5.4	72	75	1.06	2.664	1.344	3.7	37	0.8	70.72	66	11	3.93	91	5.05	0.03	NA	255
5849	36975	75	1	3	5	5	1	3	40	4	2	1	NA	NA	1	1	3	69	165.1	25.31	95.1	144	136	136	NA	0	0	0	NA	6.7	259	5.7	23	22	1.16	4.526	2.224	3.9	39	1.2	106.08	86	13	4.64	102	5.66	0.28	NA	197
5850	36976	20	2	4	4	0.38	1	3	2	4	2	2	NA	NA	NA	NA	NA	89.4	159.9	34.97	99.5	116	NA	NA	NA	52	NA	NA	NA	4.03	156	5.2	19	19	1.14	NA	NA	3.9	39	0.8	70.72	57	9	3.21	80	4.44	0.59	NA	285
5851	36977	60	1	3	5	2.34	1	3	12	4	1	NA	NA	NA	2	3	1	76.1	176.7	24.37	94.7	120	128	128	NA	70	64	66	NA	3.34	129	5.3	35	24	0.98	NA	NA	4.4	44	1.2	106.08	55	25	8.93	84	4.66	0.07	NA	256
5852	36978	67	2	1	1	3.11	1	3	8	4	2	1	NA	NA	NA	0	NA	64.9	152.1	28.05	100	122	122	130	NA	80	76	72	NA	6.26	242	4.8	20	26	1.78	3.905	1.253	4.2	42	0.7	61.88	88	12	4.28	86	4.77	0.3	NA	266
5855	36981	65	1	1	4	1.77	1	3	15	4	1	NA	NA	NA	6	3	1	102.1	169	35.75	118.7	122	118	120	NA	66	62	64	NA	4.78	185	9.9	19	20	1.16	NA	NA	4	40	1.2	106.08	59	16	5.71	350	19.43	0.56	NA	195
5858	36984	38	1	1	3	1.25	2	NA	NA	NA	1	NA	NA	NA	15	2	2	72.7	171	24.86	88.8	122	116	124	NA	82	72	78	NA	6.7	259	5.6	34	28	1.71	4.681	0.689	4.6	46	0.7	61.88	60	9	3.21	106	5.88	0.04	NA	347
5860	36986	50	2	4	2	1.56	1	1	NA	NA	2	2	NA	NA	NA	NA	NA	90.5	153.2	38.56	102.3	NA	132	126	122	NA	56	68	72	5.09	197	6.6	17	19	1.09	NA	NA	4	40	0.6	53.04	92	8	2.86	79	4.39	0.84	NA	296
5861	36987	40	2	3	5	4.7	2	NA	NA	NA	1	NA	NA	NA	1	1	2	53.1	158.5	21.14	73	114	112	118	NA	68	68	60	NA	5.77	223	5.2	16	18	2.72	NA	NA	4.4	44	0.8	70.72	65	13	4.64	86	4.77	0.01	NA	298
5866	36992	49	2	4	4	2.88	2	NA	NA	NA	1	NA	NA	NA	1	2	2	87	168.8	30.53	100.3	138	134	NA	NA	78	74	NA	NA	2.87	111	6.7	21	20	1.42	1.164	0.632	4	40	0.4	35.36	109	5	1.79	145	8.05	0.18	NA	381
5869	36995	45	1	4	4	5	1	3	23	4	1	NA	NA	NA	2	2	1	107.8	188.8	30.24	104.1	NA	NA	130	126	NA	NA	82	68	4.45	172	5.6	24	29	1.32	NA	NA	4.3	43	1.2	106.08	52	12	4.28	100	5.55	0.02	NA	137
5872	36998	55	2	3	5	5	1	3	10	4	1	NA	NA	NA	1	3	1	76	171.4	25.87	86.4	124	NA	128	126	84	NA	82	86	6.88	266	5.5	30	23	1.47	3.801	3.477	4.7	47	1.1	97.24	57	10	3.57	79	4.39	0.23	NA	249
5876	37002	23	1	3	4	3.87	2	NA	NA	NA	1	NA	NA	NA	1	4	3	107.7	174.6	35.33	123	NA	NA	150	140	NA	NA	70	76	5.38	208	5.4	36	23	1.22	3.62	1.163	4.4	44	0.9	79.56	52	11	3.93	87	4.83	0.06	NA	313
5880	37006	29	1	4	2	1	1	1	NA	NA	1	NA	NA	NA	2	4	2	107	183.4	31.81	107.6	144	142	136	NA	62	56	56	NA	5.22	202	5.2	22	30	0.72	NA	NA	4.2	42	1.2	106.08	71	9	3.21	165	9.16	0.24	NA	172
5886	37012	60	2	1	5	5	2	NA	NA	NA	1	NA	NA	NA	NA	0	NA	59.5	165.7	21.67	77.1	NA	134	140	NA	NA	82	84	NA	5.72	221	5.6	20	20	1.84	3.517	0.768	4.7	47	0.6	53.04	54	9	3.21	96	5.33	0.02	NA	272
5894	37020	43	2	3	5	4.55	2	NA	NA	NA	1	NA	NA	NA	1	1	1	54.4	166.5	19.62	70.7	100	116	104	NA	68	78	74	NA	4.65	180	4.8	15	20	2.07	NA	NA	4.5	45	0.9	79.56	50	6	2.14	83	4.61	0.03	NA	182
5895	37021	24	1	1	1	0.95	2	NA	NA	NA	1	NA	NA	NA	6	6	3	72.1	169.5	25.1	92.6	136	122	124	NA	64	70	68	NA	5.95	230	4.7	24	24	1.34	NA	NA	4.4	44	0.8	70.72	82	7	2.5	68	3.77	0.06	NA	247
5897	37023	39	2	3	5	4.6	2	NA	NA	NA	1	NA	NA	NA	1	1	1	86.3	165.4	31.55	99.9	120	112	NA	114	74	64	NA	72	4.71	182	5	15	22	1.34	NA	NA	4.4	44	0.7	61.88	43	11	3.93	84	4.66	0.53	NA	255
5899	37025	83	1	3	3	1.64	2	NA	NA	NA	2	2	NA	NA	NA	NA	NA	65.6	176.2	21.13	90.5	130	120	NA	NA	66	68	NA	NA	4.45	172	5.8	15	21	1.11	2.715	1.332	3.8	38	1.2	106.08	90	16	5.71	96	5.33	0.52	NA	298
5901	37027	59	2	1	4	2.49	2	NA	NA	NA	1	NA	NA	NA	NA	0	NA	60.7	148.7	27.45	83.2	142	144	NA	NA	76	92	NA	NA	6.65	257	5.3	19	20	1.29	NA	NA	4	40	0.7	61.88	123	17	6.07	107	5.94	0.43	NA	302
5905	37031	53	2	4	4	5	1	1	NA	NA	2	1	NA	NA	2	2	3	102.9	159.3	40.55	124.2	NA	148	NA	NA	NA	58	NA	NA	5.51	213	5.6	21	23	1.5	2.922	2.382	3.7	37	1	88.4	133	10	3.57	86	4.77	1.54	NA	247
5907	37033	70	1	4	4	4.65	2	NA	NA	NA	2	1	NA	NA	NA	0	NA	103.2	172.3	34.76	108.7	NA	126	130	130	NA	68	64	50	4.19	162	7.4	24	25	1.29	NA	NA	4	40	1.4	123.76	77	13	4.64	125	6.94	0.15	NA	228
5908	37034	35	1	3	5	2.4	1	3	2	3	1	NA	NA	NA	3	2	1	171.6	184.9	50.19	148.4	112	112	108	NA	80	78	74	NA	5.72	221	5	45	29	1.03	3.569	2.45	4	40	0.8	70.72	51	11	3.93	95	5.27	0.35	NA	195
5910	37036	57	2	4	4	NA	1	3	3	4	1	NA	NA	NA	NA	0	NA	60.5	156.4	24.73	87.4	142	152	148	NA	84	78	82	NA	5.15	199	6.2	19	22	1.06	NA	NA	3.8	38	0.8	70.72	103	13	4.64	83	4.61	0.73	NA	237
5912	37038	49	1	4	3	4.08	2	NA	NA	NA	2	1	NA	NA	NA	0	NA	74.7	164.5	27.61	89.6	102	102	96	NA	62	58	62	NA	5.3	205	5.7	24	33	0.91	3.207	2.585	3.9	39	1.3	114.92	92	8	2.86	93	5.16	0.43	NA	206
5914	37040	51	2	4	4	0.91	2	NA	NA	NA	1	NA	NA	NA	NA	0	NA	86.5	154.5	36.24	104.5	116	106	108	NA	74	74	76	NA	6.15	238	8.3	22	19	1.4	4.008	1.614	4.3	43	0.8	70.72	83	12	4.28	97	5.38	0.07	NA	251
5920	37046	45	2	4	4	3.11	2	NA	NA	NA	2	1	NA	NA	1	1	3	79.7	150.9	35	100	132	146	132	NA	94	82	84	NA	5.04	195	5.3	12	20	1.37	NA	NA	4.1	41	0.8	70.72	72	7	2.5	84	4.66	0.25	NA	366
5921	37047	84	1	3	4	2.71	1	3	30	4	1	NA	NA	NA	3	7	1	80.7	171.3	27.5	108	NA	144	144	144	NA	60	58	56	4.19	162	5.6	22	31	1.6	NA	NA	4.3	43	1.3	114.92	68	33	11.78	132	7.33	0.82	NA	426
5922	37048	52	2	4	2	1.69	2	NA	NA	NA	2	2	NA	NA	NA	NA	NA	74.3	161.2	28.59	90.9	182	172	180	NA	112	112	112	NA	5.84	226	5.5	25	21	1.97	NA	NA	4.9	49	0.8	70.72	66	12	4.28	86	4.77	0.04	NA	178
5930	37056	45	1	3	4	0.96	2	NA	NA	NA	1	NA	NA	NA	1	5	1	98.2	177.3	31.24	104.3	104	102	110	NA	74	74	80	NA	4.6	178	5.3	30	27	1.24	2.974	0.847	4.5	45	1.1	97.24	71	17	6.07	88	4.88	0.32	NA	288
5940	37066	67	1	3	3	2.34	1	3	15	4	1	NA	NA	NA	4	3	3	78.2	170.9	26.77	98	112	104	98	NA	52	46	50	NA	3.36	130	5.3	30	29	1.78	NA	NA	4.3	43	1.3	114.92	74	19	6.78	289	16.04	0.57	NA	108
5943	37069	75	1	3	3	1.67	1	1	NA	NA	1	NA	NA	NA	1	2	2	66.5	174.6	21.81	88	106	106	104	NA	54	60	64	NA	3.54	137	5.4	18	22	1.47	NA	NA	4.3	43	1.1	97.24	50	14	5	117	6.49	0.01	NA	182
5944	37070	32	1	1	5	5	2	NA	NA	NA	2	1	NA	NA	NA	0	NA	85.6	178.7	26.81	96.6	134	134	NA	132	66	68	NA	72	5.2	201	4.8	18	31	1.14	NA	NA	4.5	45	0.9	79.56	112	14	5	71	3.94	0.4	NA	428
5945	37071	59	1	4	3	2.93	2	NA	NA	NA	1	NA	NA	NA	3	2	1	78.6	175	25.67	96.1	134	128	NA	124	74	76	NA	72	4.29	166	5.6	30	30	1.81	NA	NA	4.3	43	1.1	97.24	79	13	4.64	105	5.83	0.04	NA	349
5948	37074	53	1	1	1	0.62	2	NA	NA	NA	1	NA	NA	NA	3	4	3	69.6	161.6	26.65	94.7	106	102	100	NA	72	70	72	NA	6.34	245	4.8	34	25	1.19	NA	NA	4.1	41	0.9	79.56	98	16	5.71	62	3.44	0.53	NA	257
5949	37075	61	2	4	5	4.68	2	NA	NA	NA	2	1	NA	NA	NA	0	NA	45.8	157.2	18.53	72.2	NA	160	142	NA	NA	94	90	NA	5.12	198	6.2	21	26	2.07	2.664	0.847	4.3	43	1.6	141.44	47	28	10	85	4.72	0.02	NA	209
5951	37077	31	2	4	4	0.36	2	NA	NA	NA	2	1	NA	NA	NA	0	NA	63.6	161.7	24.32	77.5	110	NA	NA	NA	46	NA	NA	NA	4.47	173	5.3	18	17	1.01	NA	NA	4	40	0.9	79.56	64	8	2.86	78	4.33	0.59	NA	323
5952	37078	45	2	3	4	2.05	1	1	NA	NA	2	1	NA	NA	NA	0	NA	62.6	157.3	25.3	88.3	102	102	102	NA	60	62	66	NA	5.97	231	5.2	16	16	1.11	4.034	1.806	4.4	44	0.8	70.72	102	7	2.5	86	4.77	1.42	NA	415
5955	37081	21	2	3	4	1.17	2	NA	NA	NA	2	2	NA	NA	NA	NA	NA	76.9	171.7	26.08	86.8	NA	118	128	128	NA	64	70	66	4.89	189	4.4	19	21	1.22	NA	NA	4	40	0.8	70.72	76	7	2.5	74	4.11	0.56	NA	298
5966	37092	26	2	1	3	3.1	2	NA	NA	NA	1	NA	NA	NA	2	2	2	77.4	172	26.16	98.5	114	112	114	NA	78	74	76	NA	4.16	161	4.7	11	17	1.24	NA	NA	4.1	41	0.8	70.72	49	11	3.93	90	5	0.17	NA	299
5979	37105	56	2	3	5	5	2	NA	NA	NA	2	2	NA	NA	NA	NA	NA	62	168.5	21.84	74.6	NA	122	NA	138	NA	78	NA	76	4.89	189	5.4	24	25	1.01	3.439	0.982	4.3	43	0.9	79.56	66	12	4.28	91	5.05	0.49	NA	342
5980	37106	50	1	3	5	5	1	3	10	3	1	NA	NA	NA	2	1	1	94.4	181.3	28.72	107.2	116	116	120	NA	74	76	76	NA	5.17	200	5.5	26	25	1.68	3.026	0.994	4.1	41	1	88.4	73	13	4.64	102	5.66	0.29	NA	155
5982	37108	36	2	3	3	0.97	1	3	18	4	2	1	NA	NA	3	3	2	83.4	154.9	34.76	120	128	134	122	NA	80	78	80	NA	5.22	202	5.3	18	20	1.45	NA	NA	4.2	42	0.7	61.88	66	6	2.14	109	6.05	0.24	NA	271
5985	37111	29	2	4	4	0.52	1	1	NA	NA	1	NA	NA	NA	1	2	3	75.7	171	25.89	84.1	130	NA	NA	NA	84	NA	NA	NA	3.49	135	5.6	24	22	1.34	1.836	0.7	2.9	29	0.9	79.56	71	10	3.57	88	4.88	4.57	NA	409
5988	37114	29	2	4	3	0	1	2	NA	NA	2	1	NA	NA	NA	0	NA	73.5	160.8	28.43	100.2	118	118	116	NA	68	62	64	NA	4.42	171	6.8	19	19	1.06	NA	NA	3.9	39	0.7	61.88	72	6	2.14	192	10.66	0.32	NA	493
5989	37115	62	2	1	1	0.82	2	NA	NA	NA	1	NA	NA	NA	NA	0	NA	72.1	152.8	30.88	103.4	152	142	140	NA	68	64	64	NA	3.31	128	6.4	27	25	1.5	NA	NA	3.9	39	0.8	70.72	70	23	8.21	104	5.77	0.18	NA	298
5990	37116	74	1	3	4	NA	2	NA	NA	NA	1	NA	NA	NA	1	1	3	83.8	163.6	31.31	106.8	164	152	158	NA	86	82	84	NA	4.47	173	6.3	20	26	1.06	NA	NA	4.3	43	1.1	97.24	51	17	6.07	116	6.44	0.49	NA	253
5991	37117	45	2	3	4	1.12	2	NA	NA	NA	1	NA	NA	NA	NA	0	NA	76.5	159.1	30.22	104	130	124	136	NA	84	84	80	NA	9.03	349	6.6	64	46	1.14	NA	NA	4.6	46	0.8	70.72	89	10	3.57	123	6.83	1.74	NA	379
5994	37120	46	2	1	1	1.06	1	2	NA	NA	1	NA	NA	NA	2	7	1	83.5	166.6	30.08	99	118	124	122	NA	72	68	74	NA	5.28	204	5	28	29	1.24	NA	NA	4.1	41	0.9	79.56	90	20	7.14	88	4.88	0.14	NA	202
5996	37122	40	2	3	3	4.25	2	NA	NA	NA	1	NA	NA	NA	1	2	3	57.3	167.7	20.37	80.2	98	98	94	NA	66	70	68	NA	4.42	171	5.2	13	21	1.37	NA	NA	4.5	45	0.9	79.56	76	9	3.21	83	4.61	0.07	NA	267
6001	37127	71	2	4	5	2.35	1	3	7	4	1	NA	NA	NA	NA	0	NA	52.8	152.8	22.61	71	NA	170	NA	NA	NA	56	NA	NA	6.21	240	5.2	18	26	1.76	NA	NA	4.4	44	1	88.4	104	7	2.5	93	5.16	0.15	NA	251
6002	37128	64	2	4	2	3.12	1	3	20	4	1	NA	NA	NA	NA	0	NA	59.1	140.9	29.77	96.3	144	134	140	NA	72	74	76	NA	4.78	185	5.5	40	57	1.42	NA	NA	3.7	37	0.9	79.56	83	8	2.86	91	5.05	0.57	NA	309
6004	37130	82	1	3	2	1.48	1	3	50	4	1	NA	NA	NA	2	1	2	83.1	170	28.75	105.7	114	NA	NA	NA	76	NA	NA	NA	4.22	163	5.8	14	23	1.47	2.327	0.903	4.2	42	1.2	106.08	135	17	6.07	106	5.88	0.84	NA	257
6006	37132	48	2	3	4	0.6	1	1	NA	NA	1	NA	NA	NA	NA	0	NA	56.2	162.2	21.36	77.7	120	122	120	NA	74	72	70	NA	6.75	261	4.9	26	32	1.63	4.293	1.818	4.1	41	0.9	79.56	44	4	1.43	64	3.55	0.1	NA	395
6010	37136	40	2	3	3	5	2	NA	NA	NA	1	NA	NA	NA	2	5	3	91.9	167.6	32.72	105.4	114	NA	108	110	64	NA	64	64	4.86	188	4.9	15	19	1.01	NA	NA	3.8	38	0.6	53.04	47	6	2.14	90	5	0.52	NA	316
6012	37138	66	1	1	4	1	1	3	3	4	1	NA	NA	NA	1	7	1	98.5	164.3	36.49	115.8	134	136	118	NA	60	74	56	NA	7.16	277	5.6	41	31	1.73	4.836	1.31	4.5	45	1.1	97.24	75	15	5.36	88	4.88	0.37	NA	302
6014	37140	45	2	1	4	0.79	2	NA	NA	NA	2	2	NA	NA	NA	NA	NA	62.2	163.3	23.32	88	118	116	108	NA	68	72	62	NA	3.83	148	5.3	15	22	1.06	2.276	1.061	4	40	0.7	61.88	40	7	2.5	83	4.61	0.04	NA	285
6021	37147	60	1	1	1	3.21	2	NA	NA	NA	1	NA	NA	NA	NA	0	NA	68	169.6	23.64	93.4	136	NA	NA	124	78	NA	NA	82	5.07	196	12.2	23	21	1.34	3.233	1.084	4.5	45	0.8	70.72	103	20	7.14	255	14.16	0.06	NA	233
6022	37148	84	1	3	2	1.38	1	3	34	4	2	1	NA	NA	NA	0	NA	93.6	169.6	32.54	119	132	132	134	NA	50	46	60	NA	3.67	142	5.8	20	25	1.09	1.371	2.664	5	50	2.1	185.64	71	32	11.42	95	5.27	0.26	NA	251
6025	37151	55	2	3	3	4.24	1	1	NA	NA	1	NA	NA	NA	4	5	1	59.9	158.2	23.93	84.8	150	148	152	NA	78	88	82	NA	3.62	140	5.7	22	24	1.34	1.81	1.005	4.5	45	0.7	61.88	58	12	4.28	102	5.66	0.18	NA	287
6029	37155	49	1	3	5	5	2	NA	NA	NA	1	NA	NA	NA	1	20	3	97.7	168	34.62	109.8	124	124	122	NA	84	82	82	NA	4.71	182	5.4	34	27	1.01	2.767	2.01	4.5	45	1	88.4	64	19	6.78	102	5.66	0.1	NA	227
6037	37163	23	1	1	3	1.87	1	1	NA	NA	1	NA	NA	NA	4	2	2	91.5	193	24.56	94.4	106	NA	NA	NA	58	NA	NA	NA	2.9	112	5.2	16	18	1.11	1.112	1.445	4.4	44	1	88.4	72	12	4.28	92	5.11	0.07	NA	248
6038	37164	52	1	3	4	0.42	1	3	4	4	1	NA	NA	NA	NA	0	NA	64.5	172.4	21.7	84.3	116	106	112	NA	66	64	60	NA	5.46	211	5.1	28	28	1.55	3.388	1.106	4.4	44	1.1	97.24	66	11	3.93	88	4.88	0.01	NA	227
6048	37174	63	2	4	3	4.97	2	NA	NA	NA	2	2	NA	NA	NA	NA	NA	85.3	166.5	30.77	98.6	206	184	194	NA	86	86	80	NA	5.77	223	5.5	13	19	1.11	NA	NA	4.1	41	0.8	70.72	69	8	2.86	79	4.39	0.33	NA	279
6050	37176	38	1	5	5	5	2	NA	NA	NA	1	NA	NA	NA	3	1	1	95.4	170.9	32.66	105	128	128	132	NA	96	96	94	NA	5.64	218	5.8	41	25	1.37	NA	NA	4.7	47	0.9	79.56	54	13	4.64	95	5.27	0.41	NA	335
6053	37179	81	1	3	3	2.17	1	3	30	4	1	NA	NA	NA	NA	0	NA	67.8	172.3	22.84	88.7	140	142	144	NA	58	54	58	NA	3.05	118	5.3	27	32	0.96	1.577	1.129	4.2	42	0.9	79.56	61	13	4.64	93	5.16	0.22	NA	154
6070	37196	50	2	1	2	5	2	NA	NA	NA	1	NA	NA	NA	4	6	2	58	155.1	24.11	81.3	156	146	150	NA	78	80	82	NA	5.9	228	5.7	33	25	0.96	4.189	1.648	4.5	45	0.7	61.88	85	17	6.07	100	5.55	1.57	NA	276
6080	37206	33	1	3	4	0.81	1	1	NA	NA	1	NA	NA	NA	6	3	1	86.7	184.9	25.36	95.2	106	112	116	NA	70	72	72	NA	3.72	144	4.9	20	23	0.93	NA	NA	4.5	45	0.9	79.56	78	14	5	67	3.72	0.23	NA	262
6082	37208	70	2	3	4	3.41	2	NA	NA	NA	1	NA	NA	NA	1	2	3	70.9	164.1	26.33	93.6	136	126	130	NA	70	72	70	NA	5.09	197	5	26	39	1.99	NA	NA	4.1	41	0.6	53.04	51	10	3.57	76	4.22	0.19	NA	288
6086	37212	47	1	3	3	5	2	NA	NA	NA	1	NA	NA	NA	NA	0	NA	91.7	176.3	29.5	102.9	112	114	NA	108	72	72	NA	68	5.74	222	5.4	42	26	1.24	3.698	1.75	4.4	44	0.9	79.56	88	12	4.28	94	5.22	0.1	NA	248
6099	37225	82	2	3	4	3.03	1	3	25	4	2	1	NA	NA	NA	0	NA	96.2	170.5	33.09	107	144	138	136	NA	38	30	32	NA	5.22	202	5.6	15	20	1.84	NA	NA	4.5	45	0.9	79.56	58	14	5	94	5.22	0.25	NA	199
6107	37233	27	2	3	3	4.89	1	3	6	3	1	NA	NA	NA	3	15	3	74.7	159.1	29.51	91.1	104	NA	110	108	70	NA	66	68	5.09	197	4.7	59	37	1.09	3.103	1.987	4	40	0.8	70.72	62	13	4.64	90	5	0.11	NA	265
6110	37236	78	2	2	1	NA	2	NA	NA	NA	2	2	NA	NA	NA	NA	NA	65.6	149.7	29.27	105.4	136	128	124	NA	66	62	68	NA	4.27	165	6.2	16	25	1.09	2.069	2.416	4.8	48	0.8	70.72	101	12	4.28	105	5.83	0.46	NA	207
6112	37238	36	1	1	4	4.97	2	NA	NA	NA	2	1	NA	NA	1	1	3	108.7	179.4	33.77	112	108	116	106	NA	78	78	76	NA	4.97	192	5.3	32	23	0.93	3.103	2.043	4	40	1	88.4	75	13	4.64	88	4.88	0.73	NA	218
6113	37239	20	1	1	3	5	2	NA	NA	NA	2	2	NA	NA	NA	NA	NA	60.9	167.1	21.81	75.9	116	116	114	NA	60	62	56	NA	3.7	143	5	24	72	0.57	2.095	2.258	3.2	32	0.8	70.72	248	6	2.14	105	5.83	2.38	NA	154
6114	37240	34	2	1	2	0.73	2	NA	NA	NA	1	NA	NA	NA	4	1	3	62.5	150.6	27.56	81.8	104	100	110	NA	72	72	70	NA	3.59	139	5.1	15	19	1.29	1.836	1.039	4.1	41	0.6	53.04	70	12	4.28	95	5.27	0.04	NA	242
6117	37243	64	1	3	3	5	1	3	36	4	1	NA	NA	NA	3	2	1	70.4	171.6	23.91	92.1	126	126	120	NA	80	80	82	NA	5.3	205	5.4	20	26	1.34	NA	NA	4.4	44	0.9	79.56	80	15	5.36	94	5.22	0.05	NA	244
6124	37250	33	2	3	4	3.01	2	NA	NA	NA	1	NA	NA	NA	2	5	2	101.8	171.8	34.49	104.7	130	124	126	NA	78	74	76	NA	6.44	249	5.3	13	16	1.58	4.267	1.287	4.3	43	0.8	70.72	51	19	6.78	98	5.44	0.27	NA	350
6126	37252	78	1	3	1	1.89	1	3	40	4	1	NA	NA	NA	2	4	1	74.1	178.3	23.31	98.5	114	122	112	NA	72	70	68	NA	5.22	202	5.2	16	18	1.53	3.258	0.971	4.5	45	1	88.4	39	20	7.14	99	5.5	0.06	NA	347
6131	37257	29	1	3	4	5	1	1	NA	NA	1	NA	NA	NA	3	20	3	79.2	185.1	23.12	87.5	114	114	112	NA	66	64	66	NA	4.63	179	4.7	32	28	1.47	2.741	0.926	4.4	44	0.9	79.56	45	13	4.64	81	4.5	0.02	NA	219
6134	37260	32	1	3	4	0.83	2	NA	NA	NA	2	1	NA	NA	1	3	2	109.6	164.3	40.6	111.7	144	NA	132	NA	98	NA	98	NA	4.71	182	5.3	49	21	1.11	NA	NA	4.2	42	1	88.4	67	13	4.64	141	7.83	0.46	NA	348
6137	37263	30	1	3	3	1.19	2	NA	NA	NA	2	2	NA	NA	NA	NA	NA	70.5	170.7	24.19	84.9	124	122	118	NA	82	82	88	NA	4.47	173	5.4	15	16	1.22	NA	NA	4.3	43	0.9	79.56	72	5	1.79	83	4.61	0.19	NA	249
6145	37271	37	1	3	5	4.22	1	1	NA	NA	1	NA	NA	NA	3	3	1	103	179.4	32	112	154	146	144	NA	76	74	78	NA	7.29	282	4.7	50	35	1.22	NA	5.363	4.6	46	1	88.4	65	8	2.86	80	4.44	0.3	NA	219
6148	37274	21	1	1	2	1.51	2	NA	NA	NA	1	NA	NA	NA	3	5	3	78	177.2	24.84	85.7	118	112	114	NA	54	56	50	NA	4.47	173	5.5	20	25	1.03	NA	NA	5	50	0.9	79.56	75	9	3.21	112	6.22	0.04	NA	237
6149	37275	61	1	4	5	5	1	3	40	4	1	NA	NA	NA	1	1	2	80.9	170.3	27.89	93.9	106	108	112	NA	80	78	78	NA	3.1	120	6	52	36	1.58	NA	NA	4.1	41	1.2	106.08	61	14	5	109	6.05	0.1	NA	220
6151	37277	37	2	4	5	2.25	2	NA	NA	NA	2	1	NA	NA	2	2	3	76.4	169.6	26.56	89.5	98	112	104	NA	78	72	74	NA	4.03	156	5.6	18	25	1.27	NA	NA	3.7	37	1.1	97.24	37	15	5.36	97	5.38	1.14	NA	266
6152	37278	77	1	3	1	3.79	1	3	40	4	1	NA	NA	NA	2	7	1	81.4	176.7	26.07	105.7	106	108	102	NA	60	64	62	NA	3.88	150	6.2	18	23	0.91	NA	NA	4.4	44	1.3	114.92	58	21	7.5	142	7.88	0.03	NA	220
6153	37279	43	2	3	4	1.36	1	1	NA	NA	2	1	NA	NA	NA	0	NA	89.1	167.5	31.76	107.1	122	120	120	NA	50	78	80	NA	5.66	219	6.3	12	22	1.94	3.103	1.344	3.5	35	0.7	61.88	105	10	3.57	77	4.27	0.23	NA	428
6157	37283	40	1	1	2	1.57	1	1	NA	NA	1	NA	NA	NA	5	7	1	80.5	175.1	26.26	94	118	124	122	NA	64	58	58	NA	5.2	201	5.3	20	21	0.75	NA	NA	4.2	42	1	88.4	44	13	4.64	100	5.55	0.07	NA	267
6163	37289	28	1	3	5	4.68	1	3	5	4	1	NA	NA	NA	2	4	1	79.2	195.7	20.68	83.5	140	130	136	NA	96	102	98	NA	4.22	163	4.7	20	22	1.29	1.836	2.382	4.4	44	0.9	79.56	83	10	3.57	95	5.27	0.09	NA	183
6169	37295	22	1	2	4	2.55	2	NA	NA	NA	1	NA	NA	NA	3	1	2	103.9	178.5	32.61	104	120	120	114	NA	60	50	50	NA	6.21	240	5	22	17	1.55	4.267	0.847	4.6	46	1	88.4	74	12	4.28	96	5.33	0.56	NA	289
6175	37301	53	2	3	4	2.27	1	3	23	4	1	NA	NA	NA	4	4	2	82.6	167.4	29.48	98	130	134	128	NA	90	88	90	NA	5.87	227	5.5	17	20	2.2	NA	NA	4.1	41	0.8	70.72	73	17	6.07	90	5	0.14	NA	443
6178	37304	82	1	3	1	1.27	2	NA	NA	NA	1	NA	NA	NA	NA	0	NA	70.6	171	24.14	88	170	160	158	NA	66	62	66	NA	4.06	157	5.4	22	28	1.16	2.431	1.005	4.4	44	1.1	97.24	86	21	7.5	100	5.55	0.23	NA	214
6179	37305	40	2	4	5	4.8	1	3	2	3	2	1	NA	NA	NA	0	NA	63.3	163.8	23.59	85.6	114	104	100	NA	66	64	60	NA	6.72	260	5.1	13	16	2.2	NA	NA	4.4	44	0.6	53.04	33	7	2.5	97	5.38	0.12	NA	386
6181	37307	29	2	4	5	3.21	2	NA	NA	NA	2	2	NA	NA	NA	NA	NA	70	167.3	25.01	76.3	102	108	104	NA	66	70	66	NA	5.02	194	5	12	20	2.69	NA	NA	4.4	44	0.9	79.56	55	7	2.5	94	5.22	0.01	NA	311
6182	37308	26	1	1	2	0.74	2	NA	NA	NA	1	NA	NA	NA	24	2	2	140.8	182	42.51	127.1	128	126	128	NA	62	60	60	NA	5.92	229	5.8	104	66	1.37	NA	NA	4.4	44	1	88.4	63	12	4.28	86	4.77	0.34	NA	222
6185	37311	62	1	3	3	3.98	2	NA	NA	NA	2	1	NA	NA	NA	0	NA	105.4	172.6	35.38	120	124	120	118	NA	72	74	74	NA	3.65	141	6.2	22	28	1.09	NA	NA	4.3	43	1.2	106.08	49	24	8.57	94	5.22	0.11	NA	221
6186	37312	76	1	3	4	3.41	1	3	26	4	1	NA	NA	NA	3	2	1	107.4	185.5	31.21	121.3	142	142	140	NA	80	70	80	NA	7.55	292	5.6	38	39	1.34	NA	NA	4.1	41	1	88.4	93	14	5	189	10.49	0.2	NA	218
6190	37316	32	1	1	3	0.71	1	3	5	4	1	NA	NA	NA	2	2	2	78.7	168.1	27.85	96.8	118	NA	118	NA	60	NA	62	NA	3.85	149	5	25	24	0.98	NA	NA	4.4	44	1	88.4	81	16	5.71	91	5.05	0.05	NA	244
6193	37319	23	2	3	4	2.02	2	NA	NA	NA	2	2	NA	NA	NA	NA	NA	50.4	158.8	19.99	75.8	106	NA	NA	NA	78	NA	NA	NA	7.45	288	5	16	16	1.78	4.888	1.682	4	40	0.9	79.56	107	11	3.93	90	5	0.17	NA	485
6200	37326	41	2	3	5	4.87	1	1	NA	NA	1	NA	NA	NA	3	6	3	89.2	161.8	34.07	107.9	NA	122	118	128	NA	80	82	88	7.01	271	5.4	19	19	1.09	NA	NA	4.3	43	0.9	79.56	89	17	6.07	143	7.94	0.06	NA	415
6206	37332	46	2	3	2	3.9	1	1	NA	NA	1	NA	NA	NA	5	1	1	64.7	158.8	25.66	92	114	118	118	NA	82	84	80	NA	5.07	196	5.6	26	26	1.66	NA	NA	4.1	41	0.8	70.72	100	5	1.79	122	6.77	0.89	NA	339
6207	37333	30	1	3	5	4.7	2	NA	NA	NA	1	NA	NA	NA	3	2	1	85.6	180.3	26.33	94	112	108	112	NA	48	56	62	NA	5.22	202	5	39	28	0.93	NA	NA	4.6	46	1	88.4	29	11	3.93	79	4.39	0.04	NA	257
6213	37339	40	1	1	2	3.5	1	3	20	4	1	NA	NA	NA	3	2	1	112.2	175.1	36.59	125.1	120	120	124	NA	74	74	68	NA	4.91	190	5.3	47	26	0.98	NA	NA	3.8	38	1.1	97.24	51	15	5.36	86	4.77	0.24	NA	428
6216	37342	24	2	3	5	2.55	1	2	NA	NA	1	NA	NA	NA	5	1	2	81.3	162	30.98	89.1	110	114	114	NA	58	50	64	NA	3.65	141	4.1	18	17	1.24	1.733	1.456	3.8	38	0.9	79.56	50	10	3.57	78	4.33	0.85	NA	248
6224	37350	60	2	3	4	1.56	1	3	1	2	1	NA	NA	NA	1	1	1	61.5	163	23.15	87.8	122	122	114	NA	76	76	76	NA	7.63	295	5.4	19	23	1.27	NA	NA	4.3	43	0.8	70.72	66	10	3.57	80	4.44	0.32	NA	365
6226	37352	51	2	3	3	4.75	1	1	NA	NA	1	NA	NA	NA	NA	0	NA	53	161.9	20.22	80.7	140	126	124	NA	72	66	70	NA	5.4	209	5.6	17	20	1.29	3.724	0.847	4.1	41	1	88.4	39	15	5.36	87	4.83	0.28	NA	243
6227	37353	45	1	1	1	0.86	2	NA	NA	NA	1	NA	NA	NA	7	4	3	62.3	159.8	24.4	85.2	NA	136	NA	NA	NA	76	NA	NA	3.98	154	5.4	52	24	0.91	NA	NA	4.4	44	1.3	114.92	79	19	6.78	120	6.66	0.07	NA	262
6228	37354	36	1	3	5	5	2	NA	NA	NA	1	NA	NA	NA	1	2	3	82.4	175.8	26.66	93.8	98	98	96	NA	62	66	66	NA	4.55	176	4.2	40	34	1.01	NA	NA	4.5	45	1.4	123.76	77	17	6.07	71	3.94	0.07	NA	183
6229	37355	48	1	5	3	3.71	1	2	NA	NA	1	NA	NA	NA	5	3	3	95.5	176.2	30.76	112.4	110	108	110	NA	58	66	62	NA	3.49	135	5.1	42	28	0.88	1.94	1.445	4.1	41	0.8	70.72	78	14	5	93	5.16	0.1	NA	219
6230	37356	23	1	1	4	2.73	2	NA	NA	NA	1	NA	NA	NA	5	7	3	87.3	175.4	28.38	101.2	124	NA	NA	122	44	NA	NA	64	3.67	142	4.7	16	16	1.32	NA	NA	4.6	46	0.8	70.72	94	12	4.28	87	4.83	0.03	NA	275
6232	37358	23	1	3	4	5	2	NA	NA	NA	2	1	NA	NA	2	1	3	89.2	171.1	30.47	101.7	118	120	NA	NA	64	60	NA	NA	5.09	197	5.1	95	42	0.67	NA	NA	4.4	44	1.1	97.24	63	13	4.64	70	3.89	0.05	NA	249
6237	37363	25	1	5	4	3.61	1	3	1	4	1	NA	NA	NA	2	1	1	58.3	160.9	22.52	73.7	106	96	96	NA	70	70	66	NA	3.62	140	5.4	25	27	1.66	NA	NA	4.4	44	1	88.4	56	11	3.93	75	4.16	0.01	NA	374
6241	37367	54	1	3	5	1.05	1	3	4	4	1	NA	NA	NA	2	4	1	108.6	189.4	30.27	112.6	110	114	112	NA	68	68	72	NA	5.46	211	5.6	17	19	1.11	NA	NA	4.5	45	1	88.4	57	13	4.64	87	4.83	0.44	NA	337
6242	37368	35	2	3	5	4.3	2	NA	NA	NA	1	NA	NA	NA	1	2	3	80.1	167.7	28.48	96.1	114	112	108	NA	72	76	76	NA	5.87	227	4.9	40	44	1.63	3.595	1.423	3.5	35	0.7	61.88	96	11	3.93	84	4.66	6.95	NA	265
6243	37369	70	1	4	4	5	1	3	10	4	2	1	NA	NA	NA	0	NA	83.5	176.5	26.8	102.1	120	116	120	NA	46	50	48	NA	4.71	182	5.5	16	23	1.34	3.051	0.655	4	40	1.1	97.24	53	10	3.57	97	5.38	1.63	NA	241
6248	37374	31	1	3	4	5	2	NA	NA	NA	2	2	NA	NA	NA	NA	NA	67.8	174.5	22.27	84	NA	136	140	132	NA	80	84	82	4.99	193	5.1	18	19	0.93	3.31	1.614	4.6	46	1.1	97.24	80	15	5.36	91	5.05	0.03	NA	351
6251	37377	43	2	4	5	5	2	NA	NA	NA	2	2	NA	NA	NA	NA	NA	96.5	172.8	32.32	104.8	NA	116	116	108	NA	70	78	72	3.88	150	5.8	16	21	1.45	2.017	0.892	4	40	0.7	61.88	52	6	2.14	97	5.38	0.54	NA	214
6256	37382	58	1	4	4	0.93	2	NA	NA	NA	1	NA	NA	NA	1	3	1	86.5	180.5	26.55	101.7	106	104	104	NA	64	66	64	NA	5.43	210	8.2	13	17	1.06	3.827	1.197	3.9	39	1.1	97.24	54	21	7.5	176	9.77	0.57	NA	283
6257	37383	21	1	3	2	0.23	1	1	NA	NA	1	NA	NA	NA	2	1	2	100.9	181.6	30.6	111.2	144	148	142	NA	0	0	0	NA	3.03	117	4.5	41	28	0.65	NA	NA	4.1	41	0.9	79.56	69	10	3.57	80	4.44	0.15	NA	287
6259	37385	46	1	1	3	0.75	1	1	NA	NA	1	NA	NA	NA	4	3	1	83.3	180.8	25.48	93.3	116	116	124	NA	74	78	76	NA	5.79	224	5.2	63	75	1.03	3.62	2.461	4.2	42	0.7	61.88	100	17	6.07	44	2.44	0.33	NA	257
6261	37387	46	2	3	5	5	1	1	NA	NA	1	NA	NA	NA	3	7	1	48.2	161.4	18.5	71.6	114	106	114	NA	74	68	74	NA	4.68	181	5.1	11	19	2.3	NA	NA	4.7	47	0.7	61.88	71	17	6.07	80	4.44	2.78	NA	371
6267	37393	31	2	3	5	5	2	NA	NA	NA	1	NA	NA	NA	3	3	2	124.5	173.2	41.5	110.8	120	122	120	NA	62	60	62	NA	4.97	192	5.1	25	16	1.34	NA	NA	4	40	0.7	61.88	70	17	6.07	86	4.77	0.58	NA	358
6269	37395	22	1	1	2	0.79	1	2	NA	NA	1	NA	NA	NA	12	7	1	66.9	173.3	22.28	82.5	124	120	120	NA	38	50	52	NA	3.36	130	5.5	16	20	1.01	1.526	1.806	4.3	43	0.9	79.56	70	7	2.5	92	5.11	0.09	NA	235
6274	37400	42	2	3	5	4.01	2	NA	NA	NA	2	1	NA	NA	1	5	3	57	161.7	21.8	88.7	130	128	118	NA	78	78	76	NA	5.56	215	5.1	15	22	1.53	NA	NA	4.4	44	0.6	53.04	49	14	5	80	4.44	0.04	NA	305
6278	37404	30	2	4	4	3.11	2	NA	NA	NA	2	2	NA	NA	NA	NA	NA	81.1	171.2	27.67	91.2	NA	NA	128	124	NA	NA	82	76	4.84	187	5.6	17	19	1.24	NA	NA	4.1	41	0.6	53.04	84	5	1.79	91	5.05	0.11	NA	337
6281	37407	55	1	3	5	5	1	2	NA	NA	1	NA	NA	NA	2	3	1	103.1	186.4	29.67	112.8	152	140	144	NA	94	100	102	NA	5.12	198	5.8	27	20	1.11	NA	NA	4.4	44	1	88.4	62	9	3.21	91	5.05	0.18	NA	274
6284	37410	29	1	3	5	5	2	NA	NA	NA	1	NA	NA	NA	3	5	1	77.5	175.6	25.13	91	NA	114	NA	112	NA	62	NA	58	7.78	301	5.1	36	36	1.5	5.741	1.197	4.5	45	0.9	79.56	50	8	2.86	94	5.22	0.07	NA	206
6286	37412	85	2	3	2	NA	2	NA	NA	NA	2	2	NA	NA	NA	NA	NA	54.4	153.5	23.09	77.5	186	178	168	NA	104	100	98	NA	4.65	180	5.5	17	24	1.29	NA	NA	4.3	43	0.7	61.88	92	16	5.71	103	5.72	0.1	NA	266
6292	37418	21	2	3	4	1.37	1	1	NA	NA	1	NA	NA	NA	2	3	2	56.2	165.6	20.49	85.2	120	116	116	NA	64	64	58	NA	4.4	170	5.1	16	25	1.27	NA	NA	4.1	41	0.8	70.72	34	10	3.57	103	5.72	0.12	NA	423
6293	37419	65	1	4	3	2.05	1	3	22	4	1	NA	NA	NA	NA	0	NA	110.8	182.1	33.41	121	140	138	138	NA	76	72	74	NA	4.94	191	5.6	26	25	1.68	NA	NA	4.1	41	1.1	97.24	71	14	5	83	4.61	1.34	NA	247
6299	37425	33	1	3	2	3.32	1	1	NA	NA	1	NA	NA	NA	15	1	2	96.3	180.4	29.59	105	122	118	120	NA	78	76	70	NA	7.6	294	5.3	37	23	0.93	NA	NA	4.5	45	0.8	70.72	68	12	4.28	83	4.61	0.26	NA	228
6303	37429	57	2	5	4	5	2	NA	NA	NA	1	NA	NA	NA	1	2	3	72.8	150.4	32.18	98.1	130	126	128	NA	84	92	86	NA	6.15	238	5.7	29	22	2.02	3.465	1.468	4.1	41	0.8	70.72	48	19	6.78	107	5.94	0.36	NA	310
6316	37442	55	2	4	5	5	1	3	10	4	2	1	NA	NA	3	2	3	111.7	157.8	44.86	128.6	134	138	132	NA	74	72	70	NA	4.34	168	6.3	45	47	0.93	NA	NA	4.8	48	1.1	97.24	65	9	3.21	88	4.88	1.16	NA	437
6318	37444	71	2	3	5	NA	1	3	51	4	1	NA	NA	NA	1	1	1	54.9	166.5	19.8	75.7	98	96	98	NA	54	54	52	NA	5.28	204	5.5	NA	NA	1.91	NA	NA	3.8	38	1.1	97.24	41	18	6.43	74	4.11	0.11	NA	280
6321	37447	29	1	4	3	2.22	1	2	NA	NA	1	NA	NA	NA	3	2	1	75.4	179.3	23.45	78.5	108	112	104	NA	74	78	78	NA	5.84	226	5.6	105	49	1.22	3.827	1.75	4.2	42	1.1	97.24	45	10	3.57	91	5.05	0.17	NA	264
6327	37453	45	2	1	1	NA	1	3	12	4	1	NA	NA	NA	2	2	2	76.5	152.7	32.81	94.6	120	110	116	NA	60	66	64	NA	6.62	256	10.7	12	13	1.29	NA	4.708	3.8	38	0.6	53.04	64	10	3.57	252	13.99	1.46	NA	266
6328	37454	42	1	2	4	1.5	2	NA	NA	NA	1	NA	NA	NA	2	2	1	65.7	165.7	23.93	85.2	110	112	118	NA	64	66	70	NA	6.75	261	5.3	13	19	1.58	4.422	1.66	4.2	42	0.7	61.88	68	9	3.21	95	5.27	0.17	NA	251
6330	37456	52	2	4	3	2.49	2	NA	NA	NA	1	NA	NA	NA	3	2	1	73.9	155.7	30.48	100.9	154	NA	146	154	72	NA	70	66	6.39	247	6.3	20	26	1.58	3.569	2.71	4.4	44	0.7	61.88	68	7	2.5	114	6.33	0.03	NA	374
6331	37457	72	2	3	5	2.55	1	1	NA	NA	1	NA	NA	NA	1	1	2	60.8	158.4	24.23	95	122	116	120	NA	70	72	68	NA	6.26	242	5.7	16	28	1.91	3.362	2.123	4.3	43	0.9	79.56	39	11	3.93	77	4.27	0.1	NA	232
6332	37458	63	2	3	3	5	1	3	38	4	2	1	NA	NA	1	4	3	92.3	163.3	34.61	108.8	136	136	136	NA	84	86	80	NA	5.97	231	5.5	17	21	1.6	3.491	1.919	4.2	42	0.8	70.72	83	10	3.57	100	5.55	0.1	NA	326
6333	37459	25	1	1	3	0.93	2	NA	NA	NA	2	1	NA	NA	2	2	3	62.7	164.3	23.23	84	114	110	118	NA	64	68	70	NA	3.44	133	5.2	16	18	1.09	NA	NA	4.2	42	1.3	114.92	100	26	9.28	88	4.88	0.04	NA	187
6334	37460	79	2	1	3	1.53	1	1	NA	NA	1	NA	NA	NA	3	3	1	69.7	165.9	25.32	96	144	148	146	NA	54	62	64	NA	5.25	203	5.4	15	19	1.55	2.922	1.682	4.1	41	0.9	79.56	71	9	3.21	94	5.22	0.89	NA	301
6339	37465	61	1	1	1	2.34	2	NA	NA	NA	2	1	NA	NA	NA	0	NA	76	157.6	30.6	104.8	214	208	194	NA	60	44	50	NA	5.69	220	9.9	33	32	0.96	NA	NA	4.1	41	0.9	79.56	88	19	6.78	309	17.15	0.14	NA	213
6341	37467	46	2	1	1	0.56	2	NA	NA	NA	1	NA	NA	NA	1	3	3	66.9	148	30.54	100	120	114	114	NA	76	74	72	NA	8.66	335	11.3	19	21	1.55	6.051	2.314	4.1	41	0.7	61.88	112	14	5	235	13.04	0.47	NA	310
6345	37471	30	2	3	3	3.63	1	1	NA	NA	1	NA	NA	NA	1	4	3	76	169.2	26.55	96.3	112	116	112	NA	78	74	74	NA	6.88	266	4.7	13	17	1.91	NA	NA	4.2	42	0.7	61.88	56	5	1.79	81	4.5	0.05	NA	269
6352	37478	66	1	2	5	5	1	3	25	4	1	NA	NA	NA	2	7	1	72.3	173.5	24.02	87.7	114	NA	106	104	54	NA	58	54	5.33	206	5.6	25	31	1.6	3.155	1.231	4.2	42	1.2	106.08	62	14	5	100	5.55	0.08	NA	302
6354	37480	50	2	4	5	5	2	NA	NA	NA	2	1	NA	NA	1	3	3	78.7	157.8	31.61	94.6	116	118	116	NA	72	74	74	NA	4.73	183	5.4	17	22	2.15	NA	NA	4	40	0.7	61.88	102	12	4.28	97	5.38	0.42	NA	258
6359	37485	49	1	3	5	5	1	3	27	4	1	NA	NA	NA	2	7	1	94.8	183.2	28.25	103	118	118	114	NA	82	70	74	NA	5.43	210	4.4	27	21	1.16	3.595	1.445	4.2	42	1	88.4	59	11	3.93	86	4.77	0.09	NA	281
6370	37496	31	2	3	5	5	2	NA	NA	NA	1	NA	NA	NA	1	3	3	50.2	152.6	21.56	69.1	104	102	104	NA	54	70	54	NA	3.31	128	4.9	16	21	1.47	NA	NA	4.2	42	0.7	61.88	34	14	5	79	4.39	0.01	NA	261
6384	37510	73	1	3	5	5	2	NA	NA	NA	1	NA	NA	NA	2	3	1	78.6	168.7	27.62	96.5	120	108	104	NA	62	66	68	NA	4.58	177	5.5	18	31	1.55	NA	NA	4.3	43	1	88.4	53	17	6.07	133	7.38	0.05	NA	220
6386	37512	26	2	3	4	3.42	2	NA	NA	NA	1	NA	NA	NA	2	3	3	53.1	157.4	21.43	72.7	110	114	114	NA	62	64	58	NA	4.84	187	4.7	15	22	1.6	NA	NA	4.4	44	0.9	79.56	66	10	3.57	74	4.11	0.11	NA	350
6387	37513	49	2	4	3	0.87	2	NA	NA	NA	1	NA	NA	NA	1	1	1	108.7	167.3	38.84	112.7	194	204	196	NA	104	96	94	NA	4.47	173	5.7	18	19	1.24	2.612	1.332	3.9	39	0.9	79.56	82	17	6.07	114	6.33	0.62	NA	237
6389	37515	67	2	4	4	2.57	1	3	1	4	2	2	NA	NA	NA	NA	NA	83.2	168.7	29.23	116.2	122	116	NA	118	52	58	NA	54	5.79	224	10.6	16	17	1.29	NA	NA	3.6	36	0.8	70.72	107	15	5.36	253	14.04	0.64	NA	315
6392	37518	63	2	3	5	3.03	2	NA	NA	NA	2	2	NA	NA	NA	NA	NA	97.3	159.1	38.44	132	124	122	102	NA	68	66	66	NA	3.93	152	9.1	21	24	0.93	1.94	2.314	4.3	43	0.9	79.56	54	17	6.07	232	12.88	1.4	NA	301
6394	37520	66	1	3	5	5	1	3	48	4	1	NA	NA	NA	1	1	1	86	178.6	26.96	104.8	134	142	138	NA	92	90	76	NA	4.58	177	5.9	28	27	1.73	NA	NA	4.2	42	1	88.4	67	14	5	94	5.22	0.1	NA	240
6395	37521	52	1	4	3	5	1	3	6	1	1	NA	NA	NA	2	12	3	107.1	191.4	29.24	98.1	138	128	128	NA	78	74	72	NA	5.59	216	6.4	27	27	1.16	3.801	1.332	4.3	43	1.3	114.92	79	9	3.21	133	7.38	0.26	NA	220
6398	37524	84	1	3	1	1.17	1	3	35	4	2	2	NA	NA	NA	NA	NA	83	175.3	27.01	108	NA	150	146	142	NA	70	72	70	4.65	180	6.4	13	22	0.93	NA	NA	4.1	41	1.4	123.76	60	13	4.64	161	8.94	0.55	NA	194
6399	37525	25	2	1	4	5	2	NA	NA	NA	1	NA	NA	NA	2	3	2	86.8	171	29.68	94.5	114	114	NA	NA	72	74	NA	NA	3.54	137	5.1	17	20	1.5	1.681	0.779	4	40	0.7	61.88	71	12	4.28	89	4.94	0.93	NA	237
6400	37526	48	1	3	5	3.88	1	3	30	4	1	NA	NA	NA	1	2	3	87.1	177.2	27.74	100.5	124	120	120	NA	80	82	80	NA	4.42	171	5.1	19	21	0.96	2.948	1.152	4.3	43	1	88.4	67	13	4.64	85	4.72	0.02	NA	210
6401	37527	85	1	3	4	NA	2	NA	NA	NA	1	NA	NA	NA	1	1	3	75.7	172.8	25.35	95	140	138	NA	NA	62	56	NA	NA	6.34	245	5.8	28	35	1.34	NA	NA	4.7	47	1.1	97.24	63	12	4.28	86	4.77	0.9	NA	192
6402	37528	41	2	3	4	4.26	2	NA	NA	NA	1	NA	NA	NA	1	3	3	76.9	152.4	33.11	103.2	NA	120	NA	NA	NA	72	NA	NA	5.33	206	5.4	21	27	1.5	NA	NA	3.7	37	0.7	61.88	83	7	2.5	102	5.66	0.2	NA	290
6407	37533	42	1	3	2	1.46	1	1	NA	NA	1	NA	NA	NA	3	1	1	71.6	181.3	21.78	89.2	128	NA	126	130	94	NA	92	86	4.99	193	5.2	13	21	1.11	NA	NA	4.7	47	1	88.4	73	6	2.14	92	5.11	0.06	NA	287
6416	37542	65	2	3	4	3.57	1	3	3	4	1	NA	NA	NA	2	3	1	71.9	154.1	30.28	109	142	138	146	NA	100	96	96	NA	4.78	185	4.8	22	25	1.5	NA	NA	4.7	47	0.7	61.88	54	15	5.36	90	5	0.16	NA	193
6418	37544	56	1	2	2	1.29	1	3	9	4	2	1	NA	NA	NA	0	NA	68.7	169.7	23.86	84.8	134	130	NA	132	80	78	NA	86	5.09	197	5.3	41	28	1.91	2.224	2.089	4.1	41	0.9	79.56	63	16	5.71	81	4.5	0.05	NA	250
6419	37545	45	1	1	5	4.27	2	NA	NA	NA	1	NA	NA	NA	1	1	1	71.4	174.4	23.47	80.9	114	112	112	NA	70	72	74	NA	5.61	217	5.3	24	28	1.99	3.181	0.971	4.6	46	1.2	106.08	52	13	4.64	89	4.94	0.19	NA	217
6425	37551	83	1	3	5	5	2	NA	NA	NA	1	NA	NA	NA	NA	0	NA	89	178.4	27.96	105.3	138	138	136	NA	58	62	60	NA	4.63	179	5.3	21	22	1.03	NA	NA	4.4	44	1.4	123.76	63	18	6.43	88	4.88	0.63	NA	176
6430	37556	58	1	4	4	1.48	1	3	34	4	2	1	NA	NA	NA	0	NA	99.5	173.6	33.02	114.8	NA	136	122	NA	NA	98	92	NA	5.02	194	5.9	25	24	1.11	3.181	1.603	4.3	43	3.2	282.88	120	40	14.28	84	4.66	0.26	NA	205
6431	37557	31	1	1	2	2.89	2	NA	NA	NA	1	NA	NA	NA	4	4	2	69.4	175.6	22.51	86.7	110	NA	NA	106	54	NA	NA	52	4.4	170	5.2	24	23	1.68	2.353	0.79	4.7	47	0.8	70.72	83	9	3.21	99	5.5	0.05	NA	234
6432	37558	62	1	3	5	5	1	3	13	4	1	NA	NA	NA	NA	0	NA	91.2	189.1	25.5	98.3	134	136	138	NA	50	60	52	NA	3.78	146	5.6	27	29	1.32	1.888	1.242	4.2	42	0.9	79.56	54	19	6.78	130	7.22	0.17	NA	181
6433	37559	39	1	3	5	5	2	NA	NA	NA	1	NA	NA	NA	1	4	2	98.8	185.5	28.71	98.7	128	126	NA	NA	82	70	NA	NA	7.4	286	4.9	30	27	1.4	NA	NA	4.3	43	1.3	114.92	66	15	5.36	85	4.72	0.15	NA	244
6434	37560	61	1	3	3	3.51	1	3	40	4	1	NA	NA	NA	NA	0	NA	91.4	181.8	27.65	101.8	NA	NA	134	NA	NA	NA	62	NA	5.12	198	5.4	20	19	1.5	3.414	0.44	4	40	1	88.4	64	14	5	101	5.61	0.11	NA	205
6435	37561	34	2	2	3	0.16	1	1	NA	NA	1	NA	NA	NA	1	1	2	77.4	157.8	31.08	101.8	138	140	134	NA	90	80	86	NA	4.73	183	5.6	16	17	1.29	2.534	1.998	3.8	38	0.7	61.88	74	11	3.93	87	4.83	0.3	NA	467
6436	37562	84	1	2	1	1.14	1	3	30	4	2	2	NA	NA	NA	NA	NA	67.9	168	24.06	85	160	156	148	NA	60	64	50	NA	3.36	130	6.2	14	17	1.22	NA	NA	3.9	39	0.9	79.56	103	11	3.93	114	6.33	2.27	NA	300
6439	37565	45	1	4	3	3.11	2	NA	NA	NA	1	NA	NA	NA	NA	0	NA	90.7	174.1	29.92	103.2	98	NA	NA	NA	42	NA	NA	NA	6.18	239	5.4	43	29	0.75	NA	NA	4.5	45	1	88.4	111	12	4.28	91	5.05	0.15	NA	311
6441	37567	25	2	3	1	0.95	1	1	NA	NA	1	NA	NA	NA	2	5	1	61.1	165.9	22.2	86.2	118	110	114	NA	70	70	58	NA	4.76	184	4.8	10	20	1.45	NA	NA	4.8	48	0.8	70.72	54	9	3.21	98	5.44	0.08	NA	302
6443	37569	47	1	2	5	4.91	2	NA	NA	NA	1	NA	NA	NA	1	2	3	73.8	162.2	28.05	102	114	NA	122	NA	72	NA	80	NA	4.03	156	6.6	33	29	0.93	NA	NA	4.9	49	1.3	114.92	62	11	3.93	130	7.22	0.18	NA	324
6447	37573	22	1	3	1	0.48	1	1	NA	NA	2	1	NA	NA	6	5	1	98.8	176.3	31.79	105.3	110	112	NA	NA	58	52	NA	NA	6.1	236	5.4	19	17	1.09	4.293	1.603	3.7	37	0.8	70.72	64	7	2.5	92	5.11	0.22	NA	214
6448	37574	38	1	1	1	0.93	1	1	NA	NA	1	NA	NA	NA	6	7	1	78.8	171.8	26.7	100.4	130	104	104	NA	62	58	54	NA	3.85	149	4.8	176	162	0.93	NA	NA	3.7	37	1	88.4	153	11	3.93	93	5.16	0.11	NA	130
6450	37576	35	2	1	4	5	2	NA	NA	NA	1	NA	NA	NA	2	6	2	85.2	171.9	28.83	102	NA	106	NA	NA	NA	72	NA	NA	4.45	172	5	21	24	2.02	2.121	0.655	4	40	0.7	61.88	63	6	2.14	100	5.55	0.06	NA	369
6454	37580	70	2	3	3	1.88	2	NA	NA	NA	2	1	NA	NA	NA	0	NA	70.4	157.7	28.31	100.5	164	160	148	NA	48	50	56	NA	7.21	279	5.5	36	32	1.89	4.707	1.355	4.2	42	0.8	70.72	108	14	5	89	4.94	0.42	NA	206
6466	37592	22	2	1	2	1.48	2	NA	NA	NA	2	1	NA	NA	3	3	3	53.7	150.2	23.8	83.5	102	96	94	NA	56	52	56	NA	4.14	160	4.6	17	20	1.06	NA	NA	4.4	44	0.5	44.2	67	8	2.86	124	6.88	0.38	NA	251
6467	37593	73	1	4	3	1.74	1	3	43	4	1	NA	NA	NA	NA	0	NA	71.1	159.9	27.81	97	128	134	132	NA	80	80	82	NA	3.41	132	5.8	22	28	1.22	1.758	0.937	4.4	44	1.2	106.08	32	17	6.07	100	5.55	0.18	NA	127
6473	37599	48	2	4	5	3.42	2	NA	NA	NA	1	NA	NA	NA	1	4	3	73.9	158.6	29.38	97.5	120	NA	116	118	62	NA	62	62	4.76	184	5.2	23	23	1.37	2.87	1.118	3.8	38	1.1	97.24	129	10	3.57	90	5	0.33	NA	266
6474	37600	47	1	4	5	5	2	NA	NA	NA	1	NA	NA	NA	3	1	2	96	175.5	31.17	109	154	144	140	NA	68	72	72	NA	5.38	208	6.2	30	29	1.14	3.957	0.644	4.2	42	1	88.4	117	14	5	94	5.22	0.56	NA	252
6475	37601	48	1	1	5	3.98	2	NA	NA	NA	1	NA	NA	NA	1	7	1	86.1	175.1	28.08	101.5	138	136	132	NA	76	70	68	NA	6.34	245	5.4	39	31	1.09	NA	NA	4.5	45	1	88.4	75	11	3.93	120	6.66	0.09	NA	369
6478	37604	73	2	3	1	1.44	2	NA	NA	NA	2	2	NA	NA	NA	NA	NA	111.5	157.1	45.18	122.3	160	160	158	NA	64	60	62	NA	6.1	236	5.3	21	24	1.34	3.724	2.235	3.9	39	0.9	79.56	69	12	4.28	97	5.38	1.16	NA	264
6480	37606	53	1	3	4	5	1	2	NA	NA	1	NA	NA	NA	5	7	1	81.2	168.7	28.53	99	152	156	150	NA	90	102	92	NA	6.41	248	4.8	46	39	1.97	4.034	0.892	4.8	48	0.8	70.72	75	12	4.28	100	5.55	0.41	NA	355
6482	37608	41	2	5	5	4	2	NA	NA	NA	2	2	NA	NA	NA	NA	NA	71.7	151.5	31.24	83	96	102	92	NA	62	64	56	NA	3.78	146	5.5	17	21	1.11	NA	NA	4.3	43	0.7	61.88	68	7	2.5	84	4.66	0.48	NA	262
6483	37609	21	1	3	3	3.63	2	NA	NA	NA	2	2	NA	NA	NA	NA	NA	85.3	174	28.17	102.8	120	116	116	NA	48	58	52	NA	4.71	182	5	28	19	1.06	3.258	0.847	4.5	45	0.7	61.88	64	7	2.5	88	4.88	0.62	NA	368
6485	37611	27	2	1	4	1.87	1	3	2	3	1	NA	NA	NA	4	1	1	90	168	31.89	108.7	NA	106	102	104	NA	66	68	72	6.08	235	5.6	25	23	1.5	NA	NA	4.4	44	0.8	70.72	60	11	3.93	93	5.16	0.55	NA	429
6486	37612	38	1	3	4	4.75	2	NA	NA	NA	1	NA	NA	NA	3	4	1	98.1	196.2	25.48	96.8	NA	136	132	124	NA	76	66	72	5.79	224	5.2	52	30	1.14	NA	NA	5.1	51	1	88.4	75	11	3.93	106	5.88	0.09	NA	227
6489	37615	83	1	3	5	NA	2	NA	NA	NA	2	1	NA	NA	NA	0	NA	64.8	161.5	24.84	81.5	206	192	200	NA	72	68	66	NA	4.32	167	5.3	24	25	1.73	NA	NA	4.1	41	1	88.4	109	17	6.07	88	4.88	0.19	NA	166
6490	37616	52	1	3	2	3.9	1	1	NA	NA	1	NA	NA	NA	6	3	2	64.3	168.7	22.59	92.2	122	NA	NA	NA	80	NA	NA	NA	4.09	158	4.8	33	27	1.6	NA	NA	4	40	0.9	79.56	72	7	2.5	88	4.88	0.09	NA	414
6505	37631	38	1	3	5	5	2	NA	NA	NA	1	NA	NA	NA	4	2	1	104.4	182	31.52	102.7	112	NA	106	112	86	NA	86	84	3.8	147	5.1	29	27	0.83	1.241	3.793	4.4	44	1.3	114.92	49	15	5.36	99	5.5	0.34	NA	316
6513	37639	26	2	2	3	1.9	2	NA	NA	NA	1	NA	NA	NA	1	5	3	60.1	145	28.59	91.4	96	98	92	NA	52	46	52	NA	4.81	186	4.8	15	20	1.14	3.155	1.106	4.3	43	0.7	61.88	44	8	2.86	84	4.66	0.07	NA	315
6520	37646	66	1	4	3	1.81	2	NA	NA	NA	2	1	NA	NA	1	1	3	91.2	179.8	28.21	102.7	150	NA	NA	NA	48	NA	NA	NA	6.05	234	6.2	25	23	1.14	NA	NA	3.4	34	1	88.4	103	14	5	85	4.72	3.66	NA	231
6521	37647	27	1	1	3	NA	2	NA	NA	NA	1	NA	NA	NA	8	1	2	73	164.8	26.88	91.7	112	106	104	NA	68	72	72	NA	3.54	137	5	19	24	0.8	0.983	3.861	4.3	43	0.9	79.56	87	11	3.93	95	5.27	0.04	NA	215
6522	37648	64	1	3	3	0.92	1	1	NA	NA	1	NA	NA	NA	10	7	1	85.8	180	26.48	105.4	124	NA	NA	NA	76	NA	NA	NA	4.5	174	5.3	28	36	1.47	NA	NA	4.4	44	0.8	70.72	79	9	3.21	106	5.88	0.25	NA	278
6523	37649	71	1	4	3	3.33	1	3	20	4	1	NA	NA	NA	1	2	3	88.5	187.3	25.23	96.3	116	110	106	NA	72	74	70	NA	4.71	182	5.8	36	33	1.4	NA	NA	4.3	43	0.7	61.88	58	16	5.71	113	6.27	0.06	NA	197
6524	37650	60	2	3	2	1.89	1	3	2	4	2	1	NA	NA	NA	0	NA	75.3	164.6	27.79	96.6	140	140	144	NA	72	64	70	NA	6.03	233	5.2	15	26	1.89	NA	NA	4.5	45	0.9	79.56	86	5	1.79	123	6.83	0.27	NA	297
6526	37652	68	1	4	3	5	1	1	NA	NA	2	1	NA	NA	1	3	3	99	171.1	33.82	115.7	146	142	NA	144	84	86	NA	74	4.97	192	6.9	49	34	0.78	NA	NA	4.1	41	1.6	141.44	44	26	9.28	101	5.61	0.39	NA	301
6527	37653	82	2	3	4	5	2	NA	NA	NA	2	1	NA	NA	NA	0	NA	65.1	154.5	27.27	88.5	130	120	112	NA	56	56	60	NA	6.08	235	6.1	11	23	1.78	3.724	1.231	4	40	0.8	70.72	68	19	6.78	105	5.83	0.29	NA	220
6531	37657	75	1	3	5	5	2	NA	NA	NA	1	NA	NA	NA	1	5	3	75.4	170.3	26	101.2	118	120	128	NA	64	62	72	NA	5.72	221	5.6	27	29	1.5	3.75	1.027	4.7	47	1.2	106.08	78	17	6.07	96	5.33	0.06	NA	350
6533	37659	42	2	4	4	2.99	1	1	NA	NA	1	NA	NA	NA	3	2	1	84.1	166.2	30.45	96.5	122	124	130	NA	88	80	92	NA	5.95	230	5.7	28	26	1.42	NA	NA	4.6	46	0.8	70.72	84	12	4.28	104	5.77	0.14	NA	263
6538	37664	26	1	1	1	0.62	2	NA	NA	NA	1	NA	NA	NA	10	2	2	90.6	172.1	30.59	101.7	114	112	114	NA	62	62	64	NA	6.41	248	5.5	68	44	1.09	NA	NA	4.5	45	0.9	79.56	91	12	4.28	93	5.16	0.24	NA	239
6539	37665	76	2	3	5	1.52	1	3	20	4	1	NA	NA	NA	2	2	2	58.4	159.4	22.98	72.7	128	118	110	NA	68	68	70	NA	4.89	189	5.4	18	26	1.53	NA	NA	3.8	38	1.2	106.08	76	26	9.28	92	5.11	0.05	NA	211
6541	37667	65	1	4	5	4.13	1	3	1	4	1	NA	NA	NA	2	2	2	84.2	179.1	26.25	93.3	214	218	218	NA	108	106	110	NA	3.34	129	4.5	12	14	1.84	NA	NA	4.1	41	4	353.6	48	49	17.49	52	2.89	0.14	NA	287
6542	37668	83	2	3	3	4.91	1	3	3	3	1	NA	NA	NA	1	1	1	61.1	149.5	27.34	88.6	170	160	160	NA	50	54	48	NA	5.28	204	5.3	14	25	2.09	NA	NA	4.8	48	0.7	61.88	79	14	5	88	4.88	0.19	NA	202
6544	37670	78	1	3	2	1.83	1	3	20	4	1	NA	NA	NA	1	3	3	75.8	174.2	24.98	100.4	128	126	110	NA	66	52	58	NA	4.09	158	4.6	17	27	1.03	2.56	1.073	4.4	44	1.1	97.24	39	10	3.57	100	5.55	0.24	NA	221
6556	37682	74	1	3	5	2.24	1	3	35	4	1	NA	NA	NA	1	3	1	91.8	169.8	31.84	117.7	108	112	112	NA	62	64	66	NA	4.73	183	5.9	28	25	0.88	3.129	1.581	4.1	41	1.3	114.92	39	14	5	111	6.16	6.62	NA	84
6557	37683	48	2	4	3	0.84	2	NA	NA	NA	2	2	NA	NA	NA	NA	NA	121.6	178	38.38	134.8	128	118	118	NA	80	74	74	NA	3.72	144	5.9	19	18	0.96	NA	NA	4.2	42	0.8	70.72	53	9	3.21	99	5.5	0.34	NA	382
6559	37685	54	1	3	5	5	1	3	22	4	1	NA	NA	NA	NA	0	NA	113.2	194.3	29.98	107.9	116	116	122	NA	88	84	86	NA	4.27	165	6	69	44	0.98	NA	NA	4.4	44	1	88.4	52	13	4.64	92	5.11	0.2	NA	278
6560	37686	29	2	3	5	4.97	2	NA	NA	NA	2	1	NA	NA	NA	0	NA	65.8	168.1	23.29	94.7	104	106	108	NA	72	78	70	NA	3.41	132	5	16	18	1.47	1.758	0.406	4.6	46	0.8	70.72	56	7	2.5	88	4.88	0.12	NA	358
6561	37687	44	1	3	5	5	1	3	14	4	1	NA	NA	NA	1	365	3	111.3	187.3	31.73	114.5	116	NA	110	104	78	NA	78	76	4.78	185	5.2	33	25	1.06	NA	NA	4.5	45	0.8	70.72	63	9	3.21	93	5.16	0.19	NA	282
6562	37688	24	1	5	5	3.06	1	2	NA	NA	1	NA	NA	NA	3	2	1	106.6	188.7	29.94	98.5	NA	NA	122	132	NA	NA	82	82	5.46	211	5.3	52	73	1.45	3.543	1.027	4.5	45	1.1	97.24	77	14	5	92	5.11	0.04	NA	281
6564	37690	58	2	3	4	1.88	1	3	15	4	2	1	NA	NA	NA	0	NA	140.1	170	48.48	144.1	164	NA	160	162	56	NA	54	52	5.56	215	5.4	17	20	1.27	3.103	2.597	4	40	0.6	53.04	65	11	3.93	100	5.55	0.78	NA	251
6566	37692	22	1	3	4	3.88	1	1	NA	NA	1	NA	NA	NA	10	7	1	72.2	169.3	25.19	86.2	NA	128	128	118	NA	70	76	66	6.41	248	4.7	29	26	1.03	NA	NA	4.7	47	1.1	97.24	62	11	3.93	97	5.38	0.23	NA	309
6571	37697	55	2	3	3	3.37	1	1	NA	NA	1	NA	NA	NA	2	3	1	65.9	174.3	21.69	88.7	134	126	134	NA	72	82	78	NA	4.29	166	5.5	16	14	1.55	NA	NA	4.4	44	0.7	61.88	71	9	3.21	85	4.72	0.06	NA	392
6574	37700	72	1	3	3	5	2	NA	NA	NA	2	1	NA	NA	1	1	3	97.5	184.5	28.64	108.7	138	128	134	NA	66	64	66	NA	4.53	175	5.7	23	23	1.09	2.87	1.219	4.5	45	1	88.4	89	15	5.36	107	5.94	0.09	NA	304
6576	37702	71	1	3	3	2.03	2	NA	NA	NA	1	NA	NA	NA	1	2	3	77.8	177.3	24.75	96.1	162	160	146	NA	94	86	92	NA	5.84	226	5.6	22	30	1.19	3.982	1.49	4.4	44	1	88.4	138	10	3.57	90	5	0.37	NA	246
6584	37710	43	2	3	5	3.51	2	NA	NA	NA	1	NA	NA	NA	2	3	1	61.6	166.7	22.17	82	110	108	108	NA	70	72	74	NA	5.2	201	4.9	22	22	3.1	1.733	0.802	4.3	43	0.7	61.88	38	10	3.57	83	4.61	0.05	NA	311
6590	37716	37	1	5	5	5	2	NA	NA	NA	1	NA	NA	NA	NA	0	NA	82.8	176.3	26.64	101.7	NA	134	134	136	NA	96	98	96	7.06	273	5.5	70	36	1.16	NA	NA	4.6	46	1	88.4	69	13	4.64	105	5.83	0.18	NA	399
6592	37718	48	1	3	5	5	1	1	NA	NA	1	NA	NA	NA	3	4	1	95.5	175.5	31.01	108	120	116	120	NA	84	76	82	NA	4.73	183	5.2	34	32	1.37	NA	NA	4.4	44	0.9	79.56	74	11	3.93	99	5.5	1.14	NA	302
6598	37724	20	2	4	3	0.52	2	NA	NA	NA	2	1	NA	NA	1	1	2	92.7	169.4	32.3	93.8	118	NA	126	124	66	NA	60	66	5.02	194	5.2	13	15	1.81	NA	NA	3.9	39	0.9	79.56	58	10	3.57	82	4.55	0.73	NA	322
6599	37725	71	2	3	4	4.37	2	NA	NA	NA	2	1	NA	NA	2	8	3	74.6	170	25.81	90.5	138	134	140	NA	84	84	90	NA	6.44	249	5.4	23	30	2.04	NA	NA	4.2	42	1.1	97.24	53	14	5	94	5.22	0.02	NA	270
6601	37727	65	1	3	5	5	2	NA	NA	NA	1	NA	NA	NA	2	6	1	76.9	178.5	24.14	91.3	104	108	106	NA	62	62	58	NA	5.97	231	5.4	17	21	1.55	NA	NA	4.6	46	1	88.4	41	13	4.64	99	5.5	0.02	NA	230
6603	37729	36	2	1	2	1.37	2	NA	NA	NA	1	NA	NA	NA	5	1	1	78.1	159.3	30.78	102.8	128	126	130	NA	90	78	86	NA	6.21	240	5.1	16	20	1.37	NA	NA	4.7	47	0.5	44.2	74	4	1.43	82	4.55	0.06	NA	327
6604	37730	23	2	3	3	0.68	1	1	NA	NA	1	NA	NA	NA	7	2	2	116.7	169.7	40.52	122.7	124	116	118	NA	66	60	68	NA	5.2	201	5	21	20	1.37	NA	NA	4	40	0.8	70.72	103	7	2.5	78	4.33	0.68	NA	328
6606	37732	28	1	4	4	3.06	1	2	NA	NA	1	NA	NA	NA	10	2	1	96.6	187.8	27.39	94.8	124	NA	NA	NA	64	NA	NA	NA	4.6	178	4.8	15	24	2.15	2.198	0.576	4.4	44	1.2	106.08	55	12	4.28	75	4.16	0.28	NA	240
6609	37735	30	1	5	5	5	1	3	8	4	1	NA	NA	NA	2	2	2	59.7	166.8	21.46	78.5	NA	NA	102	NA	NA	NA	62	NA	4.19	162	5.2	19	21	1.47	NA	NA	4.5	45	0.9	79.56	44	11	3.93	72	4	0.02	NA	291
6612	37738	30	2	2	4	0.83	2	NA	NA	NA	2	2	NA	NA	NA	NA	NA	62.7	165.8	22.81	82.4	118	NA	114	112	84	NA	76	80	5.15	199	4.8	17	22	1.55	NA	NA	4.6	46	0.8	70.72	60	10	3.57	70	3.89	0.02	NA	309
6613	37739	28	2	3	4	2.09	2	NA	NA	NA	1	NA	NA	NA	1	1	2	50.3	162.2	19.12	74.4	110	NA	NA	122	74	NA	NA	80	5.51	213	5	18	21	1.01	NA	NA	3.8	38	0.8	70.72	46	10	3.57	81	4.5	0.31	NA	256
6614	37740	29	1	4	2	2.33	1	3	5	4	1	NA	NA	NA	3	2	1	96.7	179.1	30.15	101.3	124	132	128	NA	76	80	66	NA	4.34	168	5.4	80	53	0.98	2.224	2.461	4.5	45	1.1	97.24	37	14	5	99	5.5	0.21	NA	287
6615	37741	54	2	4	4	3.66	2	NA	NA	NA	1	NA	NA	NA	1	2	3	76	174.5	24.96	92.4	138	134	126	NA	70	74	72	NA	4.73	183	5.4	25	22	1.84	2.689	0.429	4	40	0.9	79.56	97	15	5.36	102	5.66	0.01	NA	181
6617	37743	63	1	4	3	5	1	3	30	4	2	1	NA	NA	NA	0	NA	70.1	167.9	24.87	91.8	140	142	140	NA	78	74	72	NA	7.53	291	6	22	27	2.4	4.81	0.7	4.3	43	1.4	123.76	56	13	4.64	99	5.5	0.23	NA	218
6625	37751	55	1	3	4	5	2	NA	NA	NA	1	NA	NA	NA	3	7	1	70.5	174.8	23.07	86	132	144	140	NA	60	58	62	NA	5.61	217	5	19	27	1.97	2.638	2.213	4.7	47	0.9	79.56	65	12	4.28	91	5.05	0.49	NA	278
6627	37753	23	2	5	4	3.61	2	NA	NA	NA	1	NA	NA	NA	3	1	2	49.1	150.9	21.56	73.6	108	98	104	NA	72	72	70	NA	7.21	279	5.1	19	17	1.14	NA	NA	4.6	46	0.7	61.88	56	11	3.93	79	4.39	0.1	NA	335
6628	37754	82	1	3	3	1.25	1	3	40	4	1	NA	NA	NA	1	300	3	80.1	157.2	32.41	99.8	164	160	154	NA	92	86	70	NA	5.12	198	6	17	20	1.16	NA	NA	4	40	1.1	97.24	86	12	4.28	92	5.11	0.26	NA	262
6636	37762	84	1	3	1	1.84	1	3	25	4	1	NA	NA	NA	1	6	3	70.9	178.1	22.35	94.5	174	174	154	NA	98	92	88	NA	7.34	284	6.2	14	17	1.03	NA	NA	4.2	42	1.8	159.12	86	36	12.85	100	5.55	0.17	NA	243
6637	37763	37	2	3	5	3.54	2	NA	NA	NA	1	NA	NA	NA	1	1	1	62.8	176	20.27	77.2	122	126	122	NA	74	68	70	NA	4.76	184	4.6	18	19	1.29	2.845	1.355	4	40	0.7	61.88	59	9	3.21	78	4.33	0.01	NA	212
6639	37765	73	1	4	4	5	2	NA	NA	NA	2	1	NA	NA	NA	0	NA	94.6	169.1	33.08	123.8	124	122	120	NA	74	76	76	NA	3.7	143	5.8	31	21	1.99	1.448	0.542	3.9	39	0.9	79.56	75	15	5.36	118	6.55	0.12	NA	182
6640	37766	46	1	3	3	5	2	NA	NA	NA	2	2	NA	NA	NA	NA	NA	77.7	176.7	24.89	90.4	NA	120	122	118	NA	74	78	74	5.46	211	5	26	28	1.37	3.543	1.197	4.7	47	1.2	106.08	85	13	4.64	93	5.16	0.06	NA	255
6641	37767	31	1	5	4	1.16	2	NA	NA	NA	2	1	NA	NA	NA	0	NA	70.6	166.8	25.38	88.1	NA	NA	104	NA	NA	NA	74	NA	5.43	210	5.4	39	29	1.01	NA	NA	4	40	1.1	97.24	88	17	6.07	91	5.05	0.03	NA	255
6643	37769	64	2	3	5	2.39	2	NA	NA	NA	1	NA	NA	NA	NA	0	NA	109.7	165.4	40.1	124.5	92	NA	NA	NA	46	NA	NA	NA	4.24	164	5.7	18	22	1.58	1.81	1.885	4.3	43	1.7	150.28	46	38	13.57	122	6.77	0.08	NA	176
6649	37775	71	1	3	5	5	1	3	27	4	1	NA	NA	NA	1	15	3	98.9	176.5	31.75	116.7	124	116	116	NA	74	68	70	NA	4.58	177	5	NA	NA	0.96	NA	NA	4.1	41	1.1	97.24	77	19	6.78	85	4.72	0.11	NA	222
6654	37780	61	2	4	5	5	2	NA	NA	NA	2	1	NA	NA	1	5	3	78.1	169.5	27.18	82.6	160	146	148	NA	80	70	72	NA	4.27	165	5.8	19	26	1.34	2.56	0.768	4	40	0.8	70.72	98	12	4.28	101	5.61	0.27	NA	139
6658	37784	42	2	1	2	1.71	2	NA	NA	NA	2	1	NA	NA	1	2	3	70.8	158.2	28.29	88.7	116	108	110	NA	66	54	48	NA	4.53	175	5.2	32	27	0.78	NA	NA	4.6	46	0.6	53.04	37	13	4.64	86	4.77	0.04	NA	292
6661	37787	45	2	4	3	2.24	2	NA	NA	NA	1	NA	NA	NA	1	4	3	109.7	170.7	37.65	116.5	NA	NA	NA	152	NA	NA	NA	62	5.35	207	5.6	31	26	1.47	NA	NA	3.9	39	0.7	61.88	104	10	3.57	141	7.83	2.49	NA	339
6666	37792	50	1	1	5	5	1	1	NA	NA	1	NA	NA	NA	5	2	1	109.8	173.7	36.39	115.3	NA	136	122	NA	NA	78	74	NA	5.15	199	4.6	23	24	1.6	3.181	0.813	4.3	43	1.1	97.24	61	10	3.57	107	5.94	0.18	NA	251
6667	37793	61	1	1	4	1.06	2	NA	NA	NA	1	NA	NA	NA	6	2	1	75.1	168.7	26.39	97.4	110	108	110	NA	72	70	64	NA	6.03	233	5.1	35	28	1.5	NA	NA	4.5	45	1.2	106.08	63	17	6.07	98	5.44	0.19	NA	217
6677	37803	68	2	4	4	3.34	2	NA	NA	NA	2	1	NA	NA	NA	0	NA	58.6	168.1	20.74	79	134	124	128	NA	78	72	68	NA	4.27	165	5.4	28	29	1.55	NA	NA	3.9	39	0.7	61.88	161	11	3.93	86	4.77	1.2	NA	224
6678	37804	40	2	3	3	4.35	1	1	NA	NA	2	1	NA	NA	4	3	3	109.9	165.3	40.22	111.5	124	126	NA	128	72	74	NA	76	5.3	205	5.7	18	19	1.16	NA	NA	4.3	43	0.8	70.72	55	9	3.21	94	5.22	1.63	NA	481
6679	37805	22	2	4	3	1.69	2	NA	NA	NA	2	2	NA	NA	NA	NA	NA	83	155.6	34.28	108	118	116	118	NA	56	48	52	NA	6.85	265	5.3	31	30	1.32	NA	NA	4.1	41	0.8	70.72	60	8	2.86	84	4.66	0.43	NA	431
6680	37806	62	1	3	5	4.55	2	NA	NA	NA	2	2	NA	NA	NA	NA	NA	76.7	162.5	29.05	102	136	136	134	NA	56	54	62	NA	4.81	186	5.2	26	31	0.7	NA	NA	4.4	44	1.4	123.76	67	21	7.5	83	4.61	0.07	NA	249
6684	37810	75	2	3	1	2.12	2	NA	NA	NA	1	NA	NA	NA	1	1	2	63.4	161.3	24.37	87.5	122	122	118	NA	50	48	52	NA	4.22	163	5.6	22	22	1.45	1.733	2.235	4.1	41	0.7	61.88	72	12	4.28	101	5.61	1.27	NA	477
6690	37816	30	1	1	3	1.39	1	3	13	4	1	NA	NA	NA	NA	0	NA	75.3	163.6	28.13	91.2	NA	114	NA	108	NA	66	NA	76	6.18	239	5.3	35	28	1.22	4.551	0.892	4.3	43	1	88.4	94	15	5.36	94	5.22	0.21	NA	286
6691	37817	28	1	3	5	3.2	2	NA	NA	NA	1	NA	NA	NA	1	14	3	88.8	189.9	24.62	92	NA	142	144	140	NA	52	56	58	4.81	186	5.3	19	21	1.09	NA	NA	4.7	47	1	88.4	57	16	5.71	93	5.16	0.04	NA	293
6693	37819	51	1	3	3	5	1	3	25	4	1	NA	NA	NA	1	2	1	90.2	184.2	26.58	97.4	122	126	126	NA	70	66	66	NA	6.26	242	5.5	36	24	1.34	4.267	1.411	4.4	44	1.3	114.92	63	14	5	95	5.27	0.23	NA	326
6694	37820	30	2	1	2	NA	2	NA	NA	NA	1	NA	NA	NA	3	1	2	63.3	160.4	24.6	91	100	104	104	NA	68	68	70	NA	4.91	190	4.8	17	14	1.19	3.077	1.423	4.3	43	0.6	53.04	90	10	3.57	92	5.11	0.67	NA	281
6695	37821	21	2	1	3	NA	2	NA	NA	NA	2	2	NA	NA	NA	NA	NA	55.2	162.8	20.83	77.4	110	96	96	NA	52	60	58	NA	4.89	189	5.8	33	29	1.66	2.948	0.621	4.4	44	0.6	53.04	54	9	3.21	101	5.61	0.01	NA	246
6696	37822	33	2	3	4	4.97	1	3	5	3	1	NA	NA	NA	3	2	2	74.3	177	23.72	82.5	106	104	104	NA	66	62	68	NA	5.17	200	5.2	23	21	1.55	3.388	0.531	4.4	44	0.8	70.72	42	13	4.64	91	5.05	0.02	NA	209
6697	37823	44	1	1	1	0.77	1	1	NA	NA	1	NA	NA	NA	NA	0	NA	67.1	172.3	22.6	92	96	88	90	NA	52	56	50	NA	5.28	204	5.5	30	22	1.29	NA	NA	4.3	43	0.8	70.72	72	11	3.93	87	4.83	0.16	NA	359
6700	37826	28	1	1	2	2.18	1	1	NA	NA	1	NA	NA	NA	12	2	1	83.1	181.6	25.2	95	116	116	116	NA	66	62	58	NA	5.77	223	5.2	20	17	1.34	NA	NA	4.3	43	0.8	70.72	65	10	3.57	95	5.27	0.03	NA	235
6703	37829	74	2	4	2	5	2	NA	NA	NA	2	2	NA	NA	NA	NA	NA	74.7	165.3	27.34	97.4	138	144	138	NA	48	56	56	NA	5.77	223	5.8	16	24	1.11	NA	NA	4	40	0.8	70.72	138	14	5	102	5.66	1.36	NA	280
6710	37836	51	1	3	5	5	1	3	5	4	1	NA	NA	NA	1	4	1	77.6	181.3	23.61	91.8	116	120	116	NA	66	72	70	NA	6.9	267	5.9	24	21	1.47	4.732	1.524	4.3	43	1	88.4	65	9	3.21	92	5.11	0.08	NA	286
6714	37840	25	1	1	1	0.85	2	NA	NA	NA	2	1	NA	NA	1	1	2	69.6	167.4	24.84	88.9	118	116	NA	114	58	56	NA	60	6.93	268	5.3	51	37	1.03	NA	6.424	4.4	44	0.9	79.56	91	16	5.71	106	5.88	0.05	NA	330
6730	37856	35	1	3	3	1.65	1	1	NA	NA	1	NA	NA	NA	4	2	1	88.4	178.2	27.84	97.5	112	108	110	NA	66	70	70	NA	5.79	224	5.3	69	38	1.16	NA	NA	4	40	1.2	106.08	71	11	3.93	82	4.55	0.11	NA	248
6731	37857	59	1	3	5	5	2	NA	NA	NA	1	NA	NA	NA	2	6	1	92.5	171.3	31.52	112.5	128	140	126	NA	86	86	84	NA	3.78	146	8	16	18	1.42	NA	NA	4.1	41	1.1	97.24	62	8	2.86	178	9.88	0.11	NA	334
6734	37860	65	1	4	5	5	1	3	15	4	1	NA	NA	NA	2	3	1	83.1	178.2	26.17	96	138	140	136	NA	76	74	76	NA	5.84	226	5.6	24	34	1.91	3.595	0.745	4.3	43	1.1	97.24	53	11	3.93	87	4.83	0.07	NA	279
6741	37867	46	1	3	5	5	2	NA	NA	NA	1	NA	NA	NA	2	5	2	90.4	178	28.53	100.2	120	122	120	NA	82	76	84	NA	8.2	317	4.9	33	30	1.45	5.586	2.552	4	40	0.9	79.56	69	15	5.36	96	5.33	0.14	NA	237
6745	37871	65	1	3	5	3.92	2	NA	NA	NA	2	1	NA	NA	1	1	3	104.9	173.5	34.85	121	142	138	132	NA	68	66	70	NA	4.53	175	6.3	18	18	0.93	NA	NA	4.5	45	1	88.4	86	19	6.78	59	3.28	0.69	NA	489
6759	37885	47	2	3	4	5	2	NA	NA	NA	1	NA	NA	NA	1	2	2	61.9	165.5	22.6	79.5	120	NA	104	NA	56	NA	60	NA	5.38	208	4.7	25	26	1.97	NA	NA	4.4	44	0.8	70.72	46	17	6.07	87	4.83	0.09	NA	373
6766	37892	55	1	1	4	NA	1	3	35	4	1	NA	NA	NA	4	2	3	78.5	166.1	28.45	96	106	110	122	NA	66	76	78	NA	3.98	154	5.8	17	21	1.22	NA	NA	4.1	41	0.9	79.56	54	14	5	87	4.83	0.07	NA	196
6767	37893	38	2	1	1	0.41	2	NA	NA	NA	2	2	NA	NA	NA	NA	NA	71.5	153.4	30.38	98	106	108	104	NA	54	60	62	NA	5.12	198	5.4	29	30	1.66	NA	NA	4.1	41	0.5	44.2	99	9	3.21	83	4.61	2.1	NA	334
6769	37895	21	1	1	1	2.25	2	NA	NA	NA	2	2	NA	NA	NA	NA	NA	72.5	173.5	24.08	87.5	118	110	118	NA	54	50	58	NA	4.53	175	5.2	48	40	0.93	NA	NA	4.5	45	0.8	70.72	76	12	4.28	99	5.5	0.43	NA	259
6771	37897	74	1	1	2	2.2	2	NA	NA	NA	2	2	NA	NA	NA	NA	NA	58.8	157.6	23.67	84.2	132	130	134	NA	70	68	62	NA	5.66	219	5.6	20	25	1.06	NA	NA	3.8	38	0.8	70.72	64	13	4.64	82	4.55	0.07	NA	161
6772	37898	31	2	1	4	2	2	NA	NA	NA	2	1	NA	NA	3	10	3	79.7	151.6	34.68	108.4	100	96	100	NA	70	68	70	NA	4.29	166	5.2	17	18	1.06	NA	NA	3.9	39	0.7	61.88	58	6	2.14	80	4.44	2.15	NA	275
6775	37901	77	1	3	2	1.71	1	3	17	4	1	NA	NA	NA	1	1	1	81.1	177.5	25.74	104.2	144	142	NA	NA	74	70	NA	NA	3.83	148	6.8	12	23	1.53	NA	NA	3.6	36	1.3	114.92	79	23	8.21	151	8.38	1.12	NA	313
6779	37905	58	1	3	5	0.63	1	3	10	3	1	NA	NA	NA	2	1	1	100.5	181.8	30.41	113.2	142	146	142	NA	78	84	80	NA	6.05	234	5.5	24	20	1.09	4.163	1.773	4.2	42	1	88.4	75	11	3.93	104	5.77	0.87	NA	439
6788	37914	78	2	3	3	1.03	2	NA	NA	NA	1	NA	NA	NA	NA	0	NA	74.6	157.6	30.03	103.5	90	84	96	NA	56	54	52	NA	3.67	142	5.6	20	22	0.98	NA	NA	4.4	44	0.8	70.72	62	17	6.07	99	5.5	0.17	NA	202
6789	37915	47	1	4	4	1.62	2	NA	NA	NA	1	NA	NA	NA	2	2	3	104.1	181.7	31.53	101.8	148	146	144	NA	90	90	96	NA	4.94	191	5.9	39	32	0.91	NA	NA	4.5	45	1	88.4	45	14	5	133	7.38	0.24	NA	239
6790	37916	51	1	3	3	2.58	1	1	NA	NA	1	NA	NA	NA	2	1	3	88.2	173.3	29.37	100.3	164	150	146	NA	108	104	100	NA	4.86	188	5.5	55	48	0.93	NA	NA	4	40	0.9	79.56	92	18	6.43	86	4.77	0.28	NA	208
6792	37918	26	1	1	4	5	2	NA	NA	NA	1	NA	NA	NA	6	3	3	97.7	181.4	29.69	101.8	132	130	128	NA	64	52	58	NA	3.67	142	5.1	17	19	1.34	1.733	1.287	4.5	45	1	88.4	62	13	4.64	87	4.83	0.05	NA	330
6796	37922	85	2	3	1	1.14	1	3	40	4	2	1	NA	NA	1	3	3	71.8	161.5	27.53	94	114	114	102	NA	44	38	44	NA	6	232	5.2	26	30	1.5	3.491	2.179	4.7	47	0.9	79.56	96	21	7.5	97	5.38	0.35	NA	263
6803	37929	78	1	4	4	2.34	2	NA	NA	NA	2	1	NA	NA	NA	0	NA	89.9	167.8	31.93	115.8	144	NA	142	136	48	NA	66	56	3.93	152	5.5	22	28	1.09	2.043	1.739	3.7	37	1.7	150.28	113	19	6.78	99	5.5	0.18	NA	236
6804	37930	48	1	4	2	2.42	1	1	NA	NA	1	NA	NA	NA	3	2	1	69.4	170.7	23.82	88.2	126	130	NA	122	74	68	NA	66	6.15	238	5.3	29	26	1.63	3.698	1.806	4.3	43	0.9	79.56	79	13	4.64	101	5.61	0.11	NA	312
6806	37932	21	1	3	4	0.49	1	3	3	2	1	NA	NA	NA	4	3	1	72.4	175	23.64	79.3	112	110	112	NA	54	48	48	NA	3.7	143	4.5	24	22	1.16	2.069	1.039	4.4	44	1.1	97.24	51	10	3.57	93	5.16	0.02	NA	269
6810	37936	44	1	3	3	3.26	1	1	NA	NA	2	1	NA	NA	2	1	3	81.8	169.5	28.47	103	130	NA	NA	126	80	NA	NA	82	6.57	254	5.3	37	24	1.01	3.569	4.358	4.2	42	1	88.4	96	13	4.64	90	5	0.83	NA	172
6821	37947	44	1	3	4	0.52	2	NA	NA	NA	1	NA	NA	NA	1	1	1	103.9	168.8	36.46	116.6	138	NA	146	138	86	NA	88	82	4.53	175	8.9	37	25	0.91	NA	NA	4.2	42	1	88.4	112	14	5	206	11.44	0.19	NA	268
6826	37952	22	2	3	3	4.22	1	3	2	4	1	NA	NA	NA	8	2	3	80.2	171.8	27.17	100	110	106	110	NA	60	62	68	NA	3.57	138	4.9	12	20	1.27	NA	NA	4.5	45	1	88.4	47	8	2.86	102	5.66	0.08	NA	244
6827	37953	48	1	3	3	4.22	1	2	NA	NA	1	NA	NA	NA	3	7	1	74.5	179.9	23.02	85	102	104	110	NA	62	52	44	NA	7.03	272	5.5	21	20	2.38	4.06	1.321	4.9	49	0.9	79.56	65	11	3.93	93	5.16	0.04	NA	238
6828	37954	51	2	3	3	1.99	1	1	NA	NA	1	NA	NA	NA	2	7	1	49.1	160.6	19.04	72.6	104	NA	104	102	70	NA	72	72	5.3	205	4.9	31	50	2.3	NA	NA	4.4	44	0.7	61.88	81	3	1.07	58	3.22	0.07	NA	294
6835	37961	45	1	1	1	0.77	1	2	NA	NA	2	1	NA	NA	NA	0	NA	91.7	173.9	30.32	102.3	114	NA	NA	NA	72	NA	NA	NA	5.07	196	5.6	19	22	0.8	NA	NA	4.2	42	0.8	70.72	65	14	5	103	5.72	0.11	NA	370
6843	37969	26	1	3	5	0.97	1	1	NA	NA	1	NA	NA	NA	3	3	3	88.8	185.9	25.7	95	122	114	116	NA	84	68	68	NA	3.93	152	4.9	20	23	1.19	NA	NA	4.6	46	1.1	97.24	46	11	3.93	134	7.44	0.1	NA	260
6847	37973	30	2	1	5	5	2	NA	NA	NA	1	NA	NA	NA	3	3	2	50.1	163	18.86	77.8	NA	136	134	136	NA	92	78	94	4.76	184	4.7	15	18	1.84	2.172	1.648	4.2	42	0.6	53.04	58	11	3.93	95	5.27	0.01	NA	317
6852	37978	54	1	3	5	3.12	1	3	30	4	1	NA	NA	NA	1	1	2	90.7	169	31.76	102.5	164	156	166	NA	98	98	102	NA	5.74	222	5.5	25	21	1.06	NA	NA	4.3	43	1	88.4	61	9	3.21	85	4.72	0.11	NA	255
6854	37980	20	2	3	4	NA	2	NA	NA	NA	2	2	NA	NA	NA	NA	NA	67.3	165.4	24.6	83.4	NA	100	102	100	NA	44	42	52	4.19	162	5.2	11	18	1.24	NA	NA	4.2	42	0.8	70.72	45	10	3.57	95	5.27	0.08	NA	295
6856	37982	23	2	3	4	5	2	NA	NA	NA	2	1	NA	NA	NA	0	NA	56.1	162.2	21.32	68.6	104	106	106	NA	74	80	76	NA	3.59	139	5.4	19	24	1.06	NA	NA	4.1	41	0.8	70.72	40	13	4.64	74	4.11	0.01	NA	310
6859	37985	23	1	4	4	0.38	2	NA	NA	NA	1	NA	NA	NA	12	2	1	112.5	179.8	34.8	109.4	NA	126	122	NA	NA	78	78	NA	5.64	218	5.1	24	26	1.22	NA	NA	4	40	1	88.4	71	11	3.93	89	4.94	0.19	NA	211
6860	37986	33	2	3	3	1.31	1	1	NA	NA	2	1	NA	NA	1	4	3	82.6	152.7	35.42	104.1	128	130	126	NA	86	76	78	NA	6.49	251	5.6	23	25	0.75	NA	NA	4	40	0.6	53.04	63	3	1.07	93	5.16	0.78	NA	402
6862	37988	22	2	1	2	0.56	2	NA	NA	NA	2	2	NA	NA	NA	NA	NA	57.7	150.8	25.37	81	112	112	110	NA	52	52	50	NA	4.55	176	5	15	21	1.73	2.586	0.508	4.2	42	0.6	53.04	65	10	3.57	82	4.55	0.02	NA	188
6865	37991	24	1	1	3	1.17	1	3	7	4	1	NA	NA	NA	4	1	1	76.8	174.3	25.28	97	94	96	98	NA	60	62	60	NA	5.02	194	4.9	36	31	1.22	NA	NA	4.5	45	1.2	106.08	70	12	4.28	82	4.55	0.05	NA	310
6870	37996	45	2	3	3	5	1	1	NA	NA	1	NA	NA	NA	2	2	1	64.6	158.6	25.68	93.6	114	114	120	NA	68	74	72	NA	3.7	143	5.3	20	22	1.06	1.526	2.439	4.1	41	0.8	70.72	63	3	1.07	95	5.27	0.1	NA	232
6872	37998	28	2	1	4	NA	2	NA	NA	NA	1	NA	NA	NA	2	3	2	64.4	150.2	28.55	85	100	102	104	NA	60	72	76	NA	4.53	175	5	13	15	1.29	NA	NA	4.2	42	0.5	44.2	56	8	2.86	81	4.5	0.51	NA	326
6874	38000	85	1	4	1	0.82	1	3	30	4	2	1	NA	NA	NA	0	NA	63.2	171.8	21.41	83.5	176	NA	172	NA	78	NA	62	NA	5.25	203	5.3	12	23	1.45	NA	NA	3.7	37	0.8	70.72	75	12	4.28	92	5.11	0.57	NA	251
6881	38007	33	2	5	5	5	2	NA	NA	NA	2	2	NA	NA	NA	NA	NA	54.2	155.3	22.47	79.7	120	116	114	NA	74	72	72	NA	5.35	207	5.3	13	17	1.6	NA	NA	4.3	43	0.6	53.04	61	12	4.28	69	3.83	0.03	NA	303
6883	38009	39	1	4	2	0.36	1	3	10	4	1	NA	NA	NA	NA	0	NA	91.3	172	30.86	99	126	124	124	NA	80	76	72	NA	6.62	256	5.9	52	37	1.06	NA	NA	4.5	45	1	88.4	64	13	4.64	94	5.22	0.11	NA	244
6884	38010	81	2	4	3	0.75	2	NA	NA	NA	2	1	NA	NA	NA	0	NA	84.7	160.8	32.76	107.6	128	126	130	NA	72	64	72	NA	5.77	223	6.3	14	24	2.25	3.103	0.926	3.9	39	1.2	106.08	102	21	7.5	101	5.61	0.66	NA	215
6885	38011	39	1	3	4	1.63	2	NA	NA	NA	1	NA	NA	NA	NA	0	NA	109.5	184.3	32.24	111.9	NA	142	140	146	NA	92	86	84	5.25	203	5.4	28	22	1.09	NA	NA	4.1	41	1	88.4	82	12	4.28	97	5.38	0.46	NA	265
6891	38017	48	1	3	5	5	2	NA	NA	NA	2	2	NA	NA	NA	NA	NA	94.4	178.8	29.53	113.2	116	NA	116	NA	64	NA	62	NA	4.4	170	5.8	23	22	1.29	2.586	1.152	4.3	43	1	88.4	64	9	3.21	98	5.44	0.09	NA	305
6893	38019	22	2	3	4	5	2	NA	NA	NA	1	NA	NA	NA	4	2	1	57.8	161.6	22.13	75.3	112	112	NA	112	70	72	NA	72	4.34	168	4.9	15	20	1.27	2.379	1.502	3.8	38	0.8	70.72	46	6	2.14	79	4.39	0.2	NA	261
6897	38023	51	2	1	3	2.8	2	NA	NA	NA	2	2	NA	NA	NA	NA	NA	71.4	154.6	29.87	99	166	164	162	NA	90	90	84	NA	6.41	248	6.4	47	32	1.19	NA	NA	4.5	45	0.7	61.88	62	10	3.57	154	8.55	0.28	NA	345
6901	38027	67	1	4	3	1.67	2	NA	NA	NA	1	NA	NA	NA	3	2	1	97.8	179	30.52	107.3	174	174	172	NA	0	0	0	NA	4.6	178	9.6	NA	NA	1.06	NA	NA	4	40	2	176.8	43	21	7.5	235	13.04	0.17	NA	292
6906	38032	64	1	4	2	2.73	1	1	NA	NA	1	NA	NA	NA	NA	0	NA	141.3	169.4	49.24	148.8	146	134	142	NA	76	80	76	NA	5.22	202	5.6	23	22	1.03	NA	NA	4	40	1.3	114.92	60	20	7.14	85	4.72	0.45	NA	317
6911	38037	50	2	1	2	3.03	2	NA	NA	NA	1	NA	NA	NA	3	2	3	95.1	153.7	40.26	97.2	132	132	NA	NA	86	82	NA	NA	5.79	224	4.9	22	24	1.42	NA	NA	3.8	38	0.9	79.56	128	10	3.57	100	5.55	0.61	NA	248
6912	38038	34	1	4	2	2.51	2	NA	NA	NA	1	NA	NA	NA	10	3	1	89.2	178.9	27.87	98.5	142	144	140	NA	84	82	80	NA	3.93	152	5	35	34	1.4	1.862	1.456	4.1	41	1.3	114.92	47	11	3.93	92	5.11	0.98	NA	184
6916	38042	63	2	4	5	1.99	1	3	17	3	2	1	NA	NA	1	3	3	63.3	158	25.36	89.7	NA	140	136	132	NA	76	80	80	6.13	237	5.3	19	29	2.17	NA	NA	4.1	41	0.9	79.56	61	14	5	83	4.61	0.17	NA	294
6919	38045	40	1	3	4	4.35	1	1	NA	NA	2	1	NA	NA	1	1	3	80.9	175.5	26.27	96.2	106	112	110	NA	74	78	72	NA	4.78	185	5.5	13	19	0.98	NA	NA	4.2	42	1	88.4	82	9	3.21	96	5.33	0.16	NA	358
6924	38050	85	2	1	1	1.02	2	NA	NA	NA	2	2	NA	NA	NA	NA	NA	58.4	145.3	27.66	90.5	154	NA	150	NA	58	NA	58	NA	6.08	235	5.3	18	26	1.58	3.776	1.558	4	40	0.7	61.88	70	12	4.28	77	4.27	0.42	NA	244
6930	38056	29	2	3	5	3.57	2	NA	NA	NA	1	NA	NA	NA	6	2	1	59	168.4	20.81	76.4	120	114	110	NA	58	60	56	NA	4.78	185	5	13	21	1.34	NA	NA	4.3	43	0.9	79.56	35	7	2.5	77	4.27	0.21	NA	277
6936	38062	26	1	1	3	1.87	2	NA	NA	NA	1	NA	NA	NA	3	4	3	81.6	180.9	24.94	92.7	136	134	132	NA	74	72	66	NA	5.61	217	4.6	16	21	1.66	3.517	0.937	4.5	45	0.9	79.56	61	9	3.21	85	4.72	0.24	NA	376
6937	38063	71	1	3	3	3.79	1	3	50	4	1	NA	NA	NA	1	7	1	84.6	184.3	24.91	98.9	154	140	142	NA	78	72	74	NA	4.37	169	5.6	17	18	1.16	2.715	1.05	4.1	41	1	88.4	59	16	5.71	101	5.61	0.12	NA	263
6940	38066	29	2	1	3	1.75	2	NA	NA	NA	2	1	NA	NA	3	1	3	98.3	162.2	37.36	115.5	114	110	116	NA	74	68	76	NA	4.06	157	5.7	59	40	1.19	NA	NA	3.9	39	0.7	61.88	90	8	2.86	89	4.94	0.46	NA	393
6948	38074	34	1	3	3	5	2	NA	NA	NA	1	NA	NA	NA	4	5	1	83.9	174.4	27.58	101.4	144	146	144	NA	96	92	96	NA	6.23	241	4.6	46	41	1.76	NA	NA	4.8	48	1.2	106.08	59	16	5.71	93	5.16	0.19	NA	258
6949	38075	37	1	3	3	2	1	3	8	4	1	NA	NA	NA	NA	0	NA	95.1	186.5	27.34	103.8	102	114	110	NA	74	70	68	NA	4.78	185	5.3	24	22	1.09	3.362	0.745	4.6	46	1.2	106.08	67	15	5.36	87	4.83	0.09	NA	328
6952	38078	39	1	1	1	0.05	2	NA	NA	NA	1	NA	NA	NA	15	1	1	92.2	167.7	32.78	109.5	126	130	126	NA	72	82	80	NA	4.86	188	5.5	36	28	1.24	2.87	1.648	4.3	43	0.8	70.72	134	10	3.57	102	5.66	0.07	NA	240
6953	38079	40	2	3	4	5	2	NA	NA	NA	1	NA	NA	NA	1	1	3	56.8	162.2	21.59	76.5	100	98	102	NA	60	62	62	NA	5.77	223	5.2	23	22	2.33	3.103	0.745	4.3	43	0.9	79.56	88	15	5.36	87	4.83	0.03	NA	287
6955	38081	44	2	3	5	5	2	NA	NA	NA	2	1	NA	NA	1	6	3	75.5	164.2	28	93	140	132	134	NA	86	82	88	NA	6.23	241	5.3	17	23	1.78	3.776	1.479	4	40	0.8	70.72	76	11	3.93	86	4.77	1.99	NA	289
6961	38087	23	1	3	4	1.33	2	NA	NA	NA	1	NA	NA	NA	8	5	3	93.7	173.4	31.16	98.7	130	124	124	NA	64	66	72	NA	4.37	169	4.5	24	27	1.27	NA	NA	5.1	51	1	88.4	72	11	3.93	76	4.22	0.12	NA	295
6962	38088	36	2	4	4	0.51	2	NA	NA	NA	2	1	NA	NA	1	1	3	54	156.4	22.08	75.5	102	104	98	NA	48	54	60	NA	4.27	165	4.7	28	31	1.53	NA	NA	4.2	42	0.9	79.56	67	15	5.36	64	3.55	0.05	NA	282
6965	38091	28	2	1	2	0.75	2	NA	NA	NA	2	1	NA	NA	2	1	2	64	158.8	25.38	90.4	94	98	NA	102	68	70	NA	68	4.65	180	5.3	19	21	1.37	NA	NA	4.4	44	0.7	61.88	59	19	6.78	98	5.44	0.02	NA	429
6969	38095	35	2	3	4	1.86	1	3	4	4	1	NA	NA	NA	NA	0	NA	98.7	164.7	36.39	107.9	118	114	116	NA	88	90	88	NA	6	232	5.3	26	24	1.37	3.75	1.897	4	40	0.8	70.72	59	12	4.28	88	4.88	0.18	NA	470
6972	38098	67	2	2	4	1.67	1	3	13	4	1	NA	NA	NA	1	1	2	59.8	154	25.22	91.7	122	110	114	NA	54	52	56	NA	5.33	206	5.8	19	22	2.22	2.483	1.355	4.2	42	0.7	61.88	52	11	3.93	158	8.77	0.22	NA	213
6974	38100	65	2	2	4	1.09	1	1	NA	NA	2	1	NA	NA	NA	0	NA	83.1	155.2	34.5	107.6	138	138	138	NA	74	74	74	NA	4.84	187	5.7	19	19	1.84	NA	NA	4.2	42	0.6	53.04	64	12	4.28	77	4.27	0.2	NA	355
6979	38105	28	2	3	3	1.3	1	1	NA	NA	2	1	NA	NA	3	1	3	59.1	166	21.45	77.6	120	112	116	NA	68	74	66	NA	4.78	185	5	16	17	1.73	NA	NA	4.6	46	0.7	61.88	83	9	3.21	86	4.77	0.05	NA	297
6987	38113	29	1	1	1	1.36	1	1	NA	NA	1	NA	NA	NA	6	2	1	87.1	166.5	31.42	106	134	136	NA	138	44	50	NA	56	6.31	244	5.7	57	33	0.93	4.396	2.168	4.2	42	1	88.4	82	10	3.57	91	5.05	0.74	NA	395
6992	38118	46	2	4	5	2.12	2	NA	NA	NA	1	NA	NA	NA	1	2	2	59.1	169.4	20.59	80.1	154	150	144	NA	108	100	98	NA	3.72	144	4.9	48	39	1.78	NA	NA	4	40	0.9	79.56	51	14	5	92	5.11	0.01	NA	279
6993	38119	81	2	4	2	1.95	2	NA	NA	NA	2	2	NA	NA	NA	NA	NA	56	153.9	23.64	88.8	NA	128	126	126	NA	26	0	0	5.12	198	6.6	14	20	1.19	3.051	1.908	4	40	1.5	132.6	77	13	4.64	144	7.99	0.18	NA	280
6994	38120	42	1	1	5	4.18	1	3	15	4	1	NA	NA	NA	NA	0	NA	57.9	176.5	18.59	80.5	116	118	114	NA	74	70	74	NA	6	232	11.3	84	72	2.17	3.465	0.813	4	40	1	88.4	646	18	6.43	259	14.38	0.72	NA	251
7002	38128	30	1	3	4	5	1	1	NA	NA	1	NA	NA	NA	4	1	1	117.4	190	32.52	109.9	128	122	128	NA	78	86	80	NA	6.78	262	5.2	46	34	0.57	NA	NA	4.2	42	1.1	97.24	76	9	3.21	75	4.16	0.05	NA	234
7003	38129	38	1	4	3	1.87	2	NA	NA	NA	1	NA	NA	NA	2	2	2	87.2	182.1	26.3	94.3	122	NA	122	114	82	NA	82	70	5.77	223	5.6	25	21	1.29	NA	NA	4	40	1	88.4	67	10	3.57	92	5.11	0.51	NA	304
7004	38130	27	1	1	2	0.68	2	NA	NA	NA	2	1	NA	NA	NA	0	NA	111.9	181.1	34.12	114.1	120	NA	NA	NA	78	NA	NA	NA	7.06	273	4.8	46	35	0.85	NA	NA	4.2	42	0.9	79.56	75	7	2.5	76	4.22	0.36	NA	312
7005	38131	64	2	1	1	0.93	2	NA	NA	NA	2	2	NA	NA	NA	NA	NA	65.8	164.2	24.41	92.1	142	132	142	NA	62	64	60	NA	5.48	212	8	18	17	1.42	NA	NA	4.4	44	0.8	70.72	65	23	8.21	114	6.33	0.19	NA	188
7008	38134	33	1	3	5	2.09	1	1	NA	NA	1	NA	NA	NA	12	150	3	73	175.8	23.62	90.4	102	108	114	NA	54	56	56	NA	3.54	137	5.4	19	20	0.98	NA	NA	4.5	45	0.9	79.56	40	8	2.86	101	5.61	0.15	NA	296
7012	38138	65	1	1	5	2.41	2	NA	NA	NA	2	1	NA	NA	NA	0	NA	91.1	176.6	29.21	104.4	126	126	120	NA	66	74	74	NA	4.45	172	11.9	49	52	1.03	NA	NA	3.9	39	1.1	97.24	101	11	3.93	281	15.6	0.25	NA	151
7014	38140	44	1	2	4	5	2	NA	NA	NA	2	1	NA	NA	2	2	3	86.5	170.7	29.69	96.4	126	126	122	NA	74	68	68	NA	5.02	194	5.6	17	29	1.16	3.362	1.095	4.3	43	1.1	97.24	46	6	2.14	94	5.22	0.33	NA	226
7021	38147	77	1	3	5	5	2	NA	NA	NA	1	NA	NA	NA	1	5	1	79.2	177.3	25.19	102.6	124	112	102	NA	66	66	64	NA	5.22	202	5.4	20	30	1.58	NA	NA	4.4	44	1.4	123.76	70	22	7.85	93	5.16	0.12	NA	296
7022	38148	54	2	3	3	2.1	2	NA	NA	NA	2	2	NA	NA	NA	NA	NA	64.9	157.6	26.13	86.9	142	146	134	NA	76	76	72	NA	5.84	226	5.1	21	33	1.45	4.008	0.858	4.5	45	0.7	61.88	77	9	3.21	81	4.5	0.33	NA	205
7024	38150	40	2	4	4	3.88	2	NA	NA	NA	1	NA	NA	NA	4	3	1	76.8	169.6	26.7	88.8	122	124	120	NA	82	80	80	NA	5.22	202	5.4	15	18	2.04	NA	NA	4	40	0.8	70.72	39	10	3.57	81	4.5	0.2	NA	244
7028	38154	66	1	3	3	5	1	3	34	4	1	NA	NA	NA	1	1	2	110.6	177.2	35.22	121.1	124	126	126	NA	74	62	68	NA	5.25	203	5.7	27	29	0.98	3.103	2.54	4	40	1	88.4	54	18	6.43	95	5.27	0.37	NA	190
7030	38156	55	2	3	5	5	2	NA	NA	NA	1	NA	NA	NA	2	7	1	91.2	161.9	34.79	117.5	114	114	116	NA	78	78	74	NA	5.69	220	5.4	23	24	1.84	3.491	0.813	4.2	42	0.8	70.72	93	13	4.64	97	5.38	1	NA	303
7032	38158	34	1	1	4	1.78	2	NA	NA	NA	1	NA	NA	NA	2	1	2	129.3	170.5	44.48	140.1	120	NA	NA	NA	76	NA	NA	NA	5.72	221	10.1	50	26	0.75	NA	NA	3.9	39	0.9	79.56	79	12	4.28	318	17.65	0.61	NA	265
7036	38162	32	1	3	4	1.12	1	1	NA	NA	1	NA	NA	NA	11	3	3	64.4	176	20.79	81.8	116	104	108	NA	66	68	68	NA	4.76	184	4.9	23	22	1.19	3.181	0.847	4.5	45	1	88.4	71	4	1.43	85	4.72	0.11	NA	383
7037	38163	64	1	1	2	0.94	1	3	2	4	1	NA	NA	NA	NA	0	NA	92.7	176.7	29.69	111	NA	NA	146	144	NA	NA	54	48	5.09	197	7.1	26	17	1.14	NA	5.205	4.4	44	0.8	70.72	65	11	3.93	170	9.44	0.22	NA	231
7049	38175	74	2	4	5	5	2	NA	NA	NA	2	2	NA	NA	NA	NA	NA	92.4	154.4	38.76	111.5	NA	NA	154	140	NA	NA	78	74	6.93	268	5.6	17	21	2.2	4.241	1.073	4.4	44	0.7	61.88	63	12	4.28	114	6.33	0.37	NA	267
7052	38178	35	1	4	2	1.36	1	1	NA	NA	2	1	NA	NA	NA	0	NA	107.6	173.5	35.74	108.2	NA	146	146	138	NA	104	106	108	7.32	283	11	14	21	1.03	5.896	0.824	4.5	45	1.2	106.08	46	12	4.28	141	7.83	0.05	NA	319
7055	38181	25	1	1	1	3.01	2	NA	NA	NA	2	1	NA	NA	7	3	1	75.1	176.8	24.03	88.8	122	NA	NA	116	52	NA	NA	50	3.39	131	5	20	23	1.5	NA	NA	4.4	44	0.9	79.56	77	15	5.36	101	5.61	0.09	NA	274
7056	38182	56	1	4	2	2.24	1	3	22	4	1	NA	NA	NA	3	1	1	103.2	190.8	28.35	109.1	124	128	132	NA	64	60	64	NA	4.58	177	5.8	18	18	1.09	3.207	0.632	4.2	42	1.1	97.24	83	11	3.93	100	5.55	0.34	NA	298
7060	38186	46	1	3	4	4.87	1	1	NA	NA	1	NA	NA	NA	3	7	1	63.9	176.6	20.49	82.1	110	NA	106	106	78	NA	72	78	5.48	212	5.2	14	20	1.68	NA	NA	4.4	44	1	88.4	82	11	3.93	88	4.88	0.23	NA	398
7062	38188	24	2	3	5	3.12	1	3	16	3	1	NA	NA	NA	1	7	1	70.3	162.2	26.72	90.4	112	114	112	NA	64	66	62	NA	5.51	213	4.8	28	30	1.66	3.465	0.835	4	40	0.8	70.72	47	8	2.86	91	5.05	0.29	NA	240
7075	38201	36	1	3	5	5	2	NA	NA	NA	1	NA	NA	NA	2	1	2	107.6	187.3	30.67	108.2	136	128	130	NA	80	72	80	NA	4.11	159	4.9	38	31	0.75	NA	NA	4.6	46	1	88.4	48	16	5.71	88	4.88	0.06	NA	308
7079	38205	24	1	4	4	3.42	2	NA	NA	NA	1	NA	NA	NA	3	2	1	62.1	172.6	20.85	73.7	108	106	104	NA	62	72	64	NA	4.01	155	4.9	40	36	1.5	2.172	0.723	4.2	42	1	88.4	91	11	3.93	83	4.61	0.04	NA	250
7080	38206	73	2	3	3	2.23	1	3	22	4	1	NA	NA	NA	2	10	2	71.5	163	26.91	98.4	118	114	116	NA	76	78	78	NA	5.17	200	5.5	19	24	2.07	NA	NA	4.3	43	0.9	79.56	62	14	5	88	4.88	0.17	NA	307
7081	38207	60	1	4	2	3.12	1	3	10	4	2	1	NA	NA	NA	0	NA	70.9	166.5	25.58	95.2	134	NA	NA	128	62	NA	NA	58	6.98	270	6	28	30	1.55	NA	NA	4.4	44	1	88.4	63	7	2.5	79	4.39	0.21	NA	249
7090	38216	40	2	1	4	0.44	1	2	NA	NA	2	1	NA	NA	2	6	3	96.8	166	35.13	114	134	NA	132	NA	68	NA	68	NA	4.24	164	4.8	57	45	1.11	NA	NA	4	40	0.6	53.04	52	13	4.64	108	6	0.85	NA	308
7093	38219	40	2	4	2	2.71	1	3	5	4	1	NA	NA	NA	5	2	2	106.3	162.5	40.26	119.2	126	114	114	NA	62	58	50	NA	4.91	190	5.6	16	21	1.34	NA	NA	3.9	39	0.8	70.72	71	8	2.86	131	7.27	2.4	NA	343
7094	38220	67	2	3	4	3.41	1	3	30	4	1	NA	NA	NA	2	5	1	71	161.7	27.15	95.1	174	156	160	NA	86	80	88	NA	7.55	292	5.8	33	31	1.14	NA	7.237	4.2	42	1	88.4	87	19	6.78	159	8.83	0.55	NA	229
7096	38222	23	1	3	3	1.03	1	1	NA	NA	1	NA	NA	NA	6	1	1	79.2	182.2	23.86	85	124	120	124	NA	62	64	66	NA	3.59	139	4.9	19	19	0.72	1.707	2.518	4.6	46	0.7	61.88	51	11	3.93	84	4.66	0.99	NA	208
7100	38226	30	1	3	3	1.88	1	1	NA	NA	1	NA	NA	NA	3	2	2	72	169.3	25.12	90.2	130	122	128	NA	74	76	76	NA	7.11	275	4.8	120	40	1.22	5.198	1.535	4.4	44	0.8	70.72	105	9	3.21	85	4.72	0.18	NA	235
7104	38230	74	2	3	2	0.61	2	NA	NA	NA	2	2	NA	NA	NA	NA	NA	81.2	151.1	35.57	121.7	174	176	172	NA	80	80	76	NA	6.62	256	7.4	15	18	1.29	NA	NA	3.8	38	1.2	106.08	73	22	7.85	152	8.44	0.76	NA	233
7105	38231	34	2	4	4	3.21	2	NA	NA	NA	2	2	NA	NA	NA	NA	NA	70.7	161.4	27.14	81	110	108	108	NA	76	78	76	NA	4.65	180	5.6	14	24	1.47	NA	NA	4	40	0.8	70.72	58	10	3.57	83	4.61	0.02	NA	221
7109	38235	55	1	3	5	2.71	2	NA	NA	NA	2	1	NA	NA	NA	0	NA	91.6	179.3	28.49	104	102	106	102	NA	70	74	76	NA	5.02	194	5.4	33	25	0.98	3.284	1.637	4.3	43	0.9	79.56	56	18	6.43	102	5.66	0.09	NA	329
7110	38236	41	1	3	1	0.6	1	1	NA	NA	1	NA	NA	NA	20	7	1	85.3	177.1	27.2	93.5	140	142	140	NA	90	84	88	NA	4.32	167	5.5	28	25	0.8	2.069	3.184	4.1	41	1	88.4	55	9	3.21	111	6.16	0.98	NA	248
7116	38242	26	1	5	5	3.01	2	NA	NA	NA	1	NA	NA	NA	2	1	1	63.2	171.3	21.54	78.8	106	104	NA	100	72	74	NA	70	3.05	118	5.4	25	32	1.45	NA	NA	4.9	49	1	88.4	69	15	5.36	81	4.5	0.06	NA	207
7117	38243	55	1	3	2	5	2	NA	NA	NA	2	1	NA	NA	1	1	3	90.1	174.6	29.56	103	118	120	120	NA	72	70	70	NA	5.46	211	5.1	20	20	1.19	3.336	2.01	3.9	39	1.1	97.24	57	15	5.36	93	5.16	0.21	NA	231
7119	38245	21	2	3	3	2.27	1	1	NA	NA	1	NA	NA	NA	1	20	3	90	168.7	31.62	104	110	112	118	NA	48	50	56	NA	4.32	167	4.8	12	15	1.53	2.198	1.31	3.6	36	0.8	70.72	55	10	3.57	102	5.66	0.34	NA	224
7120	38246	44	2	5	1	2.61	2	NA	NA	NA	2	2	NA	NA	NA	NA	NA	68.3	158.4	27.22	90	120	122	116	NA	72	78	76	NA	4.4	170	5.9	17	22	1.53	2.017	1.863	4	40	0.8	70.72	58	15	5.36	120	6.66	0.18	NA	226
7121	38247	48	2	1	1	2.43	1	2	NA	NA	2	1	NA	NA	NA	0	NA	83.3	160.9	32.18	107.6	NA	92	NA	NA	NA	68	NA	NA	4.32	167	5.6	30	25	1.37	2.379	1.264	4.2	42	0.6	53.04	77	12	4.28	79	4.39	0.51	NA	371
7122	38248	34	1	3	5	4.82	1	1	NA	NA	1	NA	NA	NA	12	3	1	94.1	181.6	28.53	101	136	136	134	NA	94	88	90	NA	4.55	176	5.4	22	26	1.47	NA	NA	4.6	46	1.1	97.24	55	15	5.36	114	6.33	0.14	NA	284
7123	38249	21	2	1	3	0.97	1	1	NA	NA	1	NA	NA	NA	2	1	2	76.2	167.3	27.22	95.2	108	104	104	NA	54	60	62	NA	3.8	147	5.2	27	24	0.93	0.931	4.256	3.6	36	0.5	44.2	74	9	3.21	92	5.11	1.9	NA	312
7125	38251	58	1	3	4	5	1	3	45	4	2	1	NA	NA	NA	0	NA	78.9	176.3	25.38	94	114	114	118	NA	66	68	60	NA	5.04	195	5.2	21	25	0.98	NA	NA	4.7	47	0.9	79.56	61	15	5.36	66	3.66	0.07	NA	260
7133	38259	71	1	3	4	3.55	1	3	12	4	1	NA	NA	NA	2	3	2	81	180.4	24.89	96	134	138	132	NA	52	52	52	NA	5.33	206	4.7	17	18	0.96	NA	NA	4.5	45	1.1	97.24	63	16	5.71	106	5.88	0.09	NA	205
7135	38261	32	2	4	4	2.14	2	NA	NA	NA	2	2	NA	NA	NA	NA	NA	66.7	159.7	26.15	96.9	122	132	122	NA	76	78	72	NA	3.41	132	5.5	21	23	1.68	1.474	0.587	4.8	48	0.8	70.72	47	14	5	88	4.88	0.07	NA	195
7139	38265	34	2	4	5	5	2	NA	NA	NA	2	1	NA	NA	1	2	3	105.8	166.1	38.35	100.1	106	NA	NA	NA	62	NA	NA	NA	5.92	229	5.4	18	22	1.4	NA	NA	3.9	39	0.8	70.72	51	7	2.5	81	4.5	0.39	NA	298
7144	38270	54	2	3	5	1.59	2	NA	NA	NA	1	NA	NA	NA	1	4	2	100.1	163.3	37.54	111	128	122	114	NA	78	82	82	NA	5.66	219	5.3	21	17	1.29	3.724	1.423	3.6	36	0.9	79.56	119	12	4.28	90	5	0.11	NA	283
7145	38271	31	2	3	5	5	2	NA	NA	NA	1	NA	NA	NA	1	3	1	64.4	163.3	24.15	77.7	126	124	116	NA	94	84	76	NA	4.5	174	4.7	18	22	1.84	2.146	1.14	3.7	37	0.8	70.72	30	6	2.14	79	4.39	0.28	NA	273
7148	38274	28	2	3	5	5	1	3	5	4	1	NA	NA	NA	3	2	2	47.5	155.7	19.59	71.5	90	96	92	NA	68	68	64	NA	4.55	176	5.1	26	32	1.71	2.302	1.174	4.2	42	0.8	70.72	38	12	4.28	83	4.61	0.06	NA	278
7149	38275	26	2	2	4	4.08	2	NA	NA	NA	1	NA	NA	NA	1	1	1	100.3	161.1	38.65	112.9	110	110	106	NA	70	74	68	NA	4.19	162	5.4	17	20	1.37	2.431	0.847	3.8	38	0.9	79.56	81	12	4.28	82	4.55	1.59	NA	358
7159	38285	81	2	3	4	NA	2	NA	NA	NA	2	2	NA	NA	NA	NA	NA	65.7	161.6	25.16	91.4	180	180	178	NA	76	58	66	NA	7.24	280	5.4	15	20	1.71	NA	NA	3.9	39	0.8	70.72	54	13	4.64	89	4.94	0.18	NA	314
7164	38290	73	1	3	4	5	1	3	15	4	1	NA	NA	NA	4	7	1	93.8	180	28.95	113.8	130	136	134	NA	62	54	56	NA	4.86	188	5.6	15	17	1.11	2.405	2.935	3.9	39	0.8	70.72	83	6	2.14	99	5.5	0.63	NA	278
7169	38295	34	1	3	4	4.89	1	3	10	3	1	NA	NA	NA	2	8	2	78.8	180.6	24.16	91.1	116	NA	NA	118	76	NA	NA	80	4.63	179	4.4	21	15	1.29	2.327	2.179	4.1	41	0.9	79.56	67	14	5	89	4.94	0.16	NA	242
7176	38302	32	2	4	2	0.88	2	NA	NA	NA	2	2	NA	NA	NA	NA	NA	78.2	163.1	29.4	89.4	100	94	98	NA	58	54	60	NA	3.7	143	5.4	12	22	1.19	NA	NA	3.7	37	0.9	79.56	54	9	3.21	72	4	0.79	NA	284
7191	38317	84	1	3	4	NA	1	3	22	4	1	NA	NA	NA	1	6	3	58.2	171.8	19.72	80.5	134	128	124	NA	48	48	56	NA	4.37	169	5.4	13	22	1.29	2.612	1.016	3.6	36	0.9	79.56	65	7	2.5	108	6	0.64	NA	275
[truncated: 29,163 more rows]
[truncated: 88 more columns]
